# Supplementary material for: Development and performance assessment of novel machine learning models for predicting postoperative pneumonia in aneurysmal subarachnoid hemorrhage patients: external validation in MIMIC-IV
Source: Front Neurol. 2024 Apr 15;15:1341252. doi: 10.3389/fneur.2024.1341252 (PMC11056519; doi:10.3389/fneur.2024.1341252)
Supplement: Supplementary file 2 [file Data_Sheet_1.ZIP]

Archive with 8 entries (5 files):
- Source data and statistical program/Raw Data/
- Source data and statistical program/Raw Data/MIMIC-IV data.xlsx
- Source data and statistical program/Raw Data/internal and external cohort .xlsx
- Source data and statistical program/statistical programs/
- Source data and statistical program/statistical programs/Figure.txt
- Source data and statistical program/statistical programs/ROC.txt
- Source data and statistical program/statistical programs/machine Learning.txt
- Source data and statistical program/
