# Supplementary material for: Development and performance assessment of novel machine learning models for predicting postoperative pneumonia in aneurysmal subarachnoid hemorrhage patients: external validation in MIMIC-IV
Source: Front Neurol. 2024 Apr 15;15:1341252. doi: 10.3389/fneur.2024.1341252 (PMC11056519; doi:10.3389/fneur.2024.1341252)
Supplement: Supplementary file 2 [file Data_Sheet_1.ZIP › Source data and statistical program/Raw Data/MIMIC-IV data.xlsx]

## Sheet: Sheet1
number	POP	DCI	hadm_id	subject_id	age	gender	smoking	mvt_d	GCS	Albumin（g/L）	CRP	NAR	CAR
5	0	1	20085117	10935357	60.6426	M	0	6.48264	9	31	4.4	0.507097	0.141935
13	1	0	20141818	12543250	68.0784	F	1	5.75	15	32	77.9	0.169063	2.43438
29	0	0	20318355	15558105	62.1866	M	0	1.60417	15	38	3	0.317895	0.0789474
38	0	0	20371821	19179883	77.7554	M	0	0	13	38	3.8	0.236053	0.1
50	1	1	20483724	17640354	54.1495	M	1	7.04167	9	29	76.1	0.37931	2.62414
70	0	0	20597923	19761953	51.9602	M	0	0	13	40	0.8	0.27525	0.02
88	0	0	20756799	11235409	63.6187	M	0	0.654167	3	33	115.6	0.264545	3.50303
89	0	0	20763931	14827055	77.75	F	0	1.16319	15	42	57.8	0.199048	1.37619
100	0	0	20863204	12452560	47.9615	M	0	0	13	38	241	0.700526	6.34211
108	0	0	20925395	11708408	54.0184	F	0	0	14	37.4	81.2	0.312299	2.17112
113	0	1	20981118	19460922	59.969	F	1	0	13	37.4	3	0.102941	0.0802139
118	0	1	21032771	15729033	54.5893	F	0	0	13	38	7.3	0.275526	0.192105
121	0	0	21052505	15789572	75.2538	M	0	0	13	33	28	0.291212	0.848485
142	0	0	21226005	11842417	66.1153	F	0	0	15	39	3.5	0.137949	0.0897436
150	0	0	21263921	12738770	53.1618	M	0	0	13	42	4.6	0.423333	0.109524
169	0	0	21413630	17690945	54.8975	F	0	0	13	48	19.2	0.159583	0.4
171	0	0	21432164	17325631	68.8429	F	1	0.441667	8	37.4	266.6	0.574064	7.12834
177	0	0	21480329	14932599	37.5232	F	0	0	13	38	5.1	0.334211	0.134211
179	0	0	21501769	16527226	52.5606	M	0	0	14	46	1	0.21913	0.0217391
183	1	0	21540008	15645206	84.3865	M	0	3.11458	9	33	0.4	0.402121	0.0121212
187	1	0	21578548	13217384	72.9232	F	1	0	10	44	42.5	0.149091	0.965909
211	0	0	21877054	18431316	71.8846	M	0	0.916667	13	33	188.6	0.197576	5.71515
219	1	0	21946612	11474021	45.599	M	0	3.68333	5	46	21.4	0.243478	0.465217
226	0	0	21972653	14067559	48.4024	F	0	0.65	15	33	78.6	0.392121	2.38182
228	0	0	21985355	18958108	51.8015	F	0	0.291667	14	43	29.6	0.177674	0.688372
233	0	1	22071375	18519656	61.6999	F	0	1.60972	15	34	18.6	0.164412	0.547059
240	0	0	22155237	11181716	64.0398	F	0	0	13	44	0.9	0.29	0.0204545
264	0	1	22314203	19135926	50.1391	F	1	0	15	38	7.8	0.288947	0.205263
266	1	0	22320750	11821803	60.9362	F	1	0	9	36	56.8	0.362222	1.57778
271	0	0	22356177	13158370	48.2574	F	0	0	13	44	9.6	0.103182	0.218182
272	0	0	22362679	16790524	34.5676	M	0	1.375	15	51	9.3	0.192549	0.182353
286	0	0	22467389	18838105	66.1114	M	0	0	13	40	3.6	0.55625	0.09
289	0	0	22533042	15706402	55.3856	F	0	0	13	37.4	9.2	0.306684	0.245989
293	1	0	22559510	14839449	64.9509	M	0	0.666667	14	43	6	0.228372	0.139535
304	0	0	22670050	16104294	78.7941	F	0	0	14	37.4	1	0.285829	0.026738
309	1	1	22706478	17073597	33.4129	M	0	13.2708	15	28	84.7	0.275	3.025
317	0	0	22815668	19609259	79.9441	F	0	0	14	41	9.9	0.30439	0.241463
319	0	0	22820545	19020677	30.0664	F	0	0	13	37.4	0.7	0.324866	0.0187166
341	0	0	23021976	10738773	89.0241	F	0	0	13	37.4	55.8	0.383957	1.49198
343	0	0	23030871	10444484	87.5643	M	0	0	13	42	49	0.291905	1.16667
359	0	0	23142732	12706481	56.9639	F	0	0	14	24	33.7	0.329583	1.40417
361	0	0	23156493	16752979	33.2234	F	0	0	14	39	10.2	0.115385	0.261538
372	0	0	23202302	12650897	55.717	F	0	0	14	42	4	0.280476	0.0952381
389	1	0	23378652	12163461	46.9626	M	0	10.6667	15	42	111.9	0.335714	2.66429
395	0	0	23412960	17906440	34.5606	F	0	0	13	34	6.4	0.219412	0.188235
406	1	1	23490839	16304286	42.4073	M	0	29.4354	7	29	261.4	0.33069	9.01379
411	0	0	23517536	10556445	41.8807	F	0	0	13	46	2.4	0.281304	0.0521739
412	0	0	23519656	11497218	63.836	F	0	0	14	38	92.7	0.271316	2.43947
421	0	0	23605540	15564494	74.3714	F	0	0	14	37.4	0.4	0.244385	0.0106952
424	0	0	23634780	13073447	84.0247	F	0	0	12	40	1.9	0.1855	0.0475
429	0	0	23685168	17629584	26.5636	M	1	0	14	37.4	9.9	0.128075	0.264706
444	0	0	23808021	17510603	89.8627	F	0	0	13	37.4	12.8	0.280481	0.342246
451	0	1	23894507	18791883	67.6852	F	1	0	15	37.4	40	0.281551	1.06952
480	0	0	24062703	15837926	28.0269	M	0	0	14	51	4.9	0.0945098	0.0960784
537	0	0	24584644	11381989	82.5029	F	1	0	14	36	0.6	0.418056	0.0166667
586	0	0	24968587	10326564	78.5831	F	0	0	13	38	47.6	0.170526	1.25263
639	0	1	25376617	17501152	77.069	F	0	1.05903	13	34	84.1	0.204706	2.47353
642	0	0	25405672	13539759	63.3068	F	0	0	13	37.4	0.3	0.574064	0.00802139
644	0	0	25426199	14748378	88.1482	M	0	0	13	41	58.3	0.267073	1.42195
666	0	0	25601605	17048763	44.3396	M	0	0	14	46	4.7	0.225435	0.102174
683	0	0	25785016	11164502	71.8377	F	0	6.56736	14	23	40.7	0.461739	1.76957
692	0	0	25830221	16883128	59.8091	F	1	0	14	45	1.8	0.360444	0.04
693	1	0	25863841	18328540	67.1506	M	1	57.0014	15	29	58.4	0.24	2.01379
715	0	1	26014728	17995655	33.9739	F	0	0	13	37	8.3	0.385135	0.224324
726	1	0	26096035	17236865	56.4666	F	1	0	13	25	26.2	0.3944	1.048
731	0	0	26135582	13051348	61.9173	F	1	0	10	39	1.1	0.143846	0.0282051
737	0	0	26193743	12431377	50.5737	M	1	0.527778	14	37.4	37.8	0.238235	1.0107
746	0	1	26299168	10261569	58.8572	F	0	1.92083	15	45	12	0.458889	0.266667
752	0	0	26333807	10514776	55.8092	F	0	0	13	37.4	18.4	0.272193	0.491979
760	1	0	26376568	11996040	71.7026	F	0	8.07431	15	33	48	0.275152	1.45455
767	0	1	26514975	11778405	33.6268	M	1	0	15	37.4	0.7	0.339572	0.0187166
768	0	0	26519302	17386656	88.3502	M	0	0	13	34	132.4	0.295588	3.89412
776	0	0	26553474	12945367	55.537	F	0	0	14	39	29.8	0.236923	0.764103
777	0	0	26563181	10051043	65.4746	F	0	0	14	37.4	40.7	0.325401	1.08824
792	1	0	26691544	16582674	81.4655	F	0	34.4479	14	42	201.3	0.236905	4.79286
825	0	0	26970650	11901964	50.6402	F	0	0	14	40	80.9	0.209	2.0225
863	0	1	27222462	10314518	59.6761	F	1	0	15	37.4	24.4	0.314973	0.652406
870	0	0	27293537	19985409	40.7224	M	0	0	15	33	50.8	0.366364	1.53939
871	0	0	27296018	11358807	89.0749	F	1	0	9	34	6.5	0.456176	0.191176
882	1	0	27445724	12285645	41.755	F	0	10.0556	15	30	231.3	0.258	7.71
885	0	0	27472769	15537237	50.1606	F	0	0	14	43	5.1	0.23186	0.118605
914	0	1	27773800	15380869	61.2493	F	1	0	15	41	3.9	0.0634146	0.095122
977	0	0	28278733	18328373	57.6014	M	0	0	13	37.4	1.4	0.281551	0.0374332
980	0	1	28306909	15745670	56.0128	M	1	0	14	37.4	1.3	0.0649733	0.0347594
988	0	0	28354286	14633800	51.0563	F	0	0	13	37.4	0.6	0.444652	0.0160428
992	1	0	28383469	19678538	63.5755	F	0	2.05625	14	18	180.6	0.561667	10.0333
999	0	0	28457960	14114995	85.5474	F	0	1.33333	15	39	2.5	0.27641	0.0641026
1000	0	0	28467606	11802277	78.3466	M	0	0	13	40	121	0.20775	3.025
1050	1	0	28923415	16323001	69.0678	F	1	6.48264	8	43	63.3	0.117907	1.47209
1059	0	0	29010050	12417085	73.1456	M	0	0	13	37.4	2.3	0.275668	0.0614973
1087	1	0	29205438	15640315	42.2267	F	0	12.1222	14	29	14.8	0.512759	0.510345
1088	0	1	29231843	14254928	52.1911	F	1	0	15	42	19.5	0.302857	0.464286
1092	1	0	29291162	13933900	83.4384	F	0	0	13	34	130.2	0.218529	3.82941
1141	1	0	29763497	10454216	64.5229	M	1	63.8514	15	23	34.3	0.290435	1.4913
1148	0	0	29784524	14028461	70.3423	M	1	0	15	39	0.9	0.194103	0.0230769
1156	0	0	29893763	15254298	39.8266	F	0	0	13	33	73.7	0.355455	2.23333
1166	0	0	29964832	17529268	44.8046	F	0	0	13	35	9.1	0.117429	0.26
