# Supplementary material for: Development and performance assessment of novel machine learning models for predicting postoperative pneumonia in aneurysmal subarachnoid hemorrhage patients: external validation in MIMIC-IV
Source: Front Neurol. 2024 Apr 15;15:1341252. doi: 10.3389/fneur.2024.1341252 (PMC11056519; doi:10.3389/fneur.2024.1341252)
Supplement: Supplementary file 2 [file Data_Sheet_1.ZIP › Source data and statistical program/Raw Data/internal and external cohort .xlsx]

## Sheet: Sheet1
训练集1	Male	Age	LOS	infection	Hypertension	COPD	Diabetes	CHD	DCI	ACoA	PCoA	ICA	MCA	VBI	Intracranial stenting	With Craniotomy	GCS	Hunt-Hess grades	WFNS	mFS	MVT	Smoking history	Drink	Height	0	BMI	Albumin	Glucose	Triglyceride	Uric acid	Total cholesterol	Neutrophil	Monocyte count	lymphocyte count	hemoglobin	MCV	Blood platelet count	Blood type （1A，2B，3AB,4O）	CRP	D-dimer level	PNI	NAR	CAR	NLR	DAR	DVT
1	2	72	24	0	0	0	0	0	1	0	0	0	0	0	0	1	9	4	5	4	6	0	0	158	57	22.8329	35.4	10.7	0.56	288	4.17	15.72	0.63	1.12	111	89.2	214	4	19.6	15.78	41	0.444068	0.553672	14.0357	44.5763	1
1	2	43	11	0	0	0	0	0	0	0	0	0	1	0	0	0	15	2	1	4	2.75	0	0	155	0		32.7	8	0.41	272	3.19	5.41	0.45	1.75	111	89.3	184	2	4.5	1.18	41.45	0.165443	0.137615	3.09143	3.60856	0
1	2	81	24	1	1	0	0	0	0	0	0	0	1	0	0	1	6	4	5	4	3	0	0	159	49	19.3821	35.9	7.8	0.92	246	4.32	12.08	0.98	1.12	110	95.7	165	4	5.8	4.62	41.5	0.33649	0.16156	10.7857	12.8691	1
1	2	70	12	0	1	0	1	0	0	0	0	1	0	0	1	0	15	2	1	2	3	0	0	155	62.5	26.0146	39.5	6.1	1.28	342	3.49	8.97	0.68	1.7	134	95.9	276	3	0.6	20	48	0.227089	0.0151899	5.27647	50.6329	0
1	2	46	10	0	1	0	0	0	0	0	0	0	1	0	1	0	15	2	1	2	2.5	0	0	159	65	25.711	40.4	9.6	1.57	480	5.64	11	0.1	2.38	145	89.5	251	2	3.2	2.17	52.3	0.272277	0.0792079	4.62185	5.37129	0
1	1	46	24	1	1	0	0	0	0	0	0	0	0	0	1	0	13	2	1	1	2	0	0	169	60	21.0077	38.7	6.9	1.55	252	4.95	13.01	0.62	0.82	154	97.7	257	1	42.6	0.5	42.8	0.336176	1.10078	15.8659	1.29199	0
1	2	41	11	0	0	0	0	0	0	0	1	0	0	0	1	0	15	2	1	1	0	0	0	158	0	25	33.7	3.8	0.82	174	3.87	8.73	0.34	1.46	109	83.8	190	4	3	20	41	0.25905	0.0890208	5.97945	59.3472	0
1	2	72	23	0	1	0	1	0	0	0	1	0	0	0	1	0	13	2	3	4	5.75	0	0	155	53	22.0604	37	9.6	1.76	146	5.65	8.36	0.53	1.59	108	93.3	293	4	2.1	2.07	44.95	0.225946	0.0567568	5.25786	5.59459	0
1	1	32	5	0	0	0	0	0	0	0	0	0	1	0	0	0	8	4	4	4	1	0	0	170	60	20.7612	41.5	9.4	1.14	252	3.96	26.62	1.88	1.2	140	89.1	319	1	11.5	18.2	47.5	0.641446	0.277108	22.1833	43.8554	0
1	2	46	13	0	0	0	0	0	0	0	0	0	1	0	0	0	15	2	1	1	3.25	0	0	160	49	19.1406	39	4.5	0.68	196	3.47	11.68	0.43	0.98	119	82.5	319	4	3.5	1.4	43.9	0.299487	0.0897436	11.9184	3.58974	0
1	2	63	11	0	1	0	1	0	0	0	0	1	0	0	1	0	15	2	1	2	0	0	0	160	46	17.9688	44.6	15.9	2.34	262	3.26	3.85	0.48	1.87	139	93.6	208	1	3.9	0.93	53.95	0.0863229	0.0874439	2.05882	2.0852	0
1	2	72	10	0	0	0	0	0	0	0	1	0	0	0	1	0	15	2	1	1	2.5	0	0	155	52	21.6441	44.5	7.7	2.93	208	5.89	10.47	0.31	1.22	132	90.1	281	4	1.9	0.35	50.6	0.235281	0.0426966	8.58197	0.786517	0
1	2	79	11	0	0	0	0	0	1	0	1	0	0	0	0	0	15	2	1	2	2.75	0	0	160	60	23.4375	38.5	7.5	2.08	101	6.04	9.61	0.49	1.5	135	94.8	211	1	7.7	1.84	46	0.24961	0.2	6.40667	4.77922	0
1	1	48	12	0	0	0	0	0	0	1	0	0	0	0	1	0	15	2	1	2	3	1	1	160	58.5	22.8516	40.5	4.9	1.08	167	4.55	5.38	0.43	1.48	142	91.9	199	4	0.6	0.41	47.9	0.13284	0.0148148	3.63514	1.01235	0
1	2	57	20	0	0	0	0	0	0	0	1	0	0	0	1	1	10	4	4	4	5	0	0	160	0		40.4	9.2	1.69	439	6.22	17.78	0.58	1.5	141	93.2	231	4	4.9	2.35	47.9	0.440099	0.121287	11.8533	5.81683	0
1	1	54	33	0	1	0	0	0	0	0	0	0	0	0	0	1	15	2	1	3	8.25	0	1	168	82	29.0533	39.3	8.6	1.83	554	5.01	7.66	0.45	0.44	126	103.1	237	1	0.6	3	41.5	0.194911	0.0152672	17.4091	7.63359	0
1	1	51	27	1	1	0	0	0	0	0	0	1	1	0	0	1	3	4	5	4	13.5	1	1	178	56	17.6745	48.3	5.4	5.99	437	5.99	21.47	1.66	1.25	151	90.3	280	4	15.1	3.21	54.55	0.444513	0.312629	17.176	6.64596	1
1	2	66	16	0	0	0	0	0	0	0	0	1	0	0	1	0	15	2	1	2	0	0	0	160	46	17.9688	42.6	8.1	1.47	356	5.33	12.7	0.43	0.73	143	92.1	136	1	4.9	2.48	46.25	0.298122	0.115023	17.3973	5.8216	1
1	1	55	14	0	1	0	0	0	0	1	0	0	0	0	0	0	10	4	4	2	3.5	0	0	165	59	21.6713	44	9.6	1.41	347	6.17	10.08	0.53	0.36	133	92.9	208	4	7.8	0.85	45.8	0.229091	0.177273	28	1.93182	0
1	2	43	20	0	0	0	0	0	0	0	0	0	0	1	0	1	9	4	4	2	5	0	1	167	62	22.231	38.2	7.7	0.54	102	4.61	13.27	1.15	1.08	117	89.3	270	2	2.6	5.27	43.6	0.347382	0.0680628	12.287	13.7958	0
1	1	72	8	0	0	0	0	0	0	0	0	0	1	0	0	0	15	2	1	3	2	1	1	170	70	24.2215	36.8	6	5.76	139	5.76	6.56	0.83	0.97	165	97	235	1	2.6	0.4	41.65	0.178261	0.0706522	6.76289	1.08696	0
1	2	57	14	0	1	0	0	0	0	0	1	0	0	0	1	0	15	2	1	2	3.5	0	0	160	0		40.8	5.7	0.88	267	4.83	6.52	0.15	0.91	140	93.1	173	4	9.3	0.86	45.35	0.159804	0.227941	7.16484	2.10784	0
1	2	60	28	1	0	0	0	0	0	1	0	0	0	0	0	0	7	4	4	4	0	0	1	0	0	#DIV/0!	39.6	5.1	1.87	170	5.6	11.2	0.4	1.56	141	95.4	170	1	7.9	8.06	47.4	0.282828	0.199495	7.17949	20.3535	1
1	2	70	10	0	1	0	0	0	0	1	0	0	0	0	0	0	15	2	1	2	2.5	0	0	150	44	19.5556	41.5	7.7	1.03	237	4.42	12.94	0.87	1.19	134	89.2	157	4	5.6	2.99	47.45	0.311807	0.13494	10.8739	7.20482	0
1	2	62	21	0	1	0	1	0	0	0	0	0	1	0	1	0	15	2	1	3	5.25	0	1	160	63	24.6094	44.2	20.1	2.03	381	6.32	7.64	0.35	1.1	130	88.8	246	4	17.4	0.55	49.7	0.172851	0.393665	6.94545	1.24434	0
1	1	54	31	1	1	0	0	1	0	1	0	0	0	0	0	0	15	2	1	3	7.75	1	1	170	63	21.7993	44	9.5	3.49	298	4.32	5.59	0.25	0.72	124	82.5	155	1	7.9	0.58	47.6	0.127045	0.179545	7.76389	1.31818	0
1	1	44	10	0	0	0	0	0	0	0	0	0	0	1	0	0	14	2	2	2	2.5	1	1	172	75	25.3515	42.4	10.1	0.36	312	4.64	12.76	0.33	0.68	147	96.5	245	4	15.5	1.55	45.8	0.300943	0.365566	18.7647	3.65566	0
1	1	56	21	0	1	0	1	0	0	0	0	0	1	0	0	0	11	2	4	3	0	0	0	170	82.5	28.5467	37.1	11.5	1.46	420	5.63	10.98	0.67	1.22	145	87.5	259	4	9.7	0.57	43.2	0.295957	0.261456	9	1.53639	0
1	2	55	10	0	0	0	0	0	0	0	0	0	0	0	1	0	15	2	1	1	2.5	0	0	157	58	23.5304	40.9	7.2	0.8	228	5.53	13.04	0.32	1.01	124	94.4	192	4	42.6	0.15	45.95	0.318826	1.04156	12.9109	0.366748	0
1	2	66	11	0	0	0	0	0	0	0	0	0	0	0	1	0	15	2	1	1	2.75	0	0	160	60	23.4375	38.7	7	1.17	117	5.81	4.54	0.28	1.53	133	87	193	4	11.9	0.56	46.35	0.117313	0.307494	2.96732	1.44703	0
1	1	71	14	0	1	0	0	0	0	1	0	0	1	0	0	0	15	2	1	4	23	0	0	0	0	21.4	41.7	6.9	1.05	350	4.3	9.82	0.24	0.31	139	90.3	139	1	4.7	0.92	43.25	0.235492	0.11271	31.6774	2.20624	1
1	2	46	17	1	1	0	0	0	0	0	1	1	1	0	1	0	8	3	4	2	0	0	1	0	0	#DIV/0!	38.8	7.6	2.67	218	4.44	22.25	1.16	1.58	156	88.8	358	4	14.6	0.6	46.7	0.573454	0.376289	14.0823	1.54639	1
1	2	59	20	0	1	0	0	0	0	1	0	0	0	0	0	0	15	2	1	2	2	0	1	162	0		40.8	6	0.57	283	5.17	11.47	0.4	1.05	145	92.4	123	2	0.7	0.38	46.05	0.281127	0.0171569	10.9238	0.931373	0
1	1	71	14	0	1	0	0	0	0	1	0	0	1	0	0	0	15	2	1	1	3.5	0	0	0	0	24.9	41.7	6.9	1.05	350	4.3	9.82	0.24	0.31	139	90.3	139	1	4.7	0.92	43.25	0.235492	0.11271	31.6774	2.20624	0
1	1	42	13	0	1	0	0	0	0	0	0	1	0	0	0	0	12	3	4	3	3.25	1	1	170	46	15.917	37.8	6.9	0.89	325	3.96	10.69	0.33	0.97	142	97.8	342	1	3	0.34	42.65	0.282804	0.0793651	11.0206	0.899471	0
1	2	48	17	0	0	0	0	0	0	0	0	0	0	0	1	0	15	1	1	2	0	0	0	155	71	29.5525	42.3	5.4	0.96	204	4.87	7.7	0.33	1.61	119	92.5	200	4	6.4	0.96	50.35	0.182033	0.1513	4.78261	2.2695	0
1	1	43	18	0	0	0	0	0	1	0	0	0	0	1	0	0	15	2	1	3	4.5	1	0	178	65	20.5151	41.1	4.9	1.5	343	4.06	12.48	0.53	0.97	174	92.3	235	4	1.8	0.19	45.95	0.30365	0.0437956	12.866	0.462287	0
1	2	71	24	0	0	0	0	0	1	0	1	0	0	0	1	0	13	2	3	3	1	0	0	150	45	20	44.1	8.5	0.51	283	5.56	12.15	0.76	1.13	132	88.4	125	4	10.8	9.56	49.75	0.27551	0.244898	10.7522	21.678	1
1	1	68	8	0	0	0	0	0	0	1	0	1	1	0	1	0	15	1	1	3	0	1	1	165	45	23	37	5.7	0.68	306	3.59	14.36	0.44	1.43	118	94	181	1	2.9	3.85	44.15	0.388108	0.0783784	10.042	10.4054	1
1	2	58	10	0	0	0	0	0	0	0	0	0	1	0	0	0	14	2	2	2	0	0	0	154	55	23.1911	40.8	11.7	1.69	230	6.4	12.26	0.19	0.68	116	94.4	249	1	13.4	6.95	44.2	0.30049	0.328431	18.0294	17.0343	0
1	2	68	9	0	0	0	0	0	0	0	1	1	1	0	0	0	13	2	2	2	0	0	0	160	60	23.4375	45.2	6	0.8	242	6.92	7.91	0.23	0.78	117	87.8	285	1	1.39	1.35	49.1	0.175	0.0307522	10.141	2.98673	0
1	1	43	4	0	0	0	0	0	0	1	0	0	1	0	0	0	15	2	1	1	0	0	1	171	75.5	25.8199	40	6.9	0.98	309	4.76	4.5	0.29	1.14	140	92.4	221	1	0.8	0.31	45.7	0.1125	0.02	3.94737	0.775	0
1	1	46	18	0	1	0	0	0	0	0	0	1	0	0	1	1	15	2	1	2	0	1	1	158	55	22.0317	43.4	4.6	2.07	233	6.27	11.78	0.54	1.19	160	93.2	226	1	6.4	0.29	49.35	0.271429	0.147465	9.89916	0.668203	0
1	1	73	10	0	0	1	0	0	1	0	1	0	0	0	1	0	15	2	1	2	0	0	0	170	0	25.6	34.7	6.9	0.6	252	5.11	14.1	0.3	0.67	151	88.7	222	4	4.3	0.48	38.05	0.40634	0.123919	21.0448	1.38329	0
1	1	59	20	0	1	0	0	0	0	1	0	0	0	0	0	1	10	4	4	4	4	0	1	170	54	18.6851	31.2	6.9	0.84	424	4.07	7.46	0.44	1.2	113	94.5	105	2	19.4	8.51	37.2	0.239103	0.621795	6.21667	27.2756	1
1	1	52	14	0	0	0	0	0	0	0	0	1	0	0	0	0	15	2	1	3	0	1	1	168	56	19.8413	41	5	1.21	138	5.07	9.59	0.53	0.58	141	87.1	193	3	15.27	0.39	43.9	0.233902	0.372439	16.5345	0.95122	0
1	2	45	16	0	0	0	0	0	0	1	0	0	1	0	1	0	15	2	1	2	0	0	1	155	54	22.4766	41.2	6.3	0.94	284	6.36	12.94	0.5	0.89	124	83.1	393	2	2	0.69	45.65	0.314078	0.0485437	14.5393	1.67476	0
1	2	68	18	0	1	0	0	0	0	0	0	1	0	0	1	0	15	2	1	3	0	0	0	155	57	23.7253	37	5.5	1.04	216	5.1	10.31	0.49	1.71	132	85.4	189	1	6.9	1.11	45.55	0.278649	0.186486	6.02924	3	0
1	2	68	13	0	1	0	0	0	0	0	1	0	0	0	1	0	15	1	1	1	0	0	0	155	52	21.6441	39.1	5.4	1.08	96	6.58	9.14	0.24	0.64	124	0.367	203	2	4.1	0.36	42.3	0.23376	0.104859	14.2812	0.920716	0
1	2	71	9	0	1	0	0	0	0	0	1	0	0	0	0	0	15	2	1	3	0	0	0	155	55	22.8928	35.6	7.4	0.59	276	5.64	7.42	0.08	0.69	151	91.7	189	2	2.3	0.98	39.05	0.208427	0.0646067	10.7536	2.75281	0
1	2	67	10	0	0	0	0	0	0	0	0	0	0	0	1	0	15	1	1	1	0	0	0	155	65	27.0552	37.9	4.2	2.57	273	5.21	4.79	0.41	2.56	136	90.5	202	4	15.5	0.91	50.7	0.126385	0.408971	1.87109	2.40106	0
1	2	55	14	0	1	0	0	0	0	1	0	0	0	0	1	0	15	2	1	1	0	0	0	0	0	#DIV/0!	37.7	10.5	0.98	309	4.41	10.49	0.15	0.46	137	87.3	138	2	5.6	0.63	40	0.278249	0.148541	22.8043	1.67109	0
1	2	77	11	1	1	0	0	1	0	1	0	0	0	0	0	1	10	3	4	3	6	0	0	165	49	17.9982	23	8	1.5	245	2.18	10.53	1.27	0.37	133	92.9	174	4	5.1	0.43	24.85	0.457826	0.221739	28.4595	1.86957	0
1	2	59	11	0	0	0	0	0	0	0	0	1	0	0	1	0	15	2	1	1	0	0	0	153	63	26.9127	38	5	1.29	127	5.67	4.82	0.39	2.23	133	90.7	205	1	85.5	2.63	49.15	0.126842	2.25	2.16143	6.92105	0
1	1	43	12	0	1	0	0	0	0	1	0	0	0	0	0	0	15	1	1	1	0	1	1	171	75	25.6489	39.7	5.7	1.69	480	4.63	15.05	0.38	0.91	162	85.8	269	2	2.1	0.52	44.25	0.379093	0.0528967	16.5385	1.30982	0
1	2	76	44	0	1	0	0	0	0	1	0	1	1	0	0	0	8	4	4	3	11	0	0	0	0	#DIV/0!	34.9	6.9	1.76	254	4.58	6.48	0.35	1.21	142	88.7	240	4	2.4	1.25	40.95	0.185673	0.0687679	5.35537	3.58166	1
1	1	59	14	1	0	0	0	0	0	0	0	0	0	0	0	1	3	4	5	4	7	1	1	170	60	20.7612	36.2	6.1	1.49	267	4.49	6.96	1.2	4.24	146	86.9	264	1	58.7	0.38	57.4	0.192265	1.62155	1.64151	1.04972	0
1	2	65	9	0	1	0	0	0	0	0	1	0	0	0	0	1	3	4	5	4	2	0	0	165	45	16.5289	30	13.4	1.99	190	4.04	21.47	1.66	1.25	151	90.3	280	4	11.5	7	36.25	0.715667	0.383333	17.176	23.3333	1
1	2	79	69	1	1	0	0	0	0	0	1	0	0	1	0	0	15	2	2	2	13	0	0	155	45	18.7305	42.2	7.9	1.34	255	3.85	10.95	0.65	1.08	139	88.8	172	4	1.2	0.31	47.6	0.259479	0.028436	10.1389	0.734597	0
1	2	45	17	0	0	0	0	0	0	0	0	1	0	0	1	0	15	2	1	2	0	0	0	155	49	20.3954	40.7	5.4	0.53	128	3.57	10.37	0.26	0.65	141	90.1	193	2	2.9	0.56	43.95	0.254791	0.0712531	15.9538	1.37592	0
1	2	68	12	0	1	0	0	0	0	1	0	1	0	0	0	0	15	2	1	4	0	0	0	150	44	19.5556	45.9	11.1	0.51	301	5.85	10.62	0.01	1.06	123	90.4	171	4	3.7	1.35	51.2	0.231373	0.08061	10.0189	2.94118	0
1	2	52	33	1	1	0	0	0	0	0	1	0	1	0	0	1	6	4	5	4	15	0	1	165	44	16.1616	39	5.1	1.04	224	4.46	16.22	0.49	0.72	152	83.2	227	1	33.6	6.24	42.6	0.415897	0.861538	22.5278	16	0
1	2	50	35	0	0	0	0	0	0	0	1	0	0	0	0	1	15	1	1	1	0	0	0	162	55	20.9572	35.5	6.3	1.26	279	4.86	6.96	0.11	0.97	123	86.1	174	2	0.3	0.24	40.35	0.196056	0.0084507	7.17526	0.676056	0
1	2	43	16	0	1	0	0	0	0	0	0	1	0	0	1	0	15	2	1	1	0	0	0	158	45	18.026	39.3	6.9	0.89	252	5.4	14.25	0.65	0.59	121	80.2	217	2	20	1.34	42.25	0.362595	0.508906	24.1525	3.40967	0
1	2	49	8	0	0	0	0	0	0	1	0	0	0	0	1	0	15	2	1	2	0	0	0	167	0		39	11.8	0.49	161	5.3	9.86	0.03	0.72	118	92.6	173	1	0.3	2.69	42.6	0.252821	0.00769231	13.6944	6.89744	0
1	2	46	20	0	1	0	0	0	0	0	1	0	0	0	0	0	15	2	1	1	0	0	1	158	63.5	25.4366	41.5	4.8	1.64	241	7.05	5.61	0.52	1.49	101	75.1	312	1	13.6	1.15	48.95	0.135181	0.327711	3.7651	2.77108	0
1	1	44	11	0	0	0	0	0	0	1	0	0	0	0	0	0	15	2	1	1	1	1	1	178	80	25.2493	41.5	6.9	1.01	484	4.83	8.91	0.7	1.02	131	86.8	111	4	3.13	0.77	46.6	0.214699	0.0754217	8.73529	1.85542	0
1	1	52	29	1	0	0	0	0	0	1	0	1	0	0	0	1	7	4	4	4	0	1	0	177	56	17.8748	36.5	3.8	1.14	229	3.63	20.65	0.75	1.36	141	96.1	237	1	4.3	1.08	43.3	0.565753	0.117808	15.1838	2.9589	0
1	2	45	14	0	0	0	0	0	0	0	0	0	0	1	0	0	15	2	1	2	0	0	0	0	0	#DIV/0!	42.7	4.7	0.81	290	6.68	10.18	0.24	0.79	110	82	228	2	1.3	2.05	46.65	0.238407	0.030445	12.8861	4.80094	0
1	2	73	36	0	1	0	1	0	0	0	0	0	0	0	1	0	13	2	2	2	0	0	0	160	61	23.8281	36.9	13.1	1.17	302	2.63	9.08	0.34	1.21	133	92.6	282	4	3.4	1.14	42.95	0.24607	0.0921409	7.50413	3.08943	0
1	2	62	34	1	1	0	0	0	0	1	0	0	0	0	0	1	7	4	4	4	17	1	0	155	65	27.0552	39.1	7.1	2.19	497	4.02	12.7	1.27	1.2	125	100.5	192	1	0.2	4.88	45.1	0.324808	0.00511509	10.5833	12.4808	1
1	2	69	10	0	1	0	0	0	0	0	0	0	1	0	0	0	15	2	1	2	0	0	0	158	51	20.4294	38.3	6.4	1.1	237	5.31	7	0.24	0.95	107	89.3	182	2	125.7	2.42	43.05	0.182768	3.28198	7.36842	6.31854	0
1	2	42	9	0	0	0	0	0	0	0	0	0	1	0	0	0	15	2	1	1	0	0	1	158	57	22.8329	39.6	4.4	1.26	143	4.98	6.63	0.78	1.57	123	86.4	355	1	0.5	0.77	47.45	0.167424	0.0126263	4.22293	1.94444	0
1	2	64	13	0	1	0	0	1	0	0	0	1	0	0	1	0	15	2	1	1	0	0	0	164	58	21.5645	39.8	2.1	1.29	408	3.57	15.28	1.14	2.29	188	80	677	4	3.9	0.27	51.25	0.38392	0.0979899	6.67249	0.678392	0
1	2	57	4	0	1	0	0	0	0	1	0	0	0	0	1	0	15	1	1	2	1	0	0	0	0	#DIV/0!	42.3	8.1	0.84	242	7.08	10.05	0.2	1.03	133	91.6	345	4	1.9	0.32	47.45	0.237589	0.0449173	9.75728	0.756501	0
1	1	50	21	1	0	0	0	0	0	0	0	0	0	1	0	1	4	4	5	4	14	0	0	143	55	26.8962	38.7	8.5	0.82	350	4.83	9.24	0.71	0.26	152	87.5	233	1	1	2.19	40	0.23876	0.0258398	35.5385	5.65891	0
1	2	50	12	0	0	0	0	0	0	0	1	1	0	0	0	1	10	4	4	3	0	0	0	158	56	22.4323	34.4	7.6	0.94	279	4.48	12.17	0.33	0.54	132	90.7	217	4	4.5	2.19	37.1	0.353779	0.130814	22.537	6.36628	1
1	2	38	12	0	0	0	0	0	0	1	0	0	0	0	1	0	15	2	1	1	0	0	1	159	51.5	20.371	39.9	4.3	1.05	275	4.17	9.95	0.66	1.93	134	94.6	238	4	0.5	0.71	49.55	0.249373	0.0125313	5.15544	1.77945	0
1	2	80	24	0	1	0	0	0	0	0	1	0	0	0	0	1	8	4	4	4	12	0	0	153	44	18.7962	37.8	6.6	2.06	130	4.62	8.36	0.47	1.08	106	97.6	168	2	5.6	0.81	43.2	0.221164	0.148148	7.74074	2.14286	0
1	1	43	13	0	0	0	0	0	0	1	0	0	0	0	1	0	15	2	1	1	0	1	1	167	58	20.7967	41.1	5.9	0.51	320	4.38	11.78	0.51	0.88	140	90.7	158	4	0.3	0.19	45.5	0.286618	0.00729927	13.3864	0.462287	0
1	1	65	23	1	1	0	0	0	1	0	1	0	0	0	1	0	15	2	1	3	4	1	0	160	56	15.9	38.2	4.7	1.27	241	4.27	12.09	0.76	0.83	148	86.7	130	2	9	0.43	42.35	0.316492	0.235602	14.5663	1.12565	0
1	2	76	26	1	1	0	0	0	1	0	0	0	0	1	0	1	12	2	2	2	0	0	0	150	50	34.8	39.1	3.9	1.06	300	6.77	15.51	0.41	1.15	116	90.2	212	3	31.8	1.27	44.85	0.396675	0.813299	13.487	3.24808	0
1	2	40	14	0	0	0	0	0	0	0	0	0	1	0	1	0	15	2	1	1	19	0	1	0	0	#DIV/0!	39.7	4.8	1.48	281	4.81	7.74	0.18	0.88	100	70.8	277	1	3.9	0.27	44.1	0.194962	0.0982368	8.79545	0.680101	0
1	2	67	9	0	1	0	0	0	0	0	0	0	1	0	0	0	15	2	1	4	0	0	1	0	0	#DIV/0!	41.7	7.1	2.19	125	3.88	9.97	0.74	1.38	122	96	192	2	3.13	1.11	48.6	0.239089	0.07506	7.22464	2.66187	0
1	2	46	8	0	1	0	0	0	0	0	0	0	0	1	0	0	15	1	1	1	0	0	0	158	53.5	21.4309	43.1	5.8	2.09	213	4.05	2.6	0.4	1.82	123	92.6	247	4	8.3	0.11	52.2	0.0603248	0.192575	1.42857	0.25522	0
1	2	44	13	0	1	0	0	0	0	1	0	0	0	0	0	0	15	2	1	2	0	0	1	157	0		40.7	5.6	0.72	194	4.58	10.53	0.4	0.44	122	101.4	172	4	5.1	0.43	42.9	0.258722	0.125307	23.9318	1.05651	0
1	2	51	15	0	0	0	0	0	0	0	0	0	1	0	1	0	15	2	1	1	0	0	0	158	0		40.3	4.7	0.7	212	3.49	6.25	1.57	1.19	148	90.7	233	4	5.4	2.91	46.25	0.155087	0.133995	5.2521	7.22084	0
1	2	79	19	0	1	0	1	0	1	0	0	1	0	0	0	1	8	4	4	4	4.75	0	0	0	0	#DIV/0!	28.7	11.9	2.24	461	5.85	12.13	0.41	1.17	98	88.4	374	4	26.4	1.72	34.55	0.422648	0.919861	10.3675	5.99303	1
1	1	45	5	0	0	0	0	0	0	1	0	0	0	0	0	0	15	1	1	1	0	1	0	168	56	19.8413	42.8	6.9	2.49	319	6.8	10.81	0.25	1.31	148	90.4	231	4	2.5	0.28	49.35	0.25257	0.0584112	8.25191	0.654206	0
1	2	64	15	0	0	0	0	0	0	1	0	1	1	0	1	1	15	1	1	1	0	0	0	153	55	23.4952	36.6	4.9	0.97	109	4.54	16.01	0.64	1.29	133	88.3	165	4	7	1.67	43.05	0.437432	0.191257	12.4109	4.56284	0
1	1	74	10	0	1	0	0	0	0	1	0	0	0	0	1	0	15	1	1	1	0	0	0	160	52	24.7	28.3	7.3	0.38	264	4.16	17.9	1.02	1.32	131	89.9	169	4	37.8	0.97	34.9	0.632509	1.33569	13.5606	3.42756	0
1	1	58	18	0	1	1	0	1	0	0	0	0	0	0	0	0	15	2	1	4	0	1	1	161	90	34.7209	27	6.3	0.74	462	5.46	11.77	0.42	0.54	137	82.4	208	1	12.7	0.91	29.7	0.435926	0.47037	21.7963	3.37037	0
1	2	56	15	0	0	0	0	0	0	0	0	1	0	0	1	0	15	2	1	1	0	0	1	0	0	#DIV/0!	44.1	4.4	0.65	162	5.88	12.79	0.62	1.56	131	94.5	311	4	1.3	2.7	51.9	0.290023	0.0294785	8.19872	6.12245	0
1	2	76	28	0	1	0	0	0	0	0	1	1	0	0	0	1	15	1	1	1	0	0	0	155	60	24.974	33.7	10.8	0.92	177	4.98	8.274	0.67	2.04	111	86.4	249	2	2.2	0.59	43.9	0.245519	0.0652819	4.05588	1.75074	0
1	1	47	15	0	1	0	0	0	0	0	0	0	1	0	0	0	15	2	1	1	1	1	0	177	75	23.9395	46.3	7.2	1.91	546	4.99	11.27	0.39	0.91	141	91.2	196	1	16.6	0.36	50.85	0.243413	0.358531	12.3846	0.777538	0
1	1	73	2	1	1	0	1	0	0	0	0	1	0	0	1	1	5	4	5	4	2	1	0	162	72	25.6	26	8	1.5	332	2.78	6.4	1.17	0.4	130	92.6	176	3	1.1	1.5	28	0.246154	0.0423077	16	5.76923	1
1	2	50	14	0	0	0	0	0	0	0	1	0	0	0	1	0	15	2	1	1	0	0	0	156	0		33.9	4.2	0.59	112	4.1	9.21	0.27	0.88	135	95.5	194	4	4	0.34	38.3	0.271681	0.117994	10.4659	1.00295	0
1	2	46	5	0	0	0	0	0	0	0	1	0	0	0	0	0	15	2	1	1	0	0	1	161	0		39.4	6.9	1.26	252	5.42	8.29	0.32	1.34	142	94	293	4	13	0.39	46.1	0.210406	0.329949	6.18657	0.989848	0
1	2	55	13	0	0	0	0	0	0	0	1	0	0	0	1	0	15	2	1	2	0	0	0	166	54	19.5965	37.4	4.8	0.88	125	5.48	5	0.42	2.61	113	93.5	192	1	1.9	2.1	50.45	0.13369	0.0508021	1.91571	5.61497	0
1	2	80	17	0	1	0	1	0	0	0	1	0	0	0	1	0	13	3	3	4	0	0	1	160	62	24.2188	38.9	10.2	0.35	125	4.58	8.21	0.77	1.22	121	93.9	203	4	1.9	1.01	45	0.211054	0.0488432	6.72951	2.5964	0
1	2	59	12	0	0	0	0	0	0	1	0	0	0	0	1	0	15	1	1	2	0	0	0	154	46	19.3962	40.1	5.7	3.4	135	3.4	11.53	0.71	0.85	113	92.4	302	1	10.3	0.44	44.35	0.287531	0.256858	13.5647	1.09726	0
1	2	61	21	0	0	0	0	0	0	1	0	0	0	0	1	0	15	2	1	2	0	0	0	159	59	23.3377	36.9	5.2	1.23	287	5.26	11.04	0.39	1.07	115	102.9	204	4	1.9	0.49	42.25	0.299187	0.0514905	10.3178	1.32791	0
1	2	59	25	0	0	0	0	0	0	0	0	1	0	0	1	0	15	2	1	1	5	0	0	160	55	21.4844	36.5	4.5	0.64	108	5.54	6.4	0.64	0.53	108	86.9	264	2	1.1	1.5	39.15	0.175342	0.030137	12.0755	4.10959	0
1	1	50	6	0	0	0	0	0	0	0	0	1	0	0	1	0	15	2	1	1	0	0	0	163	65	24.4646	37.7	6.9	2.34	389	5.59	8.98	0.52	1.13	167	83.2	207	2	11.3	0.61	43.35	0.238196	0.299735	7.9469	1.61804	0
1	2	56	41	1	0	0	0	0	0	1	0	0	1	0	1	0	7	4	4	3	5	0	0	162	67	25.5296	38.2	7.4	0.75	243	5.77	8.67	0.57	1.56	105	86.2	181	3	3.66	20	46	0.226963	0.0958115	5.55769	52.356	1
1	1	58	21	1	1	0	0	0	0	0	0	0	1	0	0	0	7	4	4	4	2	0	0	177	72	22.9819	35.9	5.4	0.49	491	4	7.48	0.43	1.64	139	91.8	160	1	0.7	0.88	44.1	0.208357	0.0194986	4.56098	2.45125	1
1	2	55	14	0	1	0	0	0	0	0	1	0	0	0	1	0	15	2	1	2	0	0	0	158	49	19.6283	39.3	4.3	0.61	200	5.12	8.41	0.63	1.11	125	92.7	234	4	12.8	4.02	44.85	0.213995	0.3257	7.57658	10.229	0
1	1	58	16	1	1	0	0	0	0	1	0	0	0	0	0	0	3	4	5	4	11	1	0	170	60	20.7612	36	5.9	1.31	192	5.81	9.52	0.21	1.04	150	95.6	206	3	46	10.48	41.2	0.264444	1.27778	9.15385	29.1111	1
1	2	74	14	0	1	0	0	0	0	0	1	0	0	0	1	0	15	2	1	2	1	0	0	156	59	24.2439	34.5	5.4	0.97	128	3.89	6.84	0.18	0.94	121	92.8	202	1	26.7	2.81	39.2	0.198261	0.773913	7.2766	8.14493	0
1	2	69	17	0	1	1	0	0	1	1	0	0	0	0	0	0	7	4	4	4	0	0	0	160	55	21.4844	47.1	10.9	0.99	202	3.84	9.97	0.17	1.9	136	98	136	2	1.7	6.17	56.6	0.211677	0.0360934	5.24737	13.0998	1
1	2	45	16	0	1	0	0	0	0	1	0	0	0	0	0	0	15	2	1	1	0	0	0	158	60	24.0346	40.8	6.5	0.95	208	5.84	8.73	0.36	1.29	111	89.1	218	4	3.2	0.36	47.25	0.213971	0.0784314	6.76744	0.882353	0
1	1	57	19	0	0	0	0	0	0	0	0	0	0	0	1	0	14	2	2	1	0	0	0	160	58	22.6562	40.3	5.2	1.3	256	5.81	8.22	0.73	0.68	140	91.7	255	1	8.9	2.98	43.7	0.20397	0.220844	12.0882	7.39454	0
1	2	56	11	0	1	0	0	0	0	0	1	0	0	0	1	0	15	2	1	3	0	0	0	158	55	22.0317	40.4	5.1	0.42	199	5.87	1.54	0.63	1.54	128	84.7	330	1	7.7	3.01	48.1	0.0381188	0.190594	1	7.4505	0
1	2	67	14	0	1	0	0	0	0	0	0	1	0	0	0	0	15	1	1	1	0	0	0	158	60	24.0346	37.3	5.9	2.19	318	5.62	2.43	0.46	2.43	135	95	311	4	4.77	0.36	49.45	0.0651475	0.127882	1	0.965147	0
1	2	58	12	0	1	0	0	0	0	0	0	1	0	0	1	0	15	1	1	1	1	0	0	160	0		41.2	7.8	0.62	223	5.81	16.63	0.77	0.92	134	88.4	246	3	14.5	1.61	45.8	0.403641	0.351942	18.0761	3.90777	0
1	2	52	4	0	0	0	0	0	0	1	0	0	0	0	1	0	13	2	2	1	0	0	0	163	65	24.4646	31.4	5.4	0.53	138	3.81	10.11	0.39	1.05	122	91.6	227	4	1.3	2.56	36.65	0.321975	0.0414013	9.62857	8.15287	0
1	2	51	6	0	0	0	0	0	0	0	0	1	0	0	1	0	15	1	1	1	0	0	0	165	73.5	26.9972	42.2	5.4	1.86	356	5.12	10.78	0.063	2.41	148	89.5	348	4	1.5	0.73	54.25	0.25545	0.035545	4.47303	1.72986	0
1	2	58	14	0	1	0	0	0	0	1	0	0	0	0	0	0	15	1	1	1	0	0	0	0	0	#DIV/0!	40	6.1	2.26	195	5.92	8.31	0.44	1.46	130	92.3	233	4	4.1	2.38	47.3	0.20775	0.1025	5.69178	5.95	0
1	1	34	8	0	0	0	0	0	0	1	0	0	0	0	0	0	15	1	1	1	0	0	0	170	77	26.6436	45.5	5	8.6	469	6.69	5.07	0.39	1.49	132	94.3	219	2	0.6	1.23	52.95	0.111429	0.0131868	3.40268	2.7033	0
1	2	76	9	0	1	0	0	1	0	1	1	0	1	0	1	0	10	4	4	4	0	0	0	0	0	#DIV/0!	41.3	9.2	0.58	185	4.37	10.31	1.21	1.21	107	69.5	239	2	3.7	0.81	47.35	0.249637	0.0895884	8.52066	1.96126	1
1	2	66	12	1	1	0	0	1	0	0	0	0	1	0	0	0	11	3	4	4	1	0	0	150	70	31.1111	43	7.3	1.08	346	6.14	14.87	0.79	0.98	131	90.1	246	4	30.3	2.32	47.9	0.345814	0.704651	15.1735	5.39535	0
1	1	49	14	0	0	0	0	0	0	0	0	0	0	0	1	0	15	2	1	1	0	0	0	179	68.5	21.3789	42.8	6	0.85	278	4.62	12.72	0.55	0.62	168	89.5	209	2	4.9	5	45.9	0.297196	0.114486	20.5161	11.6822	0
1	2	70	11	0	0	0	0	0	0	1	0	0	0	0	0	0	13	2	2	1	0	0	0	0	0	#DIV/0!	30.3	6.4	0.53	147	4.08	7.43	0.75	2.54	98	85.1	255	1	12.2	0.84	43	0.245215	0.40264	2.9252	2.77228	0
1	2	61	28	1	1	0	0	0	0	1	0	0	0	0	1	0	6	4	5	4	0	0	0	153	77	32.8933	27	9.3	0.44	220	4.85	6.68	0.5	1.52	114	94.7	99	2	29.7	4.95	34.6	0.247407	1.1	4.39474	18.3333	1
1	2	53	12	0	1	0	0	0	0	1	0	0	0	0	0	0	15	1	1	2	0	0	0	158	0		40.5	7.6	0.83	338	5.49	15.65	1.11	1.24	127	81.5	300	3	23.6	2.13	46.7	0.38642	0.582716	12.621	5.25926	0
1	2	39	15	0	0	0	0	0	0	0	0	1	0	0	1	0	15	1	1	1	0	0	0	165	80	29.3848	37.4	7	0.83	344	4.82	7.87	0.12	0.89	142	98.3	268	4	14.2	0.28	41.85	0.210428	0.379679	8.8427	0.748663	0
1	2	47	13	0	1	0	0	0	0	0	0	0	1	0	0	0	15	2	1	3	0	0	0	160	55	21.4844	41.6	7.4	2.9	374	4.22	17.63	0.73	1.52	132	79.9	287	4	7.3	6.6	49.2	0.423798	0.175481	11.5987	15.8654	0
1	2	65	16	0	0	0	0	0	0	0	0	0	0	0	0	0	15	1	1	2	0	0	0	160	60	23.4375	37.8	7.2	6.29	123	4.78	7.57	0.28	1.04	107	96.5	172	1	12.7	2.5	43	0.200265	0.335979	7.27885	6.61376	0
1	2	61	16	0	0	0	1	0	0	1	0	0	0	0	1	0	15	2	1	1	0	0	0	150	42	18.6667	35.5	14.3	1.07	210	5.81	11.73	1.06	1.09	126	92.8	287	1	8.8	2.18	40.95	0.330423	0.247887	10.7615	6.14085	0
1	2	47	5	0	0	0	0	0	0	0	0	0	1	0	0	0	15	1	1	1	0	0	0	159	57	22.5466	39.8	5.9	3.35	316	5.65	4.11	0.51	1.55	116	84.2	386	2	4.9	0.2	47.55	0.103266	0.123116	2.65161	0.502513	1
1	2	43	6	0	0	0	0	0	0	0	0	1	1	0	1	0	15	1	1	1	0	0	0	152	0		34.4	5.1	5.48	251	4.87	6.28	0.44	2.19	133	92.2	325	4	16.3	0.28	45.35	0.182558	0.473837	2.86758	0.813953	1
1	2	55	11	0	1	0	0	0	0	0	0	0	0	0	1	0	15	2	1	1	0	0	0	160	56	21.875	36.5	6	0.82	167	4.41	6.79	0.65	1.1	131	92.5	184	2	8.7	2.34	42	0.186027	0.238356	6.17273	6.41096	0
1	2	55	13	0	1	0	0	0	0	1	0	0	0	0	1	0	15	2	1	1	0	0	0	161	0		39.6	5.7	0.73	148	4.95	17.56	0.31	0.73	116	90.4	371	2	8.7	2.34	43.25	0.443434	0.219697	24.0548	5.90909	0
1	2	64	12	0	0	0	0	0	0	1	0	0	0	0	0	0	15	2	1	1	0	0	0	165	47	17.2635	39.1	5.2	1.14	295	5.14	13.16	0.48	2.29	127	86.8	224	2	7.8	0.81	50.55	0.336573	0.199488	5.74672	2.07161	0
1	2	55	12	0	1	0	0	0	0	0	0	0	0	1	0	0	15	2	1	1	0	0	0	158	60	24.0346	43.7	7	1.97	340	3.77	13.12	0.37	1.03	127	83.9	309	4	2.6	0.36	48.85	0.300229	0.0594966	12.7379	0.823799	0
1	2	58	14	0	0	0	0	0	0	0	1	0	0	0	1	0	15	1	1	3	1	0	0	150	0		40.6	5.5	0.93	199	4.6	8.18	0.52	0.4	19	92.8	200	4	5.4	2.27	42.6	0.201478	0.133005	20.45	5.59113	0
1	2	67	12	1	1	0	0	0	0	0	0	1	0	0	1	0	15	2	1	3	0	0	0	159	40	15.8222	30.5	7.3	9.82	195	6.93	6.97	0.3	0.23	125	92.9	131	1	2.6	0.95	31.65	0.228525	0.0852459	30.3043	3.11475	0
1	1	73	27	0	1	0	1	0	0	0	1	0	0	0	1	0	15	2	1	2	0	0	0	160	0	23.4	42.5	10.3	1.02	255	4.95	9.44	0.04	0.53	163	90.2	181	4	0.9	0.32	45.15	0.222118	0.0211765	17.8113	0.752941	0
1	1	69	28	1	0	0	0	0	1	0	0	0	0	1	0	1	7	4	4	3	7	1	0	172	59	22.4	33.5	7.5	1.73	157	5.19	8.34	0.62	1.14	138	86.3	169	4	134	12.14	39.2	0.248955	4	7.31579	36.2388	1
1	1	47	12	0	0	0	0	0	0	1	0	0	0	0	1	0	15	2	1	2	0	0	0	175	65	21.2245	32.8	7.7	9.28	223	4.08	19.67	1.92	2.62	142	90.3	264	1	31.9	2.47	45.9	0.599695	0.972561	7.50763	7.53049	0
1	1	70	21	0	1	0	0	1	0	0	0	1	0	0	1	0	13	2	2	3	0	0	0	0	0	22.3	30.1	3.9	0.65	160	6.14	7.51	1.14	1.89	121	86.2	124	2	7	3.27	39.55	0.249502	0.232558	3.97354	10.8638	1
1	2	75	37	0	0	0	0	0	0	0	0	0	1	0	1	0	15	2	1	2	5	0	0	157	65	26.3702	28.9	7.2	2.57	90	6.09	13.12	0.85	1.87	122	92.4	261	1	28.9	2.5	38.25	0.453979	1	7.01604	8.65052	0
1	1	50	15	0	0	0	0	0	0	1	0	0	0	0	1	0	15	2	1	3	0	0	0	176	65	20.984	40.3	6.9	0.91	283	6.11	13.37	0.4	1.19	148	96.3	167	4	38.5	1.35	46.25	0.331762	0.955335	11.2353	3.34988	0
1	2	60	18	0	0	0	0	0	0	1	0	0	0	0	1	0	12	3	4	1	0	0	0	155	55	22.8928	40.3	6.4	0.55	159	4.14	13.91	0.93	0.89	128	88.2	210	1	3.3	9.64	44.75	0.345161	0.0818859	15.6292	23.9206	0
1	1	34	11	0	0	0	0	0	0	0	0	0	1	0	1	0	15	1	1	1	0	0	0	168	55	19.487	37.9	7.1	1.07	295	5.68	5.99	0.39	1.93	142	92.2	162	1	9.3	1.46	47.55	0.158047	0.245383	3.10363	3.85224	0
1	2	49	11	0	0	0	0	0	0	0	1	0	0	0	0	0	15	2	1	1	0	0	0	155	60	24.974	40.7	5.4	3.57	161	7.03	11.95	0.83	1.01	120	80.9	296	4	7.9	2.85	45.75	0.293612	0.194103	11.8317	7.00246	0
1	1	49	6	0	1	0	0	0	0	1	0	0	0	0	0	0	15	1	1	1	0	0	0	165	64	23.5078	43.9	4.4	1.58	302	4.73	6.38	0.43	2.13	150	89.4	289	4	5.6	0.97	54.55	0.14533	0.127563	2.99531	2.20957	0
1	1	45	12	0	0	0	0	0	0	0	0	1	1	0	1	0	15	2	1	1	0	0	0	170	87.9	30.4152	43.8	3.8	1.82	496	7.06	8.43	0.77	2.06	163	85.4	200	4	31.8	0.19	54.1	0.192466	0.726027	4.09223	0.43379	0
1	1	25	20	0	0	0	0	0	0	1	0	0	0	0	0	0	14	2	2	3	0	0	0	160	62	24.2188	37.5	8.1	6.66	208	3.67	10.88	0.03	0.43	125	88.7	124	3	16.5	2.03	39.65	0.290133	0.44	25.3023	5.41333	0
1	2	61	13	0	1	0	0	0	0	0	1	0	1	0	1	0	15	2	1	1	0	0	0	160	63	24.6094	42.5	6.9	1.27	283	3.41	5.85	0.35	2.02	131	87.8	237	1	17.4	1.47	52.6	0.137647	0.409412	2.89604	3.45882	0
1	2	72	12	0	1	0	1	0	0	1	0	0	0	0	1	0	15	2	1	1	0	0	0	160	63	24.6094	40.8	6.9	4.05	137	2.78	2.93	0.27	2.71	126	91.1	199	3	7.9	1.11	54.35	0.0718137	0.193627	1.08118	2.72059	0
1	2	71	24	0	1	0	0	0	0	0	1	0	0	0	1	1	15	1	1	1	0	0	0	151	51	22.3674	42.7	7.6	0.6	83	4.77	6.3	0.53	3.49	140	93.7	225	2	25.2	20	60.15	0.147541	0.590164	1.80516	46.8384	0
1	1	65	7	0	1	0	0	0	0	0	1	0	0	0	0	0	15	1	1	3	0	0	0	170	65	24	40.3	4.2	0.91	219	3.85	12.63	0.54	1.35	153	98.5	165	1	19.2	0.23	47.05	0.3134	0.476427	9.35556	0.57072	0
1	1	59	8	0	0	0	0	0	0	1	0	0	0	0	0	0	15	1	1	1	1	1	0	165	62	22.7732	32.5	4.5	0.52	297	3.72	4.18	0.25	1.53	128	93.3	218	1	3.13	0.4	40.15	0.128615	0.0963077	2.73203	1.23077	0
1	2	55	15	0	0	0	0	0	0	1	0	0	0	0	1	0	12	3	4	1	0	0	0	0	0	#DIV/0!	36.1	6.4	0.66	237	4.39	11.11	0.55	1.03	136	92.7	124	2	4.4	3.61	41.25	0.307756	0.121884	10.7864	10	0
1	2	65	22	0	0	0	0	0	0	1	0	0	0	0	0	0	15	1	1	1	0	0	0	160	59	23.0469	35.7	5.9	0.58	141	5.61	8.74	0.39	1.08	104	79.6	203	1	1.8	0.57	41.1	0.244818	0.0504202	8.09259	1.59664	0
1	2	51	5	0	1	0	0	0	0	1	0	0	0	0	1	0	15	2	1	2	0	0	0	155	0		41.6	5.8	0.4	169	5.32	17	0.49	1.09	141	83	245	4	5	2.82	47.05	0.408654	0.120192	15.5963	6.77885	0
1	2	59	34	1	0	0	0	0	1	1	0	0	0	0	1	0	15	1	1	3	2	0	0	155	44	18.3143	23.1	9.4	1.15	321	7.27	18.04	1.39	1.3	145	89.9	145	1	70.2	3.86	29.6	0.780952	3.03896	13.8769	16.71	0
1	2	60	13	0	1	0	0	0	0	1	0	0	0	0	0	0	15	1	1	1	0	0	0	0	0	#DIV/0!	41.6	9.4	2.03	284	6.12	7.86	0.47	1.31	113	65.2	166	3	5.3	5.35	48.15	0.188942	0.127404	6	12.8606	0
1	1	37	26	0	0	0	0	0	0	1	0	0	0	0	0	0	12	3	4	3	0	0	0	173	105	27	39.8	9.3	2.3	207	4.32	11.28	0.63	1.91	155	90	205	4	6.9	1.2	49.35	0.283417	0.173367	5.90576	3.01508	0
1	1	48	4	0	1	0	0	0	0	0	0	0	1	0	0	0	15	1	1	1	0	0	0	170	45	15.5709	38.8	5.7	1.95	304	3.1	5.82	0.64	0.83	120	63.2	91	2	15.5	0.87	42.95	0.15	0.399485	7.01205	2.24227	0
1	1	52	8	0	0	0	0	0	0	0	1	0	0	0	1	0	15	1	1	1	0	0	0	175	62	18	34.9	5.3	0.95	226	4.89	3.88	0.4	2.02	134	90.2	388	4	9.7	0.75	45	0.111175	0.277937	1.92079	2.149	0
1	1	71	10	0	1	0	0	0	0	1	0	0	0	0	0	0	15	1	1	3	0	0	0	168	60	23.6	39.7	6.2	0.91	257	4.47	9.87	0.17	0.53	145	95	190	4	5.5	1.15	42.35	0.248615	0.138539	18.6226	2.89673	1
1	1	43	14	0	0	0	0	1	0	0	0	0	0	0	0	0	13	1	2	3	2	1	1	170	80	27.6817	43.8	6.7	2.17	282	3.48	12.32	0.48	1.46	154	94.9	194	2	3.3	0.3	51.1	0.281279	0.0753425	8.43836	0.684932	0
1	2	84	10	0	1	0	0	0	0	0	1	0	0	0	0	0	15	1	1	1	0	0	0	162	47	17.9089	34.4	4.9	0.61	222	4.92	9.47	0.38	0.96	115	94.5	231	3	4.3	0.99	39.2	0.275291	0.125	9.86458	2.87791	0
1	2	77	14	1	0	0	1	0	0	0	1	0	0	0	0	0	10	4	4	3	6	0	0	145	66	31.3912	40.6	11	1.01	185	5.03	9.6	0.18	1.15	124	94	253	4	11	0.53	46.35	0.236453	0.270936	8.34783	1.30542	0
1	2	37	13	0	1	0	0	0	0	0	0	1	0	0	1	0	15	1	1	1	0	0	0	162	0	22.5	47.8	5.3	1.21	281	5.34	21.6	0.53	1.38	146	92.7	260	1	1.3	0.9	54.7	0.451883	0.0271967	15.6522	1.88285	0
1	1	48	8	0	0	0	0	0	0	0	0	0	1	0	1	0	15	2	1	3	0	0	0	175	67.5	22.0408	40.7	5.6	1.35	189	5.03	7.67	0.98	1.96	138	88.8	288	1	37.4	0.75	50.5	0.188452	0.918919	3.91327	1.84275	0
1	2	66	19	0	1	0	0	0	0	1	0	0	0	0	1	0	15	2	1	1	0	0	0	166	70	25.4028	30.2	4.8	1.24	200	6.8	4	0.05	1.27	115	89.3	183	1	1.4	4.3	36.55	0.13245	0.0463576	3.14961	14.2384	1
1	2	47	5	0	0	0	0	0	0	1	0	0	0	0	1	0	15	1	1	1	0	0	0	161	0	22.6	34.7	4.7	0.86	201	3.96	7.22	0.23	1.88	123	90.5	254	1	11.9	0.29	44.1	0.208069	0.342939	3.84043	0.835735	0
1	1	58	18	0	1	0	0	0	0	0	0	0	0	0	0	0	15	2	1	3	0	0	0	170	70	24.2215	40.1	6.8	1.59	137	5.85	6.42	0.53	1.1	142	86.8	138	4	4.7	0.25	45.6	0.1601	0.117207	5.83636	0.623441	0
1	2	49	17	0	1	0	0	0	0	0	1	0	0	0	0	0	15	1	1	1	0	0	0	0	0	#DIV/0!	35.5	5.2	2.23	258	5.61	10.77	0.65	1.27	118	89.2	206	4	8.02	1.61	41.85	0.30338	0.225915	8.48031	4.53521	0
1	1	76	5	0	0	0	0	0	1	0	1	0	0	0	0	0	15	1	1	3	0	0	0	0	61	25.1	37.9	6	0.96	226	4.41	17.9	1.04	0.6	147	90.9	258	2	14.6	5	40.9	0.472296	0.385224	29.8333	13.1926	1
1	2	77	12	0	1	0	0	0	0	0	1	0	0	0	1	0	15	1	1	3	0	0	0	155	59	24.5578	41.2	4.8	1	269	7.58	2.01	0.66	2.01	155	89.6	233	1	45	0.69	51.25	0.0487864	1.09223	1	1.67476	0
1	2	55	21	0	1	0	0	0	0	0	0	0	1	0	1	0	13	1	2	1	0	0	0	0	0	#DIV/0!	31.5	6	1.19	19	4.84	2.73	0.18	0.47	122	109.3	77	4	0.25	3.79	33.85	0.0866667	0.00793651	5.80851	12.0317	0
1	1	50	13	1	1	0	0	0	0	1	0	1	0	0	1	1	13	2	3	4	0	0	0	160	51	19.9219	26	17.5	1.5	274	3.01	8.18	1.06	0.53	108	86.9	264	2	26	2.27	28.65	0.314615	1	15.434	8.73077	0
1	1	61	14	0	0	0	0	0	0	0	1	0	0	0	0	0	15	1	1	1	1	0	0	165	70	22.6	38.3	5.8	1.33	260	4.09	7.97	0.77	1.41	142	91.4	250	4	8.9	0.66	45.35	0.208094	0.232376	5.65248	1.72324	0
1	2	46	16	0	0	0	0	0	0	0	0	1	0	0	1	0	15	1	1	1	0	0	0	160	60	23.4375	38.2	6.3	0.93	235	4.93	5.61	0.73	2.1	150	93.8	269	4	32.7	1.3	48.7	0.146859	0.856021	2.67143	3.40314	0
1	2	53	10	0	1	0	0	0	0	1	0	0	0	0	0	0	15	1	1	1	0	0	0	162	57.5	21.9098	42.4	7.2	6.55	317	5.32	6	0.49	1.17	137	90.1	249	2	1.6	1.09	48.25	0.141509	0.0377358	5.12821	2.57075	0
1	1	39	61	1	0	0	0	0	0	1	0	1	0	0	0	1	7	4	4	4	39	0	0	170	70	24.2215	35.6	9.7	0.6	478	4.3	25.1	1.76	1.61	188	87.1	241	2	26.3	2.01	43.65	0.705056	0.738764	15.5901	5.64607	0
1	2	81	57	0	1	0	0	0	0	0	0	1	0	0	1	1	15	2	1	3	20	0	0	160	51	19.9219	34.7	6.4	1.78	357	5.16	8.54	0.45	1.41	100	66.2	249	2	6.8	2.23	41.75	0.24611	0.195965	6.05674	6.42651	0
1	2	70	10	0	0	0	0	0	0	0	0	0	0	1	0	0	15	2	1	4	0	0	0	0	52	#DIV/0!	30.6	4.9	0.78	148	4.41	13	0.41	1.08	117	95.3	168	1	0.7	0.3	36	0.424837	0.0228758	12.037	0.980392	0
1	1	49	47	1	0	0	0	0	1	0	0	1	0	0	0	1	5	4	5	4	22	1	0	166	79	28.6689	41	8.7	0.94	217	4.06	5.29	0.68	3.83	145	96.2	226	1	12.3	0.27	60.15	0.129024	0.3	1.3812	0.658537	0
1	2	62	12	0	1	0	0	0	0	1	0	0	0	0	0	0	15	2	1	1	0	0	0	155	47.5	19.7711	41.2	6.6	0.53	242	6.19	10.07	0.49	0.69	131	90.5	170	4	5	1.48	44.65	0.244417	0.121359	14.5942	3.59223	0
1	2	57	14	0	1	0	0	0	0	1	0	0	0	0	0	0	15	1	1	1	1	0	0	0	0	#DIV/0!	38.4	7.7	1.11	227	5.37	8.6	8.6	1.82	113	97.5	197	4	6.4	2.8	47.5	0.223958	0.166667	4.72527	7.29167	0
1	2	78	30	0	1	0	0	0	0	1	0	0	0	0	1	1	10	4	4	1	16	0	0	0	0	#DIV/0!	28.4	6.3	0.85	208	4.34	4.1	0.39	1.08	76	86.8	264	4	33.8	4.53	33.8	0.144366	1.19014	3.7963	15.9507	1
1	1	31	4	0	0	0	0	0	0	1	1	1	0	0	0	0	15	2	1	1	0	0	0	170	59	20.4152	43	4.6	1.35	271	4.3	9	0.64	1.82	156	91.5	254	2	1.9	0.2	52.1	0.209302	0.044186	4.94505	0.465116	0
1	2	68	18	0	1	0	0	0	0	0	1	0	0	0	1	0	15	1	1	3	0	0	0	0	0	#DIV/0!	43	7.1	0.89	306	7.99	17.06	0.4	0.58	141	97	194	2	4.7	0.57	45.9	0.396744	0.109302	29.4138	1.32558	0
1	2	30	23	0	0	0	0	0	0	0	0	0	0	0	1	0	15	2	1	1	0	0	0	0	0	#DIV/0!	18.8	4.7	3.73	539	6.74	3.16	0.65	0.89	91	72.5	196	2	9.3	8.22	23.25	0.168085	0.494681	3.55056	43.7234	0
1	1	49	11	0	0	0	0	0	0	1	0	0	0	0	0	0	15	2	1	1	0	0	0	175	55	17.9592	36.9	9.8	0.85	189	3.75	7.28	0.9	1.03	138	89.9	229	4	14.2	1.06	42.05	0.19729	0.384824	7.06796	2.87263	0
1	1	64	5	1	0	0	0	0	0	0	1	1	0	0	1	0	13	3	3	3	0	1	0	168	66	23.9	34.4	5	1.37	263	4.83	10.47	0.84	1.26	134	100.3	68	2	6.4	3	40.7	0.30436	0.186047	8.30952	8.72093	0
1	1	53	6	0	1	0	0	0	0	1	0	0	0	0	0	0	15	1	1	1	0	0	0	172	57	19.2672	37.2	4.6	0.9	309	4.37	7.4	0.54	0.99	159	90.8	178	1	0.3	0.24	42.15	0.198925	0.00806452	7.47475	0.645161	0
1	2	52	14	0	1	0	0	0	0	0	1	0	0	0	0	0	15	1	1	1	0	0	0	166	55	19.9594	38.9	7.2	10.2	203	6.7	13.14	0.41	1.14	133	89.5	230	4	11.1	2.82	44.6	0.337789	0.285347	11.5263	7.24936	0
1	1	59	20	1	0	0	0	0	1	1	0	0	0	0	0	0	15	1	2	3	11	1	0	160	60	16	45.2	6.6	0.73	207	5.94	18.71	0.71	0.86	159	84.7	206	1	6	1.7	49.5	0.413938	0.132743	21.7558	3.76106	0
1	2	49	19	0	1	0	0	0	0	1	0	0	0	0	1	0	15	2	1	1	0	0	0	168	65	23.03	43.1	6.8	1.4	165	4.51	10.71	0.66	0.86	136	84.7	137	1	5	0.55	47.4	0.248492	0.116009	12.4535	1.2761	0
1	2	41	13	0	0	0	0	0	0	0	0	0	1	0	0	0	15	2	1	1	0	0	0	158	64	25.6369	40.4	5	3.77	273	6.45	11.73	0.73	1.29	144	95.3	374	1	21.2	2.93	46.85	0.290347	0.524752	9.09302	7.25248	0
1	2	49	7	0	0	0	0	0	0	0	0	1	0	0	1	0	15	1	1	1	0	0	0	0	0	#DIV/0!	41.2	5.5	1.19	113	5.66	6.51	0.52	1.04	105	88.5	139	2	6.4	1.34	46.4	0.15801	0.15534	6.25962	3.25243	0
1	2	51	20	0	0	0	0	0	0	0	0	1	0	0	0	0	15	2	1	3	12	0	0	155	42	17.4818	33.6	11.2	1.06	172	3.5	8.89	0.61	0.62	108	93.5	101	2	50.5	7.23	36.7	0.264583	1.50298	14.3387	21.5179	0
1	1	55	13	0	0	0	0	0	0	0	0	0	1	0	1	0	15	2	1	1	0	0	0	168	63	22.3214	41.2	5.1	2.29	220	4.43	4.26	0.62	1.42	126	89.7	235	1	30.1	4.4	48.3	0.103398	0.730583	3	10.6796	0
1	2	55	8	0	0	0	1	0	0	0	0	1	0	0	0	0	15	2	1	2	0	0	0	160	55	21.4844	35.2	3.5	0.97	269	4.89	7.5	1.15	2.78	119	95.3	284	1	5.05	0.5	49.1	0.213068	0.143466	2.69784	1.42045	0
1	1	57	9	0	0	0	0	0	0	0	0	0	1	0	0	0	15	1	1	1	0	1	1	168	69	24.4473	35.8	4.8	2.8	339	4.91	6.92	0.81	1.66	127	93.6	171	2	6.5	0.2	44.1	0.193296	0.181564	4.16867	0.558659	0
1	2	50	13	0	1	0	0	0	0	0	0	0	1	1	1	0	15	2	1	2	0	0	1	160	0		39.1	4.8	1	228	5.83	13.77	0.22	1.7	126	92.7	281	1	5	3.17	47.6	0.352174	0.127877	8.1	8.10742	0
1	2	66	21	0	1	0	0	0	0	0	1	1	0	0	1	0	11	4	4	1	0	0	0	155	45	18.7305	36.9	5.4	1	214	5.39	10.86	1.34	1.1	120	99.7	187	4	10.4	10.4	42.4	0.294309	0.281843	9.87273	28.1843	0
1	1	52	21	0	0	0	0	0	0	0	0	0	0	0	1	0	15	2	1	3	0	1	1	175	67.5	22.0408	35.1	7.1	0.22	283	3.17	8.44	0.45	0.55	130	89.4	165	1	5	1.52	37.85	0.240456	0.14245	15.3455	4.33048	0
1	2	65	17	0	0	0	0	0	0	0	0	0	0	1	0	0	11	3	4	2	4	0	0	152	46	19.91	44.6	6.5	1.1	207	6	11.8	0.24	0.67	146	89.5	158	4	48	3.13	47.95	0.264574	1.07623	17.6119	7.01794	0
1	2	43	58	1	0	0	0	0	0	0	0	0	0	0	0	1	7	4	3	4	0	0	0	158	65	26.0375	33.6	9.5	0.8	114	4.88	18.5	0.77	0.83	124	83.4	271	1	88.4	3.81	37.75	0.550595	2.63095	22.2892	11.3393	1
1	2	67	21	1	0	0	0	0	0	0	1	0	0	0	1	0	12	3	4	1	0	0	0	158	65	26.0375	28.9	6.5	1.1	207	6	18.31	0.85	1.26	148	84.1	302	1	33.2	16.91	35.2	0.633564	1.14879	14.5317	58.5121	1
1	2	28	36	0	1	0	0	0	0	1	0	0	0	0	1	0	12	3	4	3	0	0	0	165	55	20.202	39.6	6	2.2	182	3.54	21.49	0.6	0.58	142	85.3	367	4	9.5	1.56	42.5	0.542677	0.239899	37.0517	3.93939	0
1	2	70	14	0	1	0	1	0	0	0	0	0	0	0	1	0	15	1	1	1	0	0	0	160	60	23.4375	28.9	6.2	5.35	146	3.72	3.63	0.26	0.69	103	87.3	94	4	23.2	1.26	32.35	0.125606	0.802768	5.26087	4.35986	0
1	1	52	12	0	1	0	0	0	0	0	1	0	0	0	1	0	15	1	1	1	4	1	1	167	64	28.4	37.1	5.8	0.77	230	5.05	8.92	0.9	1.39	129	93.8	257	4	5.5	0.69	44.05	0.240431	0.148248	6.41727	1.85984	0
1	2	59	15	0	1	0	0	0	0	0	0	0	1	0	0	0	15	2	1	1	0	0	0	152	40	17.313	38.9	3.5	0.53	208	5.21	5.72	0.51	0.77	125	79.4	172	2	5	1.1	42.75	0.147044	0.128535	7.42857	2.82776	0
1	1	45	18	1	0	0	0	0	0	0	0	1	0	0	1	0	9	4	4	3	1	1	1	176	75	24.2123	33.2	8.1	1.1	314	4.47	8.09	0.83	1.58	146	87	209	1	8.8	2.98	41.1	0.243675	0.26506	5.12025	8.9759	0
1	2	72	25	0	1	0	0	0	0	0	1	0	1	0	0	0	15	2	1	3	11	0	0	158	55	22.0317	36.6	5.9	1.43	180	5.84	8.22	0.85	1.39	125	91.5	245	4	5	1.52	43.55	0.22459	0.136612	5.91367	4.15301	0
1	1	51	11	0	1	0	0	0	0	0	0	1	0	0	1	0	15	2	1	1	0	1	1	170	66.5	23.0104	43.4	5.8	0.51	199	6.49	14.15	0.34	0.76	89.6	130	207	4	1.8	0.21	47.2	0.326037	0.0414747	18.6184	0.483871	0
1	2	60	5	0	1	0	0	0	0	1	0	0	0	0	0	0	15	1	1	1	0	0	0	160	60	23.4375	40	6.8	0.4	215	5.33	7.9	0.36	0.4	112	86.2	183	1	0	1.04	42	0.1975	0	19.75	2.6	0
1	1	68	25	1	0	0	0	0	0	0	0	1	0	0	0	0	9	4	4	1	0	1	1	170	52	24	34.5	7.3	0.83	110	4.82	8.16	0.38	0.58	127	99.2	301	1	6.3	2.18	37.4	0.236522	0.182609	14.069	6.31884	0
1	2	57	18	0	0	0	0	0	0	0	0	0	0	0	0	0	15	1	1	1	0	0	0	157	50	20.2848	34.2	6.9	1.26	86	4.38	8.73	0.57	1.69	123	89	152	4	5	7.21	42.65	0.255263	0.146199	5.16568	21.0819	0
1	1	50	11	0	0	0	0	0	0	0	0	0	0	0	0	0	15	1	1	1	0	0	0	169	57	19.9573	43.8	7.6	1.19	296	5.22	8.6	0.79	1	144	92.7	313	2	19.6	0.22	48.8	0.196347	0.447489	8.6	0.502283	0
1	1	40	20	0	0	0	0	0	0	0	0	0	0	0	1	0	15	2	1	1	0	1	1	170	75	25.9516	40.8	7	1.32	131	4.18	10.06	0.73	2.17	143	89.4	218	4	0	1.36	51.65	0.246569	0	4.63594	3.33333	0
1	2	57	15	0	1	0	0	0	0	1	0	0	0	0	0	0	15	2	1	1	0	0	0	160	56	21.875	44.4	7.8	1.17	242	5.83	14.83	0.83	1.14	154	89.3	184	4	13.1	1.4	50.1	0.334009	0.295045	13.0088	3.15315	0
1	1	57	32	1	1	0	0	0	0	1	0	0	0	0	0	1	10	4	4	4	11	1	1	172	60	20.2812	36.9	4.8	1.8	174	4.82	6.16	0.63	1.1	138	89.4	313	4	6	8.64	42.4	0.166938	0.162602	5.6	23.4146	1
1	1	51	16	0	0	0	0	0	0	0	0	1	0	0	1	0	13	2	2	1	1	1	1	172	70	23.6614	41	7.6	2.06	314	6.78	9.4	0.42	1.78	141	91.6	258	2	5	3.35	49.9	0.229268	0.121951	5.2809	8.17073	0
1	2	75	25	1	0	0	0	0	0	0	1	0	0	0	1	0	13	2	2	1	1	0	0	155	55	22.8928	46.3	9.7	1.15	314	5.06	10.93	1.19	2.15	113	88.2	316	1	30.1	3.24	57.05	0.236069	0.650108	5.08372	6.99784	0
1	2	84	22	0	1	0	0	0	0	0	0	1	0	0	1	0	15	2	1	1	0	0	0	154	50	21.0828	36.1	5.7	1.12	456	3.01	6.4	0.23	0.71	92	96	166	1	5	1.27	39.65	0.177285	0.138504	9.01408	3.51801	0
1	2	62	12	0	0	0	0	0	0	0	1	1	0	0	1	0	15	1	1	1	0	0	1	157	43	17.4449	37.2	4.1	2.17	335	7.7	5.85	0.79	2.23	104	86.4	245	1	27.2	0.53	48.35	0.157258	0.731183	2.62332	1.42473	0
1	2	50	17	0	0	0	0	0	0	0	0	1	0	0	1	0	15	2	1	1	0	0	0	160	68	26.5625	40.5	11.2	0.69	211	4.67	10.97	0.4	2.05	113	73.4	301	2	13.1	0.7	50.75	0.270864	0.323457	5.35122	1.7284	0
1	2	43	13	0	0	0	0	0	0	0	1	0	0	0	1	0	15	2	1	2	0	0	0	160	70	27.3438	30.9	4.6	1.09	288	3	1.45	0.32	0.66	99	90.2	86	4	25.7	1.7	34.2	0.0469256	0.831715	2.19697	5.50162	0
1	1	71	8	1	1	0	0	0	0	1	0	0	0	0	1	0	15	1	1	1	0	0	1	175	70	25.5	35.1	5.1	1.41	425	5.5	3.7	0.74	1.99	148	109.3	181	4	8	1.54	45.05	0.105413	0.22792	1.8593	4.38746	0
1	2	49	12	0	1	0	0	0	0	1	0	0	0	0	1	0	15	1	1	1	0	0	0	158	55	22.0317	39.8	6.9	1.7	161	4.99	10.74	0.37	1.8	126	92.1	228	1	2	0.67	48.8	0.269849	0.0502513	5.96667	1.68342	0
1	2	38	14	0	0	0	0	0	0	0	0	1	0	0	1	0	15	2	1	1	0	0	1	160	60	23.4375	41	5.9	1.42	269	5.17	16.27	1.15	1.7	126	83	192	4	29.2	3.28	49.5	0.396829	0.712195	9.57059	8	0
1	2	65	28	0	0	0	0	0	0	0	1	1	0	0	1	1	6	4	5	4	11	0	1	165	56	20.5693	40.2	6.6	1.33	70	5.96	12.73	0.78	1.06	116	96.5	148	3	7.94	9.7	45.5	0.316667	0.197512	12.0094	24.1294	1
1	2	68	15	0	1	0	0	0	0	1	0	0	0	0	0	0	15	2	1	1	0	0	0	165	68	24.977	35.8	5.1	0.84	164	3.61	5.65	0.54	1.34	105	90.5	166	1	5.1	3.28	42.5	0.157821	0.142458	4.21642	9.16201	0
1	2	78	28	0	1	0	0	0	0	0	1	0	0	0	0	1	8	4	4	2	0	0	0	156	60	24.6548	47.7	13.2	2.31	370	8.1	14.24	1.12	2.16	118	91.3	214	1	9.9	3.22	58.5	0.298532	0.207547	6.59259	6.75052	1
1	1	53	27	0	1	0	1	0	0	0	0	0	0	0	1	0	15	2	1	2	0	1	0	169	61	21.3578	42	5.8	4.07	299	4.49	12.99	0.46	1.11	153	88.7	191	1	68.6	3.34	47.55	0.309286	1.63333	11.7027	7.95238	0
1	2	42	39	0	0	0	0	0	0	0	0	1	0	0	1	0	15	2	1	1	0	0	0	156	60	24.6548	38.2	5.5	0.68	296	4.41	11.03	0.86	0.72	126	88.7	293	4	25.6	3.17	41.8	0.288743	0.670157	15.3194	8.29843	0
1	2	41	6	0	1	0	0	0	0	0	0	0	1	0	1	0	15	1	1	1	0	0	0	150	60	26.6667	38.4	5.3	1.26	165	4.63	9	1.56	2.66	131	75.9	342	1	23.2	1.03	51.7	0.234375	0.604167	3.38346	2.68229	0
1	2	83	26	0	1	0	0	0	0	0	1	0	0	0	0	0	15	2	1	3	0	0	1	158	59	23.634	39.5	8.7	0.43	200	4.49	12.47	0.29	0.78	132	85.1	168	4	13.4	1.91	43.4	0.315696	0.339241	15.9872	4.83544	0
1	2	52	22	0	0	0	0	0	0	1	0	0	0	0	1	0	15	1	1	1	0	0	0	160	65	25.3906	45.7	8.2	0.93	430	6.73	14.92	0.22	1.35	148	86.1	254	4	21.3	3.45	52.45	0.326477	0.466083	11.0519	7.54923	0
1	2	51	19	0	0	0	0	0	0	1	0	0	0	0	1	0	15	2	1	1	0	0	0	153	60	25.6312	38.3	5.8	0.65	133	4.68	13.41	0.4	0.43	130	92.5	168	1	5	2.39	40.45	0.350131	0.130548	31.186	6.24021	0
1	2	68	5	0	1	0	0	0	0	0	0	1	0	0	1	0	15	1	1	2	0	0	0	160	47	18.3594	37.4	5.8	2.02	242	5.03	5.07	0.62	0.84	130	89.8	102	4	0	0.71	41.6	0.135561	0	6.03571	1.8984	0
1	1	54	35	0	1	0	0	0	0	1	0	0	0	0	0	0	10	3	4	1	3	0	0	175	79	25.7959	43.2	6	0.66	180	4.76	6.73	0.78	1.98	143	94.1	234	1	58.6	2.56	53.1	0.155787	1.35648	3.39899	5.92593	0
1	2	78	15	1	0	0	0	0	0	1	0	0	0	0	1	0	13	2	2	2	11	0	0	155	55	18.2	38.8	5.9	0.91	105	5.64	4.04	0.31	0.67	109	89.3	159	1	26.1	2.52	42.15	0.104124	0.67268	6.02985	6.49485	0
1	1	65	53	0	1	0	0	0	1	1	0	0	0	0	0	0	9	4	4	2	42	0	0	172	62	23.9	41	9.2	1.57	129	3.2	14.9	0.77	0.59	120	94.3	131	2	11.6	2.78	43.95	0.363415	0.282927	25.2542	6.78049	0
1	1	54	4	0	0	0	0	0	0	0	0	0	1	0	1	0	15	1	1	2	0	1	1	170	75	25.9516	33.9	4.9	1.02	591	1.93	2.69	0.39	2.22	125	106.4	209	4	0	1	45	0.079351	0	1.21171	2.94985	0
1	2	62	13	0	1	0	1	0	0	0	1	0	0	0	0	0	15	2	1	3	1	0	1	160	67.5	26.3672	37.9	8.9	4.03	156	7.87	8.83	0.47	1.33	125	90.5	189	1	6.36	0.78	44.55	0.232982	0.16781	6.6391	2.05805	0
1	2	67	6	0	0	0	0	0	0	0	0	1	0	0	1	0	15	2	1	2	0	0	0	155	56	23.3091	37.2	4.6	0.75	269	5.73	8.52	0.5	2.31	129	88.4	213	1	0	0.34	48.75	0.229032	0	3.68831	0.913978	0
1	2	51	16	0	1	0	0	0	0	0	1	0	0	0	0	0	15	2	1	2	0	0	0	160	55	21.4844	30.6	5.6	0.64	106	3.43	4.48	0.42	1.02	90	88.2	133	2	15.8	0.87	35.7	0.146405	0.51634	4.39216	2.84314	0
1	2	51	12	0	1	0	0	0	0	0	0	1	0	0	1	0	15	2	1	3	0	0	0	155	59	24.5578	42	7.7	1.7	246	6.84	16.08	0.85	1.46	141	86.3	256	2	0	1.26	49.3	0.382857	0	11.0137	3	0
1	2	49	7	0	0	0	0	0	0	0	1	1	0	0	0	0	15	1	1	3	0	0	0	158	48	19.2277	42.1	7.4	0.97	202	4.96	7.29	0.28	0.76	109	88.7	165	4	5	1.04	45.9	0.173159	0.118765	9.59211	2.47031	0
1	2	48	13	0	1	0	0	0	0	0	0	1	0	0	1	0	15	2	1	1	0	0	0	160	75	29.2969	36	6.3	1.67	156	4.56	10.6	0.42	0.69	115	75.1	331	2	5	0.72	39.45	0.294444	0.138889	15.3623	2	0
1	2	65	26	0	0	0	0	0	1	0	0	1	0	0	1	0	15	1	1	1	0	0	0	155	43	17.898	29	6.6	6.75	170	2.41	4.32	0.28	0.96	104	90.7	267	4	69.5	2.55	33.8	0.148966	2.39655	4.5	8.7931	0
1	2	40	16	0	1	0	0	0	0	0	0	1	0	0	1	0	15	1	1	3	0	0	0	155	0		39.1	5.4	1.08	96	6.58	9.14	0.24	0.64	124	0.367	203	2	4.1	0.36	42.3	0.23376	0.104859	14.2812	0.920716	0
1	2	70	13	0	1	0	0	0	0	0	0	1	0	0	1	0	15	1	1	4	0	0	0	155	55	22.8928	35.6	7.4	0.59	276	5.64	7.42	0.08	0.69	151	91.7	189	2	2.3	0.98	39.05	0.208427	0.0646067	10.7536	2.75281	0
1	2	66	40	0	1	0	0	0	0	1	1	1	0	0	0	1	15	2	1	1	0	0	0	155	65	27.0552	37.9	4.2	2.57	273	5.21	4.79	0.41	2.56	136	90.5	202	4	15.5	0.91	50.7	0.126385	0.408971	1.87109	2.40106	0
1	2	84	16	1	0	0	0	0	1	0	0	1	0	0	0	1	15	1	1	2	0	1	0	160	55	18.2	37.7	10.5	0.98	309	4.41	10.49	0.15	0.46	137	87.3	138	2	5.6	0.63	40	0.278249	0.148541	22.8043	1.67109	0
1	2	52	27	1	0	0	0	0	0	0	0	1	0	0	0	1	13	1	2	4	3	0	0	158	48	19.2277	28.1	7.4	0.97	202	4.96	7.29	0.28	0.76	109	88.7	165	4	5	1.04	31.9	0.259431	0.177936	9.59211	3.70107	0
1	1	42	9	0	0	0	0	0	0	0	1	0	0	0	0	0	15	2	1	2	0	0	0	153	63	26.9127	38	5	1.29	127	5.67	4.82	0.39	2.23	133	90.7	205	1	10.8	2.63	49.15	0.126842	0.284211	2.16143	6.92105	0
1	1	53	22	0	0	0	0	0	0	0	0	1	0	0	1	0	15	1	1	2	0	0	0	171	75	25.6489	39.7	5.7	1.69	480	4.63	15.05	0.38	0.91	162	85.8	269	2	2.9	0.52	44.25	0.379093	0.0730479	16.5385	1.30982	0
1	2	73	42	0	0	0	0	0	0	0	0	1	0	0	1	0	15	1	1	4	0	0	0	0	0	#DIV/0!	34.9	6.9	1.76	254	4.58	6.48	0.35	1.21	142	88.7	240	4	2.4	1.25	40.95	0.185673	0.0687679	5.35537	3.58166	0
1	2	74	3	0	1	0	0	0	1	0	0	0	1	0	0	0	8	4	5	4	4	0	0	170	60	20.7612	36.2	6.1	1.49	267	4.49	16.96	1.2	2.1	146	86.9	264	1	58.7	0.38	46.7	0.468508	1.62155	8.07619	1.04972	0
1	2	52	16	0	1	0	0	0	0	0	0	1	0	0	1	0	15	2	1	3	0	0	0	158	55	22.0317	42.1	7.4	1.1	202	4.96	7.29	0.28	0.76	109	88.7	165	4	5	1.04	45.9	0.173159	0.118765	9.59211	2.47031	0
1	1	56	6	0	0	0	0	0	0	0	0	0	0	0	0	0	8	4	5	2	1	0	0	0	0	#DIV/0!	42.2	7.9	1.34	255	3.85	10.95	0.65	1.08	139	88.8	172	4	1.2	0.31	47.6	0.259479	0.028436	10.1389	0.734597	0
1	1	53	7	0	0	0	0	0	0	1	0	0	0	0	0	0	15	2	1	1	0	0	0	155	49	20.3954	40.7	5.4	0.53	128	3.57	10.37	0.26	0.65	141	90.1	193	2	2.9	0.56	43.95	0.254791	0.0712531	15.9538	1.37592	0
1	2	48	34	0	1	0	0	0	0	1	0	0	0	0	0	1	15	1	1	2	0	0	0	150	0		45.9	11.1	0.51	301	5.85	10.62	0.01	1.06	123	90.4	171	4	3.7	1.35	51.2	0.231373	0.08061	10.0189	2.94118	0
1	2	67	11	0	1	0	1	0	0	0	1	0	0	0	0	0	15	1	1	3	0	0	0	165	58	21.3039	39	5.1	1.04	224	4.46	16.22	0.49	0.72	152	83.2	227	1	33.6	6.24	42.6	0.415897	0.861538	22.5278	16	0
1	1	44	20	0	0	0	0	0	0	0	0	1	0	0	1	0	15	1	1	2	0	0	0	162	55	20.9572	35.5	6.3	1.26	279	4.86	6.96	0.11	0.97	123	86.1	174	2	0.3	0.24	40.35	0.196056	0.0084507	7.17526	0.676056	0
1	1	44	13	0	0	0	0	0	0	0	0	0	0	0	0	0	15	2	1	2	0	0	0	158	45	18.026	39.3	6.9	0.89	252	5.4	14.25	0.65	0.59	121	80.2	217	2	20	1.34	42.25	0.362595	0.508906	24.1525	3.40967	0
1	2	76	44	0	1	0	1	1	1	0	0	1	0	0	0	1	15	1	1	3	1	0	0	167	52	18.6453	39	11.8	0.49	161	5.3	9.86	0.03	0.72	118	92.6	173	1	0.3	2.69	42.6	0.252821	0.00769231	13.6944	6.89744	1
1	2	63	13	0	1	0	0	0	0	0	0	1	0	0	1	0	15	1	1	2	0	0	0	158	63.5	25.4366	41.5	4.8	1.64	241	7.05	5.61	0.52	1.49	101	75.1	312	1	13.6	1.15	48.95	0.135181	0.327711	3.7651	2.77108	0
1	2	44	8	0	1	0	0	0	0	0	0	0	1	0	1	0	15	1	1	1	1	0	0	178	80	25.2493	41.5	6.9	1.01	484	4.83	8.91	0.7	1.02	131	86.8	111	4	3.13	0.77	46.6	0.214699	0.0754217	8.73529	1.85542	0
1	2	62	12	0	0	0	0	0	0	0	0	0	0	0	1	0	15	2	1	4	0	0	0	0	0	#DIV/0!	42.7	4.7	0.81	290	6.68	10.18	0.24	0.79	110	82	228	2	1.3	2.05	46.65	0.238407	0.030445	12.8861	4.80094	0
1	2	47	14	0	0	0	0	0	0	0	0	0	1	0	1	0	15	1	1	3	0	0	0	160	61	23.8281	36.9	13.1	1.17	302	2.63	9.08	0.34	1.21	133	92.6	282	4	3.4	1.14	42.95	0.24607	0.0921409	7.50413	3.08943	0
1	2	48	12	1	0	0	0	0	0	0	0	1	0	0	1	0	15	1	1	2	3	0	0	155	65	29.8	28.9	7.1	2.19	497	2.02	12.7	1.27	0.86	125	100.5	192	1	26.5	4.88	33.2	0.439446	0.916955	14.7674	16.8858	0
1	2	68	50	1	0	0	0	0	1	0	0	0	0	1	0	0	9	4	4	4	4	0	0	158	55	17.4	38.3	6.4	1.1	237	5.31	14	0.24	0.95	107	89.3	182	2	125.7	2.42	43.05	0.365535	3.28198	14.7368	6.31854	0
1	2	45	20	0	0	0	0	0	0	0	0	1	0	0	1	0	15	1	1	3	0	0	0	158	57	22.8329	39.6	4.4	1.26	143	4.98	6.63	0.78	1.57	123	86.4	355	1	0.5	0.77	47.45	0.167424	0.0126263	4.22293	1.94444	0
1	1	48	13	0	1	0	0	0	0	1	0	1	0	0	1	0	15	1	1	1	0	0	0	164	58	21.5645	39.8	2.1	1.29	408	3.57	15.28	1.14	2.29	188	80	677	4	3.9	0.27	51.25	0.38392	0.0979899	6.67249	0.678392	0
1	2	60	101	1	1	0	0	0	0	0	1	1	0	0	0	0	15	1	1	3	0	0	0	155	40	16.6493	22.3	8.1	0.84	242	7.08	10.05	0.2	1.03	133	91.6	345	4	1.9	0.32	27.45	0.450673	0.0852018	9.75728	1.43498	0
1	1	33	12	0	0	0	0	0	0	0	0	1	0	0	1	0	15	1	1	1	0	0	0	0	0	#DIV/0!	38.7	8.5	0.82	350	4.83	9.24	0.71	6.53	152	87.5	233	1	1	2.19	71.35	0.23876	0.0258398	1.41501	5.65891	0
1	1	38	27	0	0	0	0	0	0	0	0	1	0	0	1	0	15	2	1	1	0	0	0	158	56	22.4323	34.4	7.6	0.94	279	4.48	12.17	0.33	0.54	132	90.7	217	4	4.5	2.19	37.1	0.353779	0.130814	22.537	6.36628	0
1	1	28	16	0	0	0	0	0	0	1	0	0	0	0	1	0	5	4	5	1	0	0	0	159	51.5	20.371	39.9	4.3	1.05	275	4.17	9.95	0.66	1.93	134	94.6	238	4	0.5	0.71	49.55	0.249373	0.0125313	5.15544	1.77945	0
1	2	45	25	0	0	0	0	0	0	0	0	1	0	0	1	0	13	1	2	1	1	0	0	153	55	23.4952	37.8	6.6	2.06	130	4.62	8.36	0.47	1.08	106	97.6	168	2	5.6	0.81	43.2	0.221164	0.148148	7.74074	2.14286	0
1	1	80	41	0	1	0	0	0	0	0	0	0	0	1	0	1	15	1	1	1	2	1	0	167	52	20.8	31.1	5.9	0.51	320	4.38	11.78	0.51	0.88	140	90.7	158	4	0.3	0.19	35.5	0.378778	0.0096463	13.3864	0.610932	0
1	2	57	30	0	0	0	0	0	0	0	0	1	0	0	1	0	15	1	1	3	0	0	0	160	46	17.9688	38	4.5	0.68	196	3.47	11.68	0.43	0.67	119	82.5	319	4	3.5	1.4	41.35	0.307368	0.0921053	17.4328	3.68421	0
1	2	51	10	0	1	0	0	0	0	0	1	1	0	0	1	0	15	1	1	4	0	0	0	160	60	23.4375	38.5	7.5	2.08	101	6.04	9.61	0.49	1.5	135	94.8	211	1	7.7	1.84	46	0.24961	0.2	6.40667	4.77922	0
1	2	55	13	0	1	0	0	0	0	0	0	0	1	0	1	0	15	2	1	4	0	0	0	155	65	27.0552	39.1	7.1	2.19	497	4.02	12.7	1.27	2.86	125	100.5	192	1	26.5	4.88	53.4	0.324808	0.677749	4.44056	12.4808	0
1	2	51	16	1	1	0	1	0	0	0	1	0	0	0	0	0	9	4	4	2	11	0	0	158	44	17.6254	38.3	6.4	1.1	237	5.31	7	0.24	0.95	107	89.3	182	2	125.7	2.42	43.05	0.182768	3.28198	7.36842	6.31854	0
1	2	70	15	1	1	0	0	0	1	0	0	1	0	0	1	0	15	2	1	2	5	1	0	158	57	18	31.6	4.4	1.26	158	4.98	16.63	0.78	1.07	123	86.4	355	1	0.5	0.77	36.95	0.526266	0.0158228	15.5421	2.43671	0
1	1	45	25	0	1	0	0	0	0	1	0	0	0	0	0	0	11	4	4	4	0	0	0	164	58	21.5645	39.8	2.1	1.29	408	3.57	15.28	1.14	2.29	188	80	677	4	3.9	0.27	51.25	0.38392	0.0979899	6.67249	0.678392	0
1	2	66	9	0	0	0	0	0	0	0	1	1	0	0	1	0	7	4	4	4	0	0	0	0	0	#DIV/0!	42.3	8.1	0.84	242	7.08	10.05	0.2	1.03	133	91.6	345	4	1.9	0.32	47.45	0.237589	0.0449173	9.75728	0.756501	0
1	2	71	10	1	1	0	0	0	0	1	0	0	0	0	1	0	12	4	4	1	11	0	0	155	44	18.3143	38.7	8.5	0.82	350	4.83	9.24	0.71	1.01	152	87.5	233	1	1	2.19	43.75	0.23876	0.0258398	9.14851	5.65891	0
1	1	44	19	1	0	0	0	0	0	1	0	0	0	0	1	0	10	3	3	1	0	1	1	150	66	36	41.5	7.7	1.03	237	4.42	12.94	0.87	1.19	134	89.2	157	4	5.6	2.99	47.45	0.311807	0.13494	10.8739	7.20482	0
1	2	89	22	0	0	0	0	0	0	1	0	0	0	0	0	0	15	1	1	2	0	0	0	160	62	24.2188	44.2	20.1	2.03	381	6.32	7.64	0.35	1.1	130	88.8	246	4	17.4	0.55	49.7	0.172851	0.393665	6.94545	1.24434	0
1	1	36	13	0	0	0	0	0	0	1	0	0	0	0	0	0	15	1	1	1	0	0	0	170	88	17.9	29	9.5	3.49	298	4.32	5.59	0.25	0.72	124	82.5	155	1	7.9	0.58	32.6	0.192759	0.272414	7.76389	2	0
1	2	50	7	1	0	0	0	0	0	1	0	0	0	0	0	0	12	2	4	1	17	0	0	150	49	17.5	22	10	1.5	542	2.41	5.25	1.39	0.43	19	92.8	122	4	18	0.32	24.15	0.238636	0.818182	12.2093	1.45455	0
1	2	85	14	0	1	0	0	0	0	1	0	0	0	0	0	0	9	4	4	4	1	0	0	172	75	25.3515	42.4	10.1	0.36	312	4.64	12.76	0.33	0.68	147	96.5	245	4	15.5	1.55	45.8	0.300943	0.365566	18.7647	3.65566	0
1	1	77	17	0	0	0	0	0	0	0	0	0	0	0	0	0	15	2	1	2	0	0	0	170	82.5	24.8	37.1	11.5	1.46	420	5.63	10.98	0.67	1.22	145	87.5	259	4	9.7	0.57	43.2	0.295957	0.261456	9	1.53639	0
1	1	54	8	0	1	0	0	0	0	1	0	0	0	0	1	0	15	2	1	4	1	0	0	157	58	23.5304	40.9	7.2	0.8	228	5.53	13.04	0.32	1.01	124	94.4	192	4	13.4	0.15	45.95	0.318826	0.327628	12.9109	0.366748	0
1	1	67	17	1	1	0	0	0	0	1	0	0	0	0	0	0	15	2	1	2	0	1	0	160	60	23.4375	30.7	7	1.17	117	5.81	4.54	0.28	1.53	133	87	193	4	11.9	0.56	38.35	0.147883	0.387622	2.96732	1.8241	0
1	2	70	11	0	1	0	0	0	0	1	0	0	0	0	0	0	15	1	1	1	0	0	0	0	0	#DIV/0!	41.7	6.9	1.05	350	4.3	9.82	0.24	0.31	139	90.3	139	1	4.7	0.92	43.25	0.235492	0.11271	31.6774	2.20624	0
1	2	42	14	0	0	0	0	0	0	0	0	1	0	0	1	0	15	2	1	1	0	0	0	0	0	#DIV/0!	38.8	7.6	2.67	218	4.44	22.25	1.16	1.58	156	88.8	358	4	14.6	0.6	46.7	0.573454	0.376289	14.0823	1.54639	0
1	2	65	6	0	1	0	1	0	0	0	0	1	0	0	1	0	15	1	1	2	0	0	0	162	62	23.6244	40.8	6	0.57	283	5.17	11.47	0.4	1.05	145	92.4	123	2	0.7	0.38	46.05	0.281127	0.0171569	10.9238	0.931373	0
1	1	63	8	0	1	0	0	0	0	1	0	0	0	0	0	0	15	2	1	4	0	0	0	0	0	25.6	38.2	5.8	1.63	324	4.03	5.2	0.56	2.16	148	91.9	209	4	1.9	0.29	49	0.136126	0.0497382	2.40741	0.759162	0
1	2	81	32	0	1	0	0	0	0	0	1	1	0	0	0	0	15	1	1	3	0	0	0	167	46	16.494	41.7	6.9	1.05	350	4.3	9.82	0.24	0.31	139	90.3	139	1	4.7	0.92	43.25	0.235492	0.11271	31.6774	2.20624	0
1	2	53	19	1	1	0	0	0	0	0	0	1	0	0	1	0	10	3	4	1	14	0	0	170	55	19.0311	37.8	6.9	0.89	325	3.96	10.69	0.33	0.97	142	97.8	342	1	123	0.34	42.65	0.282804	3.25397	11.0206	0.899471	0
1	1	57	21	0	0	0	0	0	0	1	0	0	1	0	0	1	15	1	1	4	0	0	0	155	71	29.5525	42.3	5.4	0.96	204	4.87	7.7	0.33	1.61	119	92.5	200	4	6.4	0.96	50.35	0.182033	0.1513	4.78261	2.2695	0
1	2	36	8	0	1	0	0	0	0	0	0	1	0	0	0	0	15	2	1	1	0	0	0	178	65	20.5151	41.1	4.9	1.5	343	4.06	12.48	0.53	0.97	174	92.3	235	4	1.8	0.19	45.95	0.30365	0.0437956	12.866	0.462287	0
1	2	77	4	0	1	0	1	0	1	0	0	0	1	0	0	0	12	3	4	3	1	0	0	150	58	25.7778	44.1	8.5	0.51	283	5.56	12.15	0.76	1.13	132	88.4	125	4	10.8	9.56	49.75	0.27551	0.244898	10.7522	21.678	1
1	2	49	18	0	1	0	0	0	0	0	0	1	0	0	0	0	15	1	1	2	0	0	0	154	0		37.1	5.2	0.72	176	5.56	11.14	0.25	0.94	104	78	316	4	0	0.51	41.8	0.30027	0	11.8511	1.37466	0
1	2	61	11	0	0	0	0	0	0	0	1	1	0	0	0	0	15	1	1	1	0	0	0	154	55	23.1911	38.7	12.6	4.63	162	6.13	13.25	0.44	0.93	134	88.1	237	2	15.7	1.62	43.35	0.342377	0.405685	14.2473	4.18605	0
1	1	50	18	1	0	0	0	0	0	1	0	0	0	0	0	0	14	1	1	4	0	1	0	165	84	30.854	36	7.6	1.51	269	3.67	17.74	0.37	0.54	135	93.5	169	2	6	0.32	38.7	0.492778	0.166667	32.8519	0.888889	0
1	2	48	13	0	1	0	0	0	0	0	0	1	0	0	1	0	15	2	1	1	0	0	0	165	60	22.0386	38.7	5.6	2.37	245	5.36	14.6	0.49	1.06	136	92.1	268	1	24.8	0.36	44	0.377261	0.640827	13.7736	0.930233	0
1	2	70	9	0	1	0	0	0	0	0	1	0	0	0	0	0	15	1	1	2	0	0	0	150	60	26.6667	24.5	6.2	1.91	315	3.93	4.54	0.15	0.56	88	89.8	132	2	25.7	1.63	27.3	0.185306	1.04898	8.10714	6.65306	0
1	2	46	14	0	0	0	0	0	0	0	0	1	0	0	0	0	12	1	4	1	0	0	0	158	60	24.0346	49.4	7.3	0.94	216	4.81	9.5	0.51	1.23	135	92.6	174	4	0	0.27	55.55	0.192308	0	7.72358	0.546559	0
1	2	54	20	0	1	0	0	0	0	0	0	0	1	0	1	0	15	1	1	1	0	0	0	158	0		39	7.8	2.21	152	5.59	18.84	0.38	1.37	129	84.6	243	3	9.2	1.07	45.85	0.483077	0.235897	13.7518	2.74359	0
1	2	37	15	0	0	0	0	0	0	0	1	0	0	0	1	0	15	2	1	1	0	0	0	156	50	20.5457	42.9	5.5	0.55	291	7.27	6.35	0.71	1.88	135	82.5	282	1	7.8	0.41	52.3	0.148019	0.181818	3.37766	0.955711	0
1	2	38	6	0	0	0	0	0	0	0	0	1	0	0	0	0	15	2	1	1	0	0	0	153	46	19.6506	39.2	6.2	1.04	174	3.45	10.41	0.28	0.49	133		210	3	1.39	3.2	41.65	0.265561	0.0354592	21.2449	8.16327	0
1	2	50	15	0	1	0	0	0	0	0	0	0	1	0	1	0	15	1	1	1	0	0	0	153	55	23.4952	39.9	6.5	0.85	222	5.68	12.89	0.11	1.13	112		332	1	0.23	1.38	45.55	0.323058	0.00576441	11.4071	3.45865	0
1	1	41	18	0	1	0	0	0	0	1	0	1	0	0	1	0	15	1	1	1	0	0	0	162	46	17.5278	45.7	6.4	8.03	623	8.62	7.68	0.45	2.83	147	83.9	209	1	33.2	0.23	59.85	0.168053	0.726477	2.71378	0.503282	0
1	2	58	14	0	0	0	0	0	0	0	0	0	0	0	1	0	15	1	1	1	0	0	0	161	60	23.1473	35.7	6.2	1.06	237	5.46	7.09	0.6	1.06	139	91.8	114	4	17.9	1.01	41	0.198599	0.501401	6.68868	2.82913	0
1	1	64	6	0	1	0	0	0	0	1	0	0	0	0	0	0	15	2	1	1	0	0	0	175	0	22.8	41.3	11.6	0.79	122	4.55	4.64	0.35	1.29	152	88.4	126	2	10.2	0.24	47.75	0.112349	0.246973	3.5969	0.581114	0
1	2	56	9	0	1	0	0	0	0	0	0	1	0	0	1	0	15	2	1	1	0	0	1	158	64	25.6369	37.3	6.8	3.18	263	4.94	3.56	0.41	2.15	137	93.4	207	4	5	0.21	48.05	0.0954424	0.134048	1.65581	0.563003	0
1	2	62	19	1	0	0	0	0	0	0	0	1	0	0	0	1	12	1	2	3	5	0	1	161	55	21.2183	39.9	6.1	2.68	287	4.05	19.46	0.68	2.58	116	85.2	223	4	63.6	4.05	52.8	0.487719	1.59398	7.54264	10.1504	1
1	2	64	78	0	0	0	0	0	0	1	0	0	0	0	0	1	15	1	1	2	0	0	0	156	47	19.313	33.3	6	7.41	59	4.8	8.29	0.22	1.43	124	88.5	224	4	5.6	5.17	40.45	0.248949	0.168168	5.7972	15.5255	0
1	2	66	13	0	0	0	0	0	0	0	0	0	1	0	0	0	15	2	1	4	0	0	0	158	49	19.6283	42.3	4.5	1.39	241	5	6.1	0.6	1.3	130	92.8	210	4	0	0.32	48.8	0.144208	0	4.69231	0.756501	0
1	2	70	10	0	1	0	0	0	1	0	1	1	0	0	0	0	12	1	4	2	0	0	0	154	40	16.8663	39.9	3.6	0.92	182	5.55	17.78	0.23	0.76	115	85.4	157	4	0	0.94	43.7	0.445614	0	23.3947	2.35589	0
1	1	52	11	1	1	0	0	0	0	0	0	0	1	0	1	0	15	2	1	2	0	0	1	180	88	27.1605	33.3	8.2	0.77	327	7.03	6.54	0.13	1.28	149	88.7	162	4	5	0.93	39.7	0.196396	0.15015	5.10938	2.79279	0
1	2	42	19	0	1	0	0	0	0	0	0	1	0	0	1	0	15	2	1	1	0	0	0	160	70	27.3438	39.3	6.6	2.53	173	6.49	8.4	0.22	0.95	99	74.3	312	2	21.2	0.22	44.05	0.21374	0.53944	8.84211	0.559796	0
1	1	68	19	1	0	0	0	0	0	1	0	0	0	0	0	0	12	3	4	1	0	1	1	170	65	24.3	46.6	6.4	0.94	165	3.95	11.59	0.86	1.1	123	96.1	188	4	5.2	6.28	52.1	0.248712	0.111588	10.5364	13.4764	0
1	1	49	17	0	1	0	0	0	0	1	0	0	0	0	0	0	15	1	1	3	0	1	0	168	55	19.487	41.9	5.5	1.05	152	5.04	10.84	0.5	0.96	152	89.3	183	4	25.9	0.33	46.7	0.258711	0.618138	11.2917	0.787589	0
1	2	52	9	0	0	0	0	0	0	1	0	0	0	0	1	0	15	2	1	4	0	0	0	160	67.5	26.3672	42.8	4.9	1.6	259	7.87	12.45	0.4	0.82	142	83.5	191	4	0	0.81	46.9	0.290888	0	15.1829	1.89252	0
1	2	62	5	0	0	0	0	0	1	0	0	1	0	0	1	0	14	1	2	3	0	0	0	160	48	18.75	20	11.1	1.5	346	2.09	12.7	1.34	1.47	125	88.7	124	3	5.5	1.15	27.35	0.635	0.275	8.63946	5.75	0
1	1	51	17	0	1	0	0	0	0	0	0	0	0	0	0	1	15	1	1	4	0	0	0	172	51	17.239	36.1	4.6	1.44	249	3.98	27.15	2.68	1.78	166	84.5	171	4	15.5	1.28	45	0.752078	0.429363	15.2528	3.54571	0
1	2	64	12	0	1	0	0	0	0	1	0	0	0	0	0	0	15	1	1	2	0	0	0	158	53	21.2306	39.7	6.6	0.55	210	3.43	8.8	0.45	1.19	145	90.9	175	4	25.2	9	45.65	0.221662	0.634761	7.39496	22.67	0
1	1	67	19	0	1	0	1	1	0	0	0	0	0	0	0	0	15	2	1	4	0	1	1	175	78	23.4	40.5	11.6	1.39	307	4.45	3.08	0.7	1.99	140	95	255	4	0	0.22	50.45	0.0760494	0	1.54774	0.54321	0
1	1	72	17	1	0	0	0	0	0	0	0	0	1	0	1	0	15	2	1	1	0	0	0	166	52	25.9	35.7	5.5	3.74	111	4.98	13.14	0.52	1.02	149	90.7	251	4	69	0.39	40.8	0.368067	1.93277	12.8824	1.09244	0
1	2	56	19	0	1	0	0	0	0	0	0	0	1	0	0	0	14	2	2	1	0	0	0	158	68	27.2392	43	6.4	1.26	144	4.45	9.67	0.53	1.31	119	88.7	239	4	28.5	5.87	49.55	0.224884	0.662791	7.38168	13.6512	0
1	2	53	13	0	1	0	0	0	0	0	1	0	0	0	1	0	10	3	4	1	0	0	0	153	0		39.3	5.4	9.85	329	6.7	6.7	0.67	1.57	118	90.6	121	1	12.3	13.33	47.15	0.170483	0.312977	4.26752	33.9186	0
1	2	78	18	0	0	0	0	0	0	0	0	1	0	0	1	0	15	2	1	3	0	0	0	165	55	20.202	39.5	5.9	1.43	172	3.17	9.2	0.46	1.48	129	88.5	190	3	56.1	1.31	46.9	0.232911	1.42025	6.21622	3.31646	0
1	2	68	13	0	1	0	0	0	0	0	1	0	0	0	1	0	15	2	1	1	0	0	0	155	60	24.974	38	6.6	3.63	269	5.81	14.46	0.92	2.27	139	89	286	2	0	2.21	49.35	0.380526	0	6.37004	5.81579	0
1	2	53	14	0	1	0	0	0	0	0	0	0	1	0	1	0	15	2	1	1	0	0	0	160	65	25.3906	45.7	8.2	0.93	430	6.73	14.92	0.22	1.35	148	86.1	254	4	21.3	3.45	52.45	0.326477	0.466083	11.0519	7.54923	0
1	2	57	14	0	0	0	0	0	0	1	0	0	0	0	1	0	15	1	1	1	0	0	0	153	60	25.6312	38.3	5.8	0.65	133	4.68	13.41	0.4	0.43	130	92.5	168	1	5	2.39	40.45	0.350131	0.130548	31.186	6.24021	0
1	1	50	17	0	0	0	0	0	0	0	0	0	1	0	1	0	15	2	1	1	0	0	0	175	63	20.5714	43.2	6	0.66	180	4.76	6.73	0.78	2.98	143	94.1	234	1	58.6	2.56	58.1	0.155787	1.35648	2.25839	5.92593	0
1	2	48	12	0	1	0	0	0	0	0	0	1	0	0	1	0	15	2	1	1	0	0	1	155	65	27.0552	41.6	10.6	8.88	238	5.3	6.64	0.77	1.5	151	92	211	1	0	0.95	49.1	0.159615	0	4.42667	2.28365	0
1	1	68	34	1	0	0	0	0	0	1	0	0	0	0	0	0	8	4	3	4	4	0	0	155	88	25.4	38.8	5.9	0.91	105	5.64	4.04	0.31	0.67	109	89.3	159	1	26.1	2.52	42.15	0.104124	0.67268	6.02985	6.49485	0
1	2	66	7	0	0	0	0	0	0	0	0	1	0	0	1	0	15	2	1	4	1	0	0	172	61	20.6193	41	9.2	1.57	129	3.2	14.8	0.77	0.59	120	94.3	131	2	11.6	2.78	43.95	0.360976	0.282927	25.0847	6.78049	0
1	2	74	32	0	1	0	0	0	0	0	1	1	0	0	0	1	15	1	1	1	0	0	0	170	75	25.9516	33.9	4.9	1.02	591	1.93	2.69	0.39	2.22	125	106.4	209	4	0	1	45	0.079351	0	1.21171	2.94985	0
1	1	65	5	0	0	0	0	0	0	1	1	0	0	0	1	0	11	4	4	3	1.25	0	1	160	67.5	25.4	37.9	8.9	4.03	156	7.87	8.83	0.47	1.33	125	90.5	189	1	6.36	0.78	44.55	0.232982	0.16781	6.6391	2.05805	0
1	2	66	24	0	1	0	0	0	0	0	1	0	0	0	0	0	15	2	1	1	0	0	0	155	56	23.3091	37.2	4.6	0.75	269	5.73	8.52	0.5	2.31	129	88.4	213	1	0	0.34	48.75	0.229032	0	3.68831	0.913978	0
1	2	52	14	0	1	0	0	0	0	0	0	0	1	0	1	0	15	2	1	4	0	0	0	158	55	22.0317	35.8	7.2	0.53	149	4.69	6.74	0.32	0.68	78	70.1	229	2	29.5	2.58	39.2	0.188268	0.824022	9.91176	7.2067	0
1	2	54	12	0	1	0	0	0	0	1	0	0	0	0	1	0	15	2	1	2	0	0	0	160	55	21.4844	30.6	5.6	0.64	106	3.43	4.48	0.42	1.02	90	88.2	133	2	15.8	0.87	35.7	0.146405	0.51634	4.39216	2.84314	0
1	1	59	13	0	0	0	0	0	0	0	0	1	0	0	1	0	15	2	1	2	0	0	0	155	59	24.5578	42	7.7	1.7	246	6.84	16.08	0.85	1.46	141	86.3	256	2	0	1.26	49.3	0.382857	0	11.0137	3	0
1	2	75	19	1	0	0	0	0	0	0	1	0	0	0	1	0	15	1	1	1	4	0	0	158	48	19.2277	22.1	7.4	0.97	202	4.96	7.29	0.28	0.76	109	88.7	165	4	5	1.04	25.9	0.329864	0.226244	9.59211	4.70588	0
1	2	54	14	0	1	0	0	0	0	0	0	0	0	0	1	0	15	2	1	3	0	0	0	160	75	29.2969	36	6.3	1.67	156	4.56	10.6	0.42	0.69	115	75.1	331	2	5	0.72	39.45	0.294444	0.138889	15.3623	2	0
1	2	56	14	0	0	0	0	0	0	0	1	0	0	0	0	0	15	2	1	2	0	0	0	155	0		29	6.6	6.75	170	2.41	4.32	0.28	0.96	104	90.7	267	4	69.5	2.55	33.8	0.148966	2.39655	4.5	8.7931	0
1	2	50	11	0	1	0	0	0	0	0	1	0	0	0	1	0	15	2	1	1	0	0	0	155	0		39.1	5.4	1.08	96	6.58	9.14	0.24	0.64	124	0.367	203	2	4.1	0.36	42.3	0.23376	0.104859	14.2812	0.920716	0
1	1	50	17	0	0	0	0	0	0	0	0	0	1	0	0	0	15	1	1	1	0	0	0	155	46	19.1467	35.6	7.4	0.59	276	5.64	7.42	0.08	0.69	151	91.7	189	2	2.3	0.98	39.05	0.208427	0.0646067	10.7536	2.75281	0
1	2	53	10	0	1	0	0	0	0	0	0	1	0	0	1	0	15	1	1	1	0	0	0	155	65	27.0552	37.9	4.2	2.57	273	2.21	4.79	1.41	0.56	136	90.5	202	4	15.5	0.91	40.7	0.126385	0.408971	8.55357	2.40106	0
1	1	61	29	0	1	0	0	0	0	0	0	0	1	0	1	0	11	4	4	1	0	0	0	0	0	24.1	37.7	10.5	0.98	309	4.41	10.49	0.15	0.46	137	87.3	138	2	5.6	0.63	40	0.278249	0.148541	22.8043	1.67109	1
1	2	68	11	1	1	0	0	0	0	1	0	0	0	0	1	0	14	1	2	1	0	0	0	160	47	18.3594	38	4.5	0.68	196	3.47	11.68	0.43	0.66	119	82.5	319	4	3.5	1.4	41.3	0.307368	0.0921053	17.697	3.68421	0
1	2	45	18	0	1	0	0	0	0	0	1	0	1	0	1	0	15	2	1	1	0	0	0	153	63	26.9127	38	5	1.29	127	5.67	4.82	0.39	2.23	133	90.7	205	1	0.8	2.63	49.15	0.126842	0.0210526	2.16143	6.92105	0
1	2	64	12	0	1	0	0	0	0	0	0	1	0	0	1	0	15	1	1	3	0	0	0	0	0	#DIV/0!	34.9	6.9	1.76	254	4.58	6.48	0.35	1.21	142	88.7	240	4	2.4	1.25	40.95	0.185673	0.0687679	5.35537	3.58166	0
1	2	50	14	0	0	0	0	0	0	1	0	0	0	0	1	0	15	2	1	3	0	0	0	170	60	20.7612	36.2	6.1	1.49	267	4.49	6.96	1.2	4.24	146	86.9	264	1	58.7	0.38	57.4	0.192265	1.62155	1.64151	1.04972	0
1	1	56	12	0	1	0	1	0	0	1	0	0	0	0	0	0	15	1	1	2	0	0	0	175	65	21.2245	38.4	9.6	1.01	348	3.76	3.5	0.41	1.9	237	88.7	177	4	17.9	5	47.9	0.0911458	0.466146	1.84211	13.0208	0
1	2	71	12	0	0	0	0	0	0	0	1	0	0	0	1	0	15	1	1	3	0	0	0	0	0	#DIV/0!	42.2	7.9	1.34	255	3.85	10.95	0.65	1.08	139	88.8	172	4	1.2	0.31	47.6	0.259479	0.028436	10.1389	0.734597	0
1	1	46	11	0	1	0	0	0	0	0	1	0	0	0	0	0	15	2	1	2	0	0	0	155	49	20.3954	40.7	5.4	0.53	128	3.57	10.37	0.26	0.65	141	90.1	193	2	2.9	0.56	43.95	0.254791	0.0712531	15.9538	1.37592	0
1	1	75	44	1	1	0	0	0	0	0	0	0	1	0	0	1	8	4	4	3	0	0	0	150	55	22.7	45.9	11.1	0.51	301	5.85	10.62	0.01	1.06	123	90.4	171	4	3.7	1.35	51.2	0.231373	0.08061	10.0189	2.94118	0
1	1	62	24	0	1	0	1	0	0	1	0	0	0	0	1	0	15	2	1	2	0	0	0	165	0	24.9	39	5.1	1.04	224	4.46	16.22	0.49	0.72	152	83.2	227	1	33.6	6.24	42.6	0.415897	0.861538	22.5278	16	0
1	1	34	21	1	0	0	0	0	0	1	0	0	0	0	0	0	15	1	1	3	0	1	0	162	55	20.9572	35.5	6.3	1.26	279	4.86	6.96	0.11	0.97	123	86.1	174	2	0.3	0.24	40.35	0.196056	0.0084507	7.17526	0.676056	0
1	2	64	16	0	0	0	0	0	0	0	1	0	0	0	0	0	15	2	1	1	0	0	0	158	45	18.026	39.3	6.9	0.89	252	5.4	14.25	0.65	0.59	121	80.2	217	2	20	1.34	42.25	0.362595	0.508906	24.1525	3.40967	0
1	2	68	22	0	0	0	0	0	0	0	0	0	0	0	0	0	15	2	1	1	0	0	0	158	63.5	25.4366	41.5	4.8	1.64	241	7.05	5.61	0.52	1.49	101	75.1	312	1	13.6	1.15	48.95	0.135181	0.327711	3.7651	2.77108	0
1	2	66	11	0	0	0	0	0	0	1	0	0	0	0	0	0	15	2	1	1	0	0	0	178	80	25.2493	41.5	6.9	1.01	484	4.83	8.91	0.7	1.02	131	86.8	111	4	3.13	0.77	46.6	0.214699	0.0754217	8.73529	1.85542	0
1	1	50	15	0	0	0	0	0	0	1	0	0	0	0	0	0	15	2	1	1	0	0	0	0	0	#DIV/0!	42.7	4.7	0.81	290	6.68	10.18	0.24	0.79	110	82	228	2	1.3	2.05	46.65	0.238407	0.030445	12.8861	4.80094	0
1	2	67	14	0	1	0	0	0	0	0	1	0	0	0	1	0	13	1	2	3	0	0	0	160	61	23.8281	36.9	13.1	1.17	302	2.63	9.08	0.34	1.21	133	92.6	282	4	3.4	1.14	42.95	0.24607	0.0921409	7.50413	3.08943	0
1	1	51	30	0	0	0	0	0	0	0	0	1	0	0	0	0	12	2	4	1	0	1	0	155	65	27.0552	39.1	7.1	2.19	497	4.02	12.7	1.27	1.4	125	100.5	192	1	26.5	4.88	46.1	0.324808	0.677749	9.07143	12.4808	0
1	1	48	12	0	0	0	0	0	0	1	0	0	0	0	0	0	15	2	1	1	0	0	0	158	59	23.634	38.3	6.4	1.1	237	5.31	7	0.24	0.95	107	89.3	182	2	125.7	2.42	43.05	0.182768	3.28198	7.36842	6.31854	0
1	2	65	10	0	0	0	0	0	0	0	0	1	0	0	1	0	15	2	1	1	0	0	0	158	57	22.8329	39.6	4.4	1.26	143	4.98	6.63	0.78	1.57	123	86.4	355	1	0.5	0.77	47.45	0.167424	0.0126263	4.22293	1.94444	0
1	2	59	17	0	1	0	1	0	0	0	0	1	0	0	1	0	15	2	1	3	1	0	0	164	58	21.5645	39.8	2.1	1.29	408	3.57	15.28	1.14	2.29	188	80	677	4	3.9	0.27	51.25	0.38392	0.0979899	6.67249	0.678392	0
1	1	67	15	0	1	0	0	0	0	0	0	0	1	0	1	0	15	2	1	1	0	0	0	0	0	22.5	42.3	8.1	0.84	242	7.08	10.05	0.2	1.03	133	91.6	345	4	1.9	0.32	47.45	0.237589	0.0449173	9.75728	0.756501	0
1	2	51	14	0	1	0	0	0	0	0	1	1	0	0	1	0	15	2	1	1	1	0	0	0	0	#DIV/0!	38.7	8.5	0.82	350	4.83	9.24	0.71	6.53	152	87.5	233	1	1	2.19	71.35	0.23876	0.0258398	1.41501	5.65891	0
1	2	87	39	1	0	0	0	0	1	0	0	1	0	0	0	1	12	2	4	3	13	0	0	158	56	22.4323	34.4	7.6	0.94	279	4.48	12.17	0.33	0.54	132	90.7	217	4	4.5	2.19	37.1	0.353779	0.130814	22.537	6.36628	0
1	1	48	12	0	1	0	0	0	0	1	0	0	0	0	0	0	15	2	1	3	0	0	0	177	85	27.1314	45.4	4.6	1.53	256	4.58	9.84	0.23	1.07	154	87.1	222	4	0	0.22	50.75	0.21674	0	9.19626	0.484581	0
1	2	74	29	1	0	0	0	0	0	0	0	0	0	0	1	0	15	1	1	1	3	0	0	167	60	21.5139	35.2	13.3	2.05	500	4.95	17.85	1.61	2.58	144	90.3	274	4	23.7	8.39	48.1	0.507102	0.673295	6.9186	23.8352	0
1	2	66	26	0	0	0	1	0	0	0	0	0	0	1	0	0	15	2	1	1	1	0	0	160	45	17.5781	33.4	12.2	0.89	140	3.77	23.5	2.12	2.21	135	91.4	421	1	6	3.68	44.45	0.703593	0.179641	10.6335	11.018	0
1	2	49	9	0	0	0	0	0	0	0	1	0	0	0	0	0	15	2	1	2	1	0	0	155	0		38.5	3.8	0.87	222	6.21	11.45	0.21	0.88	115	93.3	243	2	21.4	1.05	42.9	0.297403	0.555844	13.0114	2.72727	0
1	2	51	28	1	1	0	0	0	0	0	1	0	0	0	0	1	15	1	1	4	0	0	0	165	60	30.2	38.8	5.4	0.73	229	4.9	5.41	0.61	1.17	106	86.4	192	1	75.4	4.34	44.65	0.139433	1.9433	4.62393	11.1856	0
1	2	53	13	0	1	0	0	0	0	0	0	0	0	0	1	0	15	2	1	1	0	0	0	164	69	25.6544	34.1	4.6	1.11	468	5.05	2.77	0.38	2.4	124	93.4	184	4	0	0.45	46.1	0.0812317	0	1.15417	1.31965	0
1	1	38	16	0	0	0	0	0	0	0	0	0	1	0	0	1	11	3	4	2	6	0	0	160	60	23.4375	41.7	5.5	0.58	236	4.15	13.28	1.11	1.43	145	97.7	192	2	0	0.19	48.85	0.318465	0	9.28671	0.455635	0
1	2	42	8	0	1	0	0	0	0	0	1	1	0	0	0	0	15	2	1	2	0	0	0	155	56	23.3091	43.8	6	0.57	262	6.05	21.48	1.53	0.94	152	92.4	211	2	49.2	1.25	48.5	0.490411	1.12329	22.8511	2.85388	0
1	2	48	19	0	0	0	0	0	0	1	0	0	0	0	0	1	12	2	4	4	6.33333	0	0	159	60	23.7332	45.5	7.4	1.42	286	5.57	22.49	1.71	0.91	151	91.6	245	4	76.5	8.42	50.05	0.494286	1.68132	24.7143	18.5055	0
1	2	52	18	0	1	0	0	0	0	0	0	0	1	0	1	1	9	4	4	2	0	0	0	156	55	22.6003	40	6.4	4.57	64	3.72	6.65	0.49	4.39	143	86.8	225	2	5	1.52	61.95	0.16625	0.125	1.51481	3.8	0
1	1	49	22	1	1	0	0	0	1	0	0	0	0	1	0	1	7	4	4	2	1	1	0	167	60	16.2	35.2	13.3	2.05	500	4.95	17.85	1.61	1.3	144	90.3	274	4	23.7	8.39	41.7	0.507102	0.673295	13.7308	23.8352	1
1	2	60	22	1	0	0	0	0	0	0	0	0	0	0	0	1	15	1	1	1	0	1	0	160	55	16.9	33.4	12.2	0.89	140	3.77	23.5	2.12	1.21	135	91.4	421	1	6	3.68	39.45	0.703593	0.179641	19.4215	11.018	0
1	2	76	13	0	1	0	0	0	0	0	1	0	0	0	1	0	15	2	1	2	0	0	0	155	42	17.4818	38.5	3.8	0.87	222	6.21	11.45	0.21	0.88	115	93.3	243	2	21.4	1.05	42.9	0.297403	0.555844	13.0114	2.72727	0
1	2	57	12	0	1	0	0	0	0	1	1	0	0	0	1	0	15	2	1	2	0	0	0	165	60	22.0386	38.8	5.4	0.73	229	4.9	5.41	0.61	1.17	106	86.4	192	1	75.4	4.34	44.65	0.139433	1.9433	4.62393	11.1856	0
1	1	61	9	0	0	0	0	0	0	0	0	0	0	1	0	0	15	2	1	1	0	0	0	164	69	24.3	34.1	4.6	1.11	468	5.05	2.77	0.38	2.4	124	93.4	184	4	0	0.45	46.1	0.0812317	0	1.15417	1.31965	0
1	1	55	15	0	0	0	0	0	0	1	0	0	0	0	1	0	15	2	1	2	0	0	1	155	56	23.3091	43.8	6	0.57	262	6.05	21.48	1.53	0.94	152	92.4	211	2	49.2	1.25	48.5	0.490411	1.12329	22.8511	2.85388	0
1	1	51	6	0	1	0	0	0	0	1	0	0	0	0	0	0	15	2	1	4	1	0	1	170	70	24.2215	43.9	5.3	1.79	399	5.4	12.04	0.41	1.05	144	93.2	154	1	0	0.29	49.15	0.27426	0	11.4667	0.660592	0
1	2	65	8	0	1	0	0	0	0	0	0	1	1	0	1	0	15	2	1	2	0	0	0	158	60	24.0346	43.9	6.8	0.7	255	6.28	12.35	0.44	0.7	138	95.6	234	4	5	0.54	47.4	0.281321	0.113895	17.6429	1.23007	0
1	2	66	15	0	1	0	0	0	0	0	0	0	1	0	0	0	14	2	3	4	0	0	0	160	70	27.3438	35.4	7.6	5.86	372	5.98	19.25	0.58	0.96	147	84.5	264	4	11.7	5.35	40.2	0.543785	0.330508	20.0521	15.113	0
1	1	57	14	0	0	0	0	0	0	0	0	1	0	0	0	0	15	2	1	1	1	0	0	170	59	20.4152	42.6	7.9	0.94	202	5.21	9.15	0.41	1.15	136	86	198	2	19.1	1.1	48.35	0.214789	0.448357	7.95652	2.58216	0
1	2	71	7	0	1	0	0	0	0	0	1	0	0	0	1	0	15	2	1	1	0	0	0	150	60	26.6667	40.3	6.3	1.46	246	6.59	12.54	0.28	1.16	146	84.3	279	1	0	5.13	46.1	0.311166	0	10.8103	12.7295	0
1	1	69	8	0	0	0	0	0	0	0	0	1	0	0	1	0	15	1	1	4	2.66667	1	0	170	50	17.301	38	6.5	0.92	161	5.01	10.08	1.12	1.82	136	92.3	242	4	6	2.76	47.1	0.265263	0.157895	5.53846	7.26316	0
1	2	51	6	0	0	0	0	0	0	1	0	0	0	0	0	0	15	2	1	2	0	0	0	160	50	19.5312	41.3	4.9	1.06	199	4.41	3.6	0.31	1.14	108	82.7	329	4	5	0.63	47	0.0871671	0.121065	3.15789	1.52542	0
1	2	51	13	0	1	0	0	0	0	0	0	1	0	0	1	0	15	2	1	2	0	0	0	149	46	20.7198	41.4	6	0.92	160	5.62	15.27	0.56	0.61	123	94.9	229	1	5	1.57	44.45	0.368841	0.120773	25.0328	3.79227	0
1	1	65	28	0	1	0	1	0	0	0	0	0	0	1	1	0	15	2	1	3	0	0	1	167	0	25.1	37.2	11.7	4.37	419	4.88	15.01	0.56	1.05	143	88.5	175	4	15.7	0.53	42.45	0.403495	0.422043	14.2952	1.42473	0
1	2	75	22	0	1	0	0	0	0	0	1	0	0	0	1	0	15	2	1	2	0	0	0	152	45	19.4771	42.3	9.2	0.8	204	5.81	9.32	0.27	0.32	122	92.1	168	2	11.7	1.04	43.9	0.220331	0.276596	29.125	2.45863	0
1	1	43	8	0	0	0	0	0	0	1	0	0	0	0	0	0	15	2	1	1	0	0	0	160	65	25.3906	41.5	3.9	0.62	367	5.18	8.1	0.23	1.21	160	89.4	260	4	0	0.32	47.55	0.195181	0	6.69421	0.771084	0
1	1	44	20	0	1	0	0	0	0	1	0	0	0	0	0	0	9	3	4	1	0	0	0	167	55	19.721	40.9	7	0.69	272	3.76	6.21	0.53	1.43	167	85.2	175	4	7.1	0.81	48.05	0.151834	0.173594	4.34266	1.98044	0
1	2	59	11	0	0	0	0	0	0	0	1	0	0	0	0	0	15	2	1	1	0	0	0	177	0		37.7	6.6	3.52	310	4.56	14.33	0.91	2.27	118	86.3	243	4	0	0.27	49.05	0.380106	0	6.31278	0.71618	0
1	2	51	11	0	1	0	0	0	0	1	0	0	0	0	0	0	15	1	1	1	3.66667	0	0	159	0		45.3	8.6	1.14	85	4.87	13.24	0.15	1.12	114	94	176	2	6.7	1.49	50.9	0.292274	0.147903	11.8214	3.28918	0
1	1	58	14	0	1	0	0	0	0	0	0	1	0	0	0	0	15	2	1	1	1	0	1	160	48	18.75	42.1	5.1	1.04	186	6.14	8.51	0.29	0.51	130	88.5	219	4	8	2.89	44.65	0.202138	0.190024	16.6863	6.86461	0
1	2	53	11	0	0	0	0	0	0	0	0	0	1	0	1	0	15	2	1	1	0	0	0	160	0		33.9	6.9	0.56	112	4.48	11.74	0.26	0.45	119	88.6	191	3	31.8	2.75	36.15	0.346313	0.938053	26.0889	8.11209	0
1	1	42	9	0	0	0	0	0	0	0	0	0	1	1	1	0	15	2	1	1	0	1	0	170	62	21.4533	37.6	4.6	0.51	341	3.57	10.94	0.66	2.47	137	98.1	262	4	0	0.23	49.95	0.290957	0	4.42915	0.611702	0
1	2	44	6	0	1	0	0	0	0	0	1	1	0	0	0	0	15	2	1	1	0	0	1	154	0		37.1	5.2	0.72	176	5.56	11.14	0.25	0.94	104	78	316	4	0	0.51	41.8	0.30027	0	11.8511	1.37466	0
1	1	58	18	0	0	0	1	1	0	0	1	1	0	0	1	0	15	2	1	1	0	0	0	165	52	19.1001	31.8	10.9	2.28	203	4.43	11.38	0.89	1.35	127	85.1	246	0	22.2	0.62	38.55	0.357862	0.698113	8.42963	1.94969	0
1	2	69	17	0	1	0	1	0	0	0	0	0	0	0	0	0	15	1	1	1	0	0	0	154	55	23.1911	38.7	12.6	4.63	162	6.13	13.25	0.44	0.93	134	88.1	237	2	15.7	1.62	43.35	0.342377	0.405685	14.2473	4.18605	0
1	2	42	5	1	0	0	0	0	0	0	0	0	0	0	0	0	14	2	1	1	1	0	0	165	0		36	7.6	1.51	269	3.67	7.74	0.37	1.54	135	93.5	169	2	0	0.32	43.7	0.215	0	5.02597	0.888889	0
1	2	75	26	0	1	0	0	0	0	0	0	0	1	0	0	0	15	2	1	1	0	0	0	150	44	19.5556	24.5	6.2	1.91	315	3.93	4.54	0.15	0.56	88	89.8	132	2	25.7	1.63	27.3	0.185306	1.04898	8.10714	6.65306	0
1	2	49	14	0	0	0	0	0	0	0	1	1	0	0	0	0	15	2	1	1	0	0	0	158	60	24.0346	49.4	7.3	0.94	216	4.81	9.5	0.51	1.23	135	92.6	174	4	0	0.27	55.55	0.192308	0	7.72358	0.546559	0
1	2	40	9	0	0	0	0	0	0	0	0	1	0	0	0	0	15	2	1	1	1	0	0	160	67.5	26.3672	39.6	4.4	1.37	141	4.56	6.71	0.52	1.33	132	91	205	4	0	1.53	46.25	0.169444	0	5.04511	3.86364	0
1	2	48	13	1	1	0	0	0	0	1	0	0	0	0	0	0	15	1	1	1	2	0	0	158	55	22.0317	39	7.8	2.21	152	5.59	18.84	0.38	1.37	129	84.6	243	3	19.2	1.07	45.85	0.483077	0.492308	13.7518	2.74359	0
1	1	69	15	0	1	0	0	0	0	0	1	1	0	0	0	0	15	2	1	1	0	0	1	156	50	22.5	42.9	5.5	0.55	291	7.27	6.35	0.71	1.88	135	82.5	282	1	7.8	0.41	52.3	0.148019	0.181818	3.37766	0.955711	0
1	2	43	12	0	1	0	0	0	0	1	0	0	0	0	0	0	15	1	1	2	0	0	0	153	46	19.6506	39.2	6.2	1.04	174	3.45	10.41	0.28	0.49	133	88	210	4	4.3	2	41.65	0.265561	0.109694	21.2449	5.10204	0
1	2	48	10	0	1	0	0	0	0	1	0	0	0	0	0	0	15	2	1	1	0	0	0	153	55	23.4952	39.9	6.5	0.85	222	5.68	12.89	0.11	1.13	112		332	1	19.4	1.38	45.55	0.323058	0.486216	11.4071	3.45865	0
1	1	51	10	0	1	0	0	0	0	0	0	1	0	0	0	0	15	2	1	2	0	0	0	160	60	23.4375	37.4	3.9	1.16	308	5.49	4.18	0.46	2.2	175	92	176	1	2	0.97	48.4	0.111765	0.0534759	1.9	2.59358	0
1	2	55	13	0	0	0	0	0	0	1	0	0	0	0	0	0	15	2	1	2	0	0	1	155	47	19.563	37.1	4.6	0.5	264	5.25	5.25	0.3	1.43	132	88	200	1	1.6	1.93	44.25	0.141509	0.0431267	3.67133	5.20216	0
1	2	53	9	0	1	0	0	0	0	0	1	0	0	0	0	0	15	2	1	2	0	0	0	160	69	26.9531	33.6	6.6	0.8	176	3.74	10.54	0.34	0.76	166		153	2	0.7	0.61	37.4	0.31369	0.0208333	13.8684	1.81548	0
1	2	59	10	0	0	0	0	0	0	0	0	1	0	0	1	0	15	2	1	2	0	0	0	157	69	27.993	43.3	7.1	1.34	247	4.82	11.2	0.73	2.33	152	90	198	1	4.7	1	54.95	0.258661	0.108545	4.80687	2.30947	0
1	2	38	9	0	1	0	0	0	0	0	0	1	0	0	0	0	15	2	1	1	0	0	0	158	85	34.049	34.7	14.2	0.84	252	3.41	8.26	0.65	1.34	123	89	292	1	6.4	0.49	41.4	0.23804	0.184438	6.16418	1.4121	0
1	2	59	11	0	1	0	0	0	0	0	0	1	0	0	1	0	15	2	1	2	0	0	0	155	69	28.7201	38.8	5.8	1.16	239	6.75	6.35	0.49	2.06	144		321	2	0.3	1.13	49.1	0.16366	0.00773196	3.08252	2.91237	0
1	2	43	14	0	0	0	0	0	0	1	0	0	1	0	1	0	15	2	1	4	0	0	0	165	70	25.7117	43.3	7.4	2.68	605	6.29	3.4	0.41	1.44	154	85.1	278	4	1.8	2	50.5	0.0785219	0.0415704	2.36111	4.61894	0
1	1	49	11	0	0	0	0	0	0	0	0	0	1	0	0	0	15	2	1	1	0	0	0	160	57	22.2656	39	6.5	1.47	304	4.62	3.48	0.39	2.08	124	88.5	141	2	89.8	4	49.4	0.0892308	2.30256	1.67308	10.2564	0
1	1	67	17	1	1	0	1	0	0	0	0	0	1	0	0	0	5	4	4	4	0	1	0	170	88	24.1	34.7	17.7	1.41	187	3.67	7.72	0.23	1.07	118	91.5	132	1	4	2.29	40.05	0.222478	0.115274	7.21495	6.59942	0
1	1	53	22	0	0	0	0	0	0	0	0	0	0	0	0	1	6	4	5	4	0	1	1	170	65	22.4913	42.6	7.9	0.94	202	5.21	9.15	0.41	1.15	136	86	198	2	19.1	1.1	48.35	0.214789	0.448357	7.95652	2.58216	0
1	1	74	10	0	1	0	0	0	0	1	0	0	0	0	1	0	15	2	1	2	0	0	0	150	60	24.4	40.3	6.3	1.46	246	6.59	12.54	0.28	1.16	146	84.3	279	1	0	5.13	46.1	0.311166	0	10.8103	12.7295	0
1	1	59	12	0	0	0	0	0	0	0	0	0	1	0	1	0	15	2	1	2	0	1	1	170	52	17.9931	38	6.5	0.92	161	5.01	10.08	1.12	1.82	136	92.3	242	4	0	2.76	47.1	0.265263	0	5.53846	7.26316	0
1	2	49	27	0	1	0	0	1	0	0	0	1	1	0	1	0	9	4	4	4	5	0	0	160	50	19.5312	41.3	4.9	1.06	199	4.41	3.6	0.31	1.14	108	82.7	329	4	5	0.63	47	0.0871671	0.121065	3.15789	1.52542	0
1	2	69	16	0	0	0	0	0	1	0	0	0	0	0	1	0	13	2	2	4	4	0	1	149	46	20.7198	41.4	6	0.92	160	5.62	15.27	0.56	0.61	123	94.9	229	1	5	1.57	44.45	0.368841	0.120773	25.0328	3.79227	0
1	1	71	9	0	0	0	0	0	0	1	0	0	0	0	1	0	15	2	1	2	0	0	0	167	0	24.9	37.2	11.7	4.37	419	4.88	15.01	0.56	1.05	143	88.5	175	4	15.7	0.53	42.45	0.403495	0.422043	14.2952	1.42473	0
1	2	53	23	0	1	0	0	0	0	0	0	1	0	0	1	0	15	2	1	3	0	0	0	152	45	19.4771	42.3	9.2	0.8	204	5.81	9.32	0.27	0.32	122	92.1	168	2	11.7	1.04	43.9	0.220331	0.276596	29.125	2.45863	0
1	2	47	20	1	1	0	0	0	1	0	0	0	0	0	1	0	7	4	4	1	0	0	0	160	65	25.3906	41.5	3.9	0.62	367	5.18	8.1	0.23	1.21	160	89.4	260	4	4	0.32	47.55	0.195181	0.0963855	6.69421	0.771084	0
1	2	44	11	0	1	0	0	0	0	0	1	0	0	0	1	0	15	2	1	1	0	0	0	167	0		40.9	7	0.69	272	3.76	6.21	0.53	1.43	167	85.2	175	4	7.1	0.81	48.05	0.151834	0.173594	4.34266	1.98044	0
1	2	56	18	0	1	0	0	0	0	0	0	1	0	0	0	0	15	1	1	2	0	0	0	160	62	24.2188	37.7	6.6	3.52	310	4.56	14.33	0.91	2.27	118	86.3	243	4	0	0.27	49.05	0.380106	0	6.31278	0.71618	0
1	2	70	10	0	0	0	1	0	0	1	0	0	0	0	0	0	13	2	3	4	12	0	0	159	61	24.1288	45.3	8.6	1.14	85	4.87	13.24	0.15	1.12	114	94	176	2	6.7	1.49	50.9	0.292274	0.147903	11.8214	3.28918	0
1	2	52	7	0	0	0	0	0	0	0	1	0	0	0	0	0	15	2	1	1	0	0	0	160	0	20.5	42.1	5.1	1.04	186	6.14	8.51	0.29	0.51	130	88.5	219	4	8	2.89	44.65	0.202138	0.190024	16.6863	6.86461	0
1	2	56	6	0	1	0	0	0	0	0	1	0	0	0	0	0	15	1	1	2	0	0	0	160	0	24.3	33.9	6.9	0.56	112	4.48	11.74	0.26	0.45	119	88.6	191	3	31.8	2.75	36.15	0.346313	0.938053	26.0889	8.11209	0
1	1	49	16	0	1	0	0	0	0	0	0	1	0	0	0	0	15	1	1	2	0	0	0	170	62	21.4533	37.6	4.6	0.51	341	3.57	10.94	0.66	2.47	137	98.1	262	4	0	0.23	49.95	0.290957	0	4.42915	0.611702	0
1	1	52	25	1	0	0	0	0	0	1	0	1	0	0	0	0	10	4	3	4	7	0	0	154	85	35.8408	37.1	5.2	0.72	176	5.56	11.14	0.25	1.94	104	78	316	4	16	0.51	46.8	0.30027	0.431267	5.74227	1.37466	0
1	1	71	5	0	1	0	0	0	0	1	0	0	0	0	0	0	15	2	1	2	0	0	0	165	0	22.9	31.8	10.9	2.28	203	4.43	11.38	0.89	1.35	127	85.1	246	2	22.2	0.62	38.55	0.357862	0.698113	8.42963	1.94969	0
1	2	65	20	0	1	0	0	0	1	0	1	0	0	0	1	0	15	2	1	2	5	0	0	165	0	25.2	36	7.6	1.51	269	3.67	7.74	0.37	1.54	135	93.5	169	2	0	0.32	43.7	0.215	0	5.02597	0.888889	0
1	2	41	5	0	0	0	0	0	0	0	1	0	0	0	0	0	15	2	1	1	0	0	0	170	70	24.8	43.9	5.3	1.79	399	5.4	12.04	0.41	1.05	144	93.2	154	1	0	0.29	49.15	0.27426	0	11.4667	0.660592	0
1	2	48	12	0	1	0	0	0	0	0	0	0	0	0	0	0	15	2	1	2	0	0	0	158	60	24.9	43.9	6.8	0.7	255	6.28	12.35	0.44	0.7	138	95.6	234	4	5	0.54	47.4	0.281321	0.113895	17.6429	1.23007	0
1	2	66	19	1	1	0	0	0	1	0	0	1	0	0	1	0	15	2	1	2	0	1	0	160	70	21.3	35.4	7.6	5.86	372	5.98	19.25	0.58	0.66	147	84.5	264	4	6	5.35	38.7	0.543785	0.169492	29.1667	15.113	1
1	2	67	9	0	1	0	0	0	0	0	1	0	0	0	0	0	15	2	1	1	0	0	0	170	0	22.2	42.6	7.9	0.94	202	5.21	9.15	0.41	1.15	136	86	198	2	19.1	1.1	48.35	0.214789	0.448357	7.95652	2.58216	0
1	2	66	41	1	1	0	1	0	0	0	1	0	0	0	1	0	12	3	4	2	5	0	0	150	60	25.8	35	6.3	1.46	246	6.59	12.54	0.28	1.16	146	84.3	279	1	4	5.13	40.8	0.358286	0.114286	10.8103	14.6571	0
1	1	51	23	0	0	0	0	0	0	0	1	1	0	0	0	0	15	2	1	2	5.75	0	0	170	79	27.3356	38	6.5	0.92	161	5.01	10.08	1.12	1.82	136	92.3	242	4	0	2.76	47.1	0.265263	0	5.53846	7.26316	0
1	2	79	16	0	1	0	0	0	0	0	0	1	1	0	1	0	15	2	1	4	0	0	0	160	50	24.5	41.3	4.9	1.06	199	4.41	3.6	0.31	1.14	108	82.7	329	4	5	0.63	47	0.0871671	0.121065	3.15789	1.52542	0
1	1	60	7	0	1	0	0	0	0	1	0	0	1	0	0	0	15	2	1	2	0	0	0	149	46	20.7198	41.4	6	0.92	160	5.62	15.27	0.56	0.61	123	94.9	229	1	5	1.57	44.45	0.368841	0.120773	25.0328	3.79227	0
1	1	54	19	0	1	1	0	1	0	0	0	0	0	0	0	0	15	2	1	4	0	1	0	167	88	31.5537	31.2	11.7	4.37	419	4.88	15.01	0.56	1.05	143	88.5	175	4	15.7	0.53	36.45	0.48109	0.503205	14.2952	1.69872	0
1	2	72	7	0	1	0	0	0	0	0	0	0	0	0	0	0	15	2	1	1	0	0	0	152	45	24.8	42.3	9.2	0.8	204	5.81	9.32	0.27	0.32	122	92.1	168	2	11.7	1.04	43.9	0.220331	0.276596	29.125	2.45863	0
1	2	51	7	0	1	0	0	0	0	0	0	1	0	0	1	0	15	2	1	1	0	0	0	160	65	23.2	41.5	3.9	0.62	367	5.18	8.1	0.23	1.21	160	89.4	260	4	0	0.32	47.55	0.195181	0	6.69421	0.771084	0
1	1	36	20	0	1	0	0	0	1	1	0	0	0	0	0	1	6	4	5	4	0	0	0	167	77	27.6095	40.9	7	0.69	272	3.76	6.21	0.53	1.43	167	85.2	175	4	7.1	0.81	48.05	0.151834	0.173594	4.34266	1.98044	0
1	2	29	6	0	0	0	0	0	0	0	0	0	1	0	0	0	15	2	1	2	0	0	0	167	60	24.2	37.7	6.6	3.52	310	4.56	14.33	0.91	2.27	118	86.3	243	4	0	0.27	49.05	0.380106	0	6.31278	0.71618	0
1	2	55	31	0	1	0	0	0	0	0	1	0	0	0	1	0	13	2	2	2	0	0	0	159	0	24.7	45.3	8.6	1.14	85	4.87	13.24	0.15	1.12	114	94	176	2	6.7	1.49	50.9	0.292274	0.147903	11.8214	3.28918	0
1	1	57	10	0	1	0	0	0	0	0	0	0	0	0	1	0	8	4	4	3	0	0	0	160	79	30.8594	42.1	5.1	1.04	186	6.14	8.51	0.29	0.51	130	88.5	219	4	8	2.89	44.65	0.202138	0.190024	16.6863	6.86461	0
1	2	65	29	1	1	0	0	0	0	0	0	0	0	0	0	0	15	2	1	3	0	0	0	160	55	25.7	33.9	6.9	0.56	112	4.48	11.74	0.26	0.45	119	88.6	191	3	31.8	2.75	36.15	0.346313	0.938053	26.0889	8.11209	1
1	1	46	9	0	1	0	1	0	0	0	0	0	1	0	1	0	15	2	1	2	0	0	0	170	62	21.4533	37.6	4.6	0.51	341	3.57	10.94	0.66	2.47	137	98.1	262	4	0	0.23	49.95	0.290957	0	4.42915	0.611702	0
1	2	50	12	0	1	0	0	0	0	0	0	1	0	0	1	0	15	2	1	4	0	0	0	157	55	24.6	37.4	6	0.93	110	4.43	13.59	0.29	0.35	149	98.7	224	4	37.8	2.3	39.15	0.363369	1.0107	38.8286	6.14973	0
1	1	30	9	0	0	0	0	0	0	1	0	1	0	0	1	0	15	2	1	1	0	1	0	157	56	22.719	40	4.3	0.66	156	3.87	5.68	0.38	1.74	137	92.6	214	1	1.8	0.16	48.7	0.142	0.045	3.26437	0.4	0
1	2	79	19	1	1	0	0	0	0	0	1	0	0	0	1	0	12	2	3	4	6	0	0	168	60	25.4	26	11	1.5	643	2.86	10.08	1.53	0.43	122	109.3	77	4	10	1.04	28.15	0.387692	0.384615	23.4419	4	0
1	1	81	13	0	0	0	0	0	0	0	0	1	0	0	1	0	15	2	1	2	0	0	0	154	55	22.3	36.4	5.9	0.96	83	4.04	22.25	1.16	1.58	156	88.8	358	4	14.6	1.2	44.3	0.611264	0.401099	14.0823	3.2967	0
1	2	63	5	0	0	0	0	0	0	0	0	1	0	0	0	1	15	2	1	1	0	0	0	0	0	23.2	34.9	4.3	0.61	200	5.12	8.41	0.63	1.11	125	92.7	234	4	12.8	4.02	40.45	0.240974	0.366762	7.57658	11.5186	0
1	2	61	11	0	0	0	0	0	0	0	0	1	0	0	0	1	15	2	1	1	0	0	0	0	0	23	36.2	5.9	1.31	192	5.81	9.52	0.21	1.04	150	95.6	206	3	46	10.48	41.4	0.262983	1.27072	9.15385	28.9503	1
1	1	62	30	0	0	0	0	0	0	1	0	0	0	0	0	1	8	4	4	3	0	0	0	0	0	23.9	38.4	5.4	0.97	128	3.89	6.84	0.18	0.94	121	92.8	202	1	26.7	2.81	43.1	0.178125	0.695312	7.2766	7.31771	0
1	2	64	30	0	0	0	0	0	0	0	0	0	0	0	1	1	15	2	1	1	0	0	0	0	0	22.8	42.2	10.9	0.99	202	3.84	9.97	0.17	1	136	98	136	2	4.65	6.17	47.2	0.236256	0.11019	9.97	14.6209	1
1	2	60	13	0	0	0	0	0	0	0	0	0	1	0	0	0	15	2	1	1	0	0	0	0	0	23.1	40.7	6.5	0.95	208	5.84	8.73	0.36	1.29	111	89.1	218	4	3.2	0.36	47.15	0.214496	0.0786241	6.76744	0.884521	0
1	2	52	8	0	1	0	0	0	0	0	1	0	0	0	0	0	15	2	1	1	0	0	0	0	0	23.2	45.9	5.2	1.3	256	5.81	8.22	0.73	0.68	140	91.7	255	1	8.9	2.98	49.3	0.179085	0.1939	12.0882	6.49237	0
1	2	41	7	0	0	0	0	0	0	0	0	1	0	0	0	1	15	2	1	1	0	0	0	0	0		39	5.1	0.42	199	5.87	1.54	0.63	1.54	128	84.7	330	1	7.7	3.01	46.7	0.0394872	0.197436	1	7.71795	0
1	2	57	4	0	0	0	0	0	0	0	1	0	0	0	0	1	15	2	1	1	0	0	0	0	0		35.5	5.9	2.19	318	5.62	2.43	0.46	2.43	135	95	311	4	4.77	0.36	47.65	0.0684507	0.134366	1	1.01408	0
1	2	48	22	0	0	0	0	0	1	0	0	1	0	0	0	1	15	2	1	1	0	0	0	155	55	17.9	39.3	7.8	0.62	223	5.81	16.63	0.77	0.92	134	88.4	246	3	14.5	1.61	43.9	0.423155	0.368957	18.0761	4.09669	0
1	2	39	16	0	0	0	0	1	0	0	0	0	1	0	0	0	15	2	1	2	0	0	0	0	0	22	41.5	5.4	0.53	138	3.81	10.11	0.39	1.05	122	91.6	227	4	1.3	2.56	46.75	0.243614	0.0313253	9.62857	6.16867	0
1	1	45	26	0	0	0	0	0	0	0	0	0	0	0	1	0	15	2	1	1	0	0	0	0	0	23.4	41.5	5.4	1.86	356	5.12	10.78	0.063	2.41	148	89.5	348	4	1.5	0.73	53.55	0.259759	0.0361446	4.47303	1.75904	0
1	1	74	12	0	1	0	0	0	1	1	0	0	0	0	0	0	15	2	1	3	0	0	0	0	0	22.9	42.7	6.1	2.26	195	5.92	8.31	0.44	1.46	130	92.3	233	4	4.1	2.38	50	0.194614	0.0960187	5.69178	5.57377	0
1	1	52	20	0	1	0	0	0	0	1	0	0	0	0	0	0	15	2	1	3	0	0	1	0	0	24.3	36.9	5	8.6	469	6.69	5.07	0.39	1.49	132	94.3	219	2	0.6	1.23	44.35	0.137398	0.0162602	3.40268	3.33333	0
1	2	41	22	1	0	0	0	0	0	0	0	0	0	1	0	0	10	4	4	3	6	0	1	158	55	22.0317	39.1	9.2	0.58	185	4.37	10.31	1.21	1.21	107	69.5	239	2	3.7	0.81	45.15	0.263683	0.0946292	8.52066	2.07161	1
1	1	39	11	0	0	0	0	0	0	1	0	0	0	0	0	0	15	2	1	1	0	0	0	0	0	24.9	38.3	7.3	1.08	346	6.14	14.87	0.79	0.98	131	90.1	246	4	30.3	2.32	43.2	0.388251	0.791123	15.1735	6.05744	0
1	2	53	20	0	0	0	0	0	0	0	0	0	0	1	0	0	11	4	4	2	0	0	0	0	0	22.4	39.6	6	0.85	278	4.62	12.72	0.55	0.62	168	89.5	209	2	4.9	5	42.7	0.321212	0.123737	20.5161	12.6263	0
1	2	40	13	0	0	0	0	0	0	1	0	1	0	0	0	1	15	2	1	1	0	0	0	0	0	25.6	39.8	6.4	0.53	147	4.08	7.43	0.75	2.54	98	85.1	255	1	12.2	0.84	52.5	0.186683	0.306533	2.9252	2.11055	0
1	2	62	13	0	1	0	0	0	0	0	0	0	0	0	1	1	13	3	3	1	0	0	1	0	0	26	42.3	9.3	0.44	220	4.85	6.68	0.5	1.52	114	94.7	99	2	29.7	4.95	49.9	0.15792	0.702128	4.39474	11.7021	1
1	2	53	20	1	0	0	1	0	0	1	0	0	0	0	0	1	13	2	1	1	4	0	0	155	55	31.2	38.7	7.6	0.83	338	5.49	15.65	1.11	1.24	127	81.5	300	3	23.6	2.13	44.9	0.404393	0.609819	12.621	5.50388	0
1	1	62	18	1	1	0	0	0	0	0	0	0	0	1	0	0	14	2	1	1	0	1	1	0	0	22.4	34.4	7	0.83	344	4.82	7.87	0.12	0.89	142	98.3	268	4	3	0.28	38.85	0.228779	0.0872093	8.8427	0.813953	0
1	2	61	17	0	1	0	0	0	0	1	0	0	0	0	0	0	15	2	1	1	0	0	0	0	0	24.9	45.4	7.4	2.9	374	4.22	17.63	0.73	1.52	132	79.9	287	4	7.3	6.6	53	0.388326	0.160793	11.5987	14.5374	0
1	2	64	17	0	0	0	0	0	0	0	1	0	0	0	0	0	10	4	4	3	0	0	0	0	0	25.9	35.2	7.2	6.29	123	4.78	7.57	0.28	1.04	107	96.5	172	1	12.7	2.5	40.4	0.215057	0.360795	7.27885	7.10227	0
1	2	46	19	0	1	0	0	0	0	0	1	0	0	0	0	0	15	2	1	1	0	0	0	0	0	23.6	33.4	14.3	1.07	210	5.81	11.73	1.06	1.09	126	92.8	287	1	8.8	2.18	38.85	0.351198	0.263473	10.7615	6.52695	0
1	1	51	10	0	1	0	0	0	0	0	0	1	0	0	0	0	15	2	1	3	0	0	0	0	0	22.7	39.6	5.9	3.35	316	5.65	4.11	0.51	1.55	116	84.2	386	2	4.9	0.2	47.35	0.103788	0.123737	2.65161	0.505051	1
1	2	34	12	1	1	0	0	0	0	1	0	0	0	0	0	1	13	3	3	1	0	0	0	160	55	21.4844	38.8	5.1	5.48	251	4.87	6.28	0.44	1.19	133	92.2	325	4	16.3	0.28	44.75	0.161856	0.420103	5.27731	0.721649	1
1	2	29	13	0	0	0	0	0	0	0	0	0	1	0	0	0	15	2	1	1	0	0	1	0	0	24.6	34.1	6	0.82	167	4.41	6.79	0.65	1.1	131	92.5	184	2	8.7	2.34	39.6	0.19912	0.255132	6.17273	6.86217	0
1	2	55	27	1	0	0	0	0	0	1	0	0	0	0	0	0	7	4	4	3	4	0	0	158	48	19.2277	41.7	5.7	0.73	148	4.95	17.56	0.31	0.73	116	90.4	371	2	8.7	2.34	45.35	0.421103	0.208633	24.0548	5.61151	0
1	2	79	2	0	1	0	0	0	0	0	0	1	0	0	0	0	15	2	1	1	0	0	0	0	0	21.2	43.8	5.2	1.14	295	5.14	13.16	0.48	2.29	127	86.8	224	2	7.8	0.81	55.25	0.300457	0.178082	5.74672	1.84932	0
1	2	61	9	0	1	0	0	0	0	0	0	0	0	1	0	1	15	2	1	1	0	0	0	0	0	23.9	45.5	7	1.97	340	3.77	13.12	0.37	1.03	127	83.9	309	4	2.6	0.36	50.65	0.288352	0.0571429	12.7379	0.791209	0
1	2	41	15	0	0	0	0	0	0	0	0	1	0	0	0	0	15	2	1	1	0	0	0	0	0	22	40	5.5	0.93	199	4.6	8.18	0.52	0.4	19	92.8	200	4	5.4	2.27	42	0.2045	0.135	20.45	5.675	0
1	2	39	14	0	1	0	0	0	0	1	0	0	0	0	0	0	15	2	1	1	0	0	0	0	0	23.1	35.2	7.3	9.82	195	6.93	6.97	0.3	1.23	125	92.9	131	1	2.6	0.95	41.35	0.198011	0.0738636	5.66667	2.69886	0
1	2	46	14	0	1	0	0	0	0	0	1	0	0	0	0	1	15	2	1	1	0	0	0	0	0	23.6	33.4	10.3	1.02	255	4.95	9.44	0.04	0.53	163	90.2	181	4	0.9	0.32	36.05	0.282635	0.0269461	17.8113	0.958084	0
1	2	38	19	0	1	0	0	0	0	0	0	1	0	0	0	1	15	2	1	1	0	0	0	0	0	22.7	38.5	7.5	1.73	157	5.19	8.34	0.62	1.14	138	86.3	169	4	134	12.14	44.2	0.216623	3.48052	7.31579	31.5325	1
1	2	46	27	0	0	0	0	0	0	0	0	0	0	0	1	0	15	2	1	1	0	0	0	0	0	22.2	38.8	7.7	9.28	223	4.08	19.67	1.92	2.62	142	90.3	264	1	31.9	2.47	51.9	0.506959	0.822165	7.50763	6.36598	0
1	2	28	15	0	0	0	0	0	0	1	0	0	0	0	0	0	15	2	1	1	0	0	1	0	0		34.1	3.9	0.65	160	6.14	7.51	1.14	1.89	121	86.2	124	2	7	3.27	43.55	0.220235	0.205279	3.97354	9.58944	1
1	1	27	15	1	0	0	0	0	0	0	0	0	0	0	1	0	9	4	4	3	4	0	0	0	0	23.5	43.8	7.2	2.57	90	6.09	13.12	0.85	1.87	122	92.4	261	1	28.9	2.5	53.15	0.299543	0.659817	7.01604	5.70776	0
1	1	35	29	0	0	0	0	0	0	0	1	0	0	0	0	1	9	4	4	4	3	0	0	0	0	25.8	43.9	6.9	0.91	283	6.11	13.37	0.4	1.19	148	96.3	167	4	38.5	1.35	49.85	0.304556	0.876993	11.2353	3.07517	0
1	1	61	1	0	1	0	1	0	0	1	0	0	0	0	1	1	13	3	3	4	0	1	0	0	0	25.1	43.9	6.4	0.55	159	4.14	13.91	0.93	0.89	128	88.2	210	1	3.3	9.64	48.35	0.316856	0.0751708	15.6292	21.959	0
1	2	69	23	0	0	0	0	0	0	1	0	0	0	0	0	0	15	2	1	1	0	0	1	0	0	18.5	35.4	7.1	1.07	295	5.68	5.99	0.39	1.93	142	92.2	162	1	9.3	1.46	45.05	0.169209	0.262712	3.10363	4.12429	0
1	1	52	54	1	0	0	0	0	0	0	0	0	1	1	0	1	9	4	4	4	7	0	0	0	0	26	42.6	5.4	3.57	161	7.03	11.95	0.83	1.01	120	80.9	296	4	7.9	2.85	47.65	0.280516	0.185446	11.8317	6.69014	0
1	1	40	35	1	1	0	0	0	0	1	0	0	0	0	0	1	10	4	3	4	0	0	0	0	0	24	40.3	4.4	1.58	302	4.73	6.38	0.43	2.13	150	89.4	289	4	5.6	0.97	50.95	0.158313	0.138958	2.99531	2.40695	0
1	2	52	1	0	0	0	0	0	0	0	0	1	0	0	0	1	10	4	4	3	0	0	0	0	0		38	3.8	1.82	496	7.06	8.43	0.77	2.06	163	85.4	200	4	31.8	0.19	48.3	0.221842	0.836842	4.09223	0.5	0
1	2	79	2	0	1	0	0	0	0	0	0	0	0	0	1	1	15	2	1	1	0	0	0	0	0	24.7	41.3	8.1	6.66	208	3.67	10.88	0.03	0.43	125	88.7	124	3	16.5	2.03	43.45	0.263438	0.399516	25.3023	4.91525	0
1	2	59	11	0	0	0	0	0	0	0	1	1	0	0	0	1	15	2	1	1	0	0	0	0	0		41.4	6.9	1.27	283	3.41	5.85	0.35	2.02	131	87.8	237	1	17.4	1.47	51.5	0.141304	0.42029	2.89604	3.55072	0
1	2	49	7	0	1	0	0	0	0	1	0	0	0	0	0	1	15	2	1	1	0	0	0	0	0		37.2	6.9	4.05	137	2.78	2.93	0.27	2.71	126	91.1	199	3	7.9	1.11	50.75	0.0787634	0.212366	1.08118	2.98387	0
1	2	73	3	1	1	0	0	0	0	0	0	1	0	1	0	1	7	4	4	3	4	0	0	155	65	23.6	42.3	7.6	0.6	83	4.77	11.3	0.53	3.49	140	93.7	225	2	25.2	20	59.75	0.267139	0.595745	3.23782	47.2813	0
1	2	66	22	0	1	0	0	1	1	1	0	0	0	0	0	0	15	2	1	3	0	1	0	158	55	19.3	29	4.2	0.91	219	3.85	12.63	0.54	1.35	153	98.5	165	1	19.2	0.23	35.75	0.435517	0.662069	9.35556	0.793103	0
1	1	50	10	0	1	0	1	0	0	1	0	0	0	0	0	1	15	2	1	1	0	0	0	0	0	22.1	40.9	4.5	0.52	297	3.72	4.18	0.25	1.53	128	93.3	218	1	3.13	0.4	48.55	0.1022	0.0765281	2.73203	0.977995	0
1	2	52	28	0	0	0	1	0	0	1	0	0	0	0	0	0	15	2	1	1	0	0	0	0	0		37.7	6.4	0.66	237	4.39	11.11	0.55	1.03	136	92.7	124	2	4.4	3.61	42.85	0.294695	0.116711	10.7864	9.5756	0
1	2	72	18	0	0	0	0	0	0	1	0	0	0	0	0	1	15	2	1	1	0	0	0	0	0	24.9	45.3	5.9	0.58	141	5.61	8.74	0.39	1.08	104	79.6	203	1	1.8	0.57	50.7	0.192936	0.0397351	8.09259	1.25828	0
1	1	60	9	0	1	0	0	0	0	1	0	0	0	1	0	1	15	2	1	1	0	0	0	0	0	25.4	42.1	5.8	0.4	169	5.32	17	0.49	1.09	141	83	245	4	5	2.82	47.55	0.4038	0.118765	15.5963	6.69834	0
1	2	43	20	0	0	0	0	0	0	1	0	0	0	0	0	0	15	2	1	1	0	0	0	155	40	16.6493	33.9	9.4	1.15	321	7.27	18.04	1.39	1.3	145	89.9	145	1	70.2	3.86	40.4	0.532153	2.0708	13.8769	11.3864	0
1	1	51	10	0	1	0	0	0	0	0	0	0	0	1	0	0	15	2	1	1	0	0	0	0	0	25.1	37.6	9.4	2.03	284	6.12	7.86	0.47	1.31	113	65.2	166	3	5.3	5.35	44.15	0.209043	0.140957	6	14.2287	0
1	2	51	18	0	0	0	0	0	0	0	1	0	0	0	0	1	15	2	1	1	0	0	0	0	0		37.1	9.3	2.3	207	4.32	11.28	0.63	1.91	155	90	205	4	6.9	1.2	46.65	0.304043	0.185984	5.90576	3.2345	0
1	2	64	7	0	0	0	0	0	0	0	0	1	0	0	0	0	15	2	1	1	0	0	0	0	0	24.6	31.8	5.7	1.95	304	3.1	5.82	0.64	0.83	120	63.2	91	2	15.5	0.87	35.95	0.183019	0.487421	7.01205	2.73585	0
1	1	47	11	0	0	0	0	0	0	0	0	0	0	1	0	0	14	3	3	3	0	0	0	0	0	23.4	38.7	5.3	0.95	226	4.89	3.88	0.4	2.02	134	90.2	388	4	9.7	0.75	48.8	0.100258	0.250646	1.92079	1.93798	0
1	2	72	13	0	1	0	0	0	0	0	0	1	0	1	0	0	15	2	1	2	0	0	0	0	0	24.6	36	6.2	0.91	257	4.47	9.87	0.17	0.53	145	95	190	4	5.5	1.15	38.65	0.274167	0.152778	18.6226	3.19444	1
1	1	34	15	0	0	0	0	0	0	0	0	0	0	1	0	0	15	2	1	1	0	0	0	0	0	22.4	24.5	6.7	2.17	282	3.48	12.32	0.48	1.46	154	94.9	194	2	3.3	0.3	31.8	0.502857	0.134694	8.43836	1.22449	0
1	1	44	5	1	0	0	0	0	0	0	0	1	0	0	0	1	6	4	5	4	7	0	0	0	0	22.1	37.3	4.9	0.61	222	4.92	9.47	0.38	0.96	115	94.5	231	3	4.3	0.99	42.1	0.253887	0.115282	9.86458	2.65416	0
1	1	57	14	0	0	0	0	0	0	0	0	1	0	0	0	0	15	2	1	1	0	1	0	0	0	23.6	39.9	11	1.01	185	5.03	9.6	0.18	1.15	124	94	253	4	11	0.53	45.65	0.240602	0.275689	8.34783	1.32832	0
1	2	52	5	0	0	0	0	0	0	0	0	1	0	0	0	0	15	2	1	1	0	0	0	0	0		33.3	5.3	1.21	281	5.34	21.6	0.53	1.38	146	92.7	260	1	1.3	0.9	40.2	0.648649	0.039039	15.6522	2.7027	0
1	2	73	13	1	1	0	0	0	0	0	0	1	0	0	0	0	15	2	1	1	3	1	0	153	60	17.4	22.3	5.6	1.35	189	5.03	7.67	0.98	1.96	138	88.8	288	1	37.4	0.75	32.1	0.343946	1.67713	3.91327	3.36323	0
1	1	52	10	0	0	0	0	0	1	1	0	0	0	0	0	0	15	2	1	3	0	0	0	0	0	25.2	39.9	4.8	1.24	200	6.8	11	0.05	1.27	115	89.3	183	1	1.4	4.3	46.25	0.275689	0.0350877	8.66142	10.7769	1
1	2	54	4	0	0	0	0	0	0	0	0	0	0	1	0	0	14	3	3	3	0	0	0	0	0		33.3	4.7	0.86	201	3.96	7.22	0.23	1.88	123	90.5	254	1	11.9	0.29	42.7	0.216817	0.357357	3.84043	0.870871	0
1	1	62	12	0	1	0	0	0	0	0	0	0	1	1	0	1	15	2	1	1	0	0	0	0	0	23.8	39.3	6.8	1.59	137	5.85	6.42	0.53	1.1	142	86.8	138	4	4.7	0.25	44.8	0.163359	0.119593	5.83636	0.636132	0
1	1	64	10	0	1	0	0	0	0	1	0	0	0	0	0	0	15	2	1	1	0	1	0	0	0	22.2	46.6	5.2	2.23	258	5.61	10.77	0.65	1.27	118	89.2	206	4	8.02	1.61	52.95	0.231116	0.172103	8.48031	3.45494	0
1	2	66	26	0	1	0	0	0	0	0	0	0	0	0	1	1	6	4	5	4	3	0	0	0	0	25.6	41.9	6	0.96	226	4.41	0.6	1.04	0.6	147	90.9	258	2	14.6	5	44.9	0.0143198	0.348449	1	11.9332	1
1	2	68	12	0	1	0	0	0	0	1	0	1	0	0	0	0	15	2	1	3	0	0	0	0	0	25.1	42.8	4.8	1	269	7.58	2.01	0.66	2.01	155	89.6	233	1	45	0.69	52.85	0.0469626	1.0514	1	1.61215	0
1	2	70	0	0	0	0	0	0	0	0	0	1	0	1	0	0	8	4	4	4	0	0	0	0	0	23.1	20	6	1.19	19	4.84	2.73	0.18	0.47	122	109.3	77	4	0.25	3.79	22.35	0.1365	0.0125	5.80851	18.95	0
1	1	61	22	0	0	0	0	0	0	1	0	0	0	0	0	0	15	2	1	2	0	0	0	0	0	22.4	36.1	17.5	1.5	274	3.01	8.18	1.06	0.53	108	86.9	264	2	26	2.27	38.75	0.226593	0.720222	15.434	6.28809	0
1	2	82	14	0	1	0	0	1	1	0	0	1	0	0	0	1	15	2	1	3	0	0	0	158	44	33.8	29.7	5.8	1.33	260	4.09	7.97	0.77	0.41	142	91.4	250	4	8.9	0.66	31.75	0.26835	0.299663	19.439	2.22222	0
1	2	59	31	1	1	0	0	0	0	0	0	0	0	1	0	0	15	2	1	2	4	0	0	158	57	32	30.5	6.3	0.93	235	4.93	5.61	0.73	2.1	150	93.8	269	4	32.7	1.3	41	0.183934	1.07213	2.67143	4.2623	0
1	2	39	25	0	0	0	0	0	0	0	0	1	0	0	0	1	11	4	4	4	0	0	0	0	0	25	35.7	7.2	6.55	317	5.32	6	0.49	1.17	137	90.1	249	2	1.6	1.09	41.55	0.168067	0.0448179	5.12821	3.05322	0
1	2	46	14	0	0	0	0	0	0	1	0	0	0	0	0	0	15	2	1	1	0	0	0	0	0		43	9.7	0.6	478	4.3	25.1	1.76	1.61	188	87.1	241	2	26.3	2.01	51.05	0.583721	0.611628	15.5901	4.67442	0
1	2	72	12	0	0	0	0	0	0	0	0	1	0	0	0	0	12	3	4	4	0	0	0	0	0	22.3	39.3	6.4	1.78	357	5.16	8.54	0.45	1.41	100	66.2	249	2	6.8	2.23	46.35	0.217303	0.173028	6.05674	5.6743	0
1	2	55	39	1	0	0	1	0	0	0	0	1	0	1	0	0	14	3	3	1	0	0	0	155	44	17.2	31.5	4.9	0.78	148	4.41	13	0.41	1.08	117	95.3	168	1	11.7	0.3	36.9	0.412698	0.371429	12.037	0.952381	0
1	1	44	7	0	1	0	1	0	0	1	0	0	0	0	0	1	15	2	1	1	0	0	0	0	0	25.9	38	8.7	0.94	217	4.06	5.29	0.68	3.83	145	96.2	226	1	12.3	0.27	57.15	0.139211	0.323684	1.3812	0.710526	0
1	1	36	10	0	0	0	0	0	0	0	0	0	0	0	1	1	15	2	1	1	0	0	0	0	0	22.2	45.7	6.6	0.53	242	6.19	10.07	0.49	0.69	131	90.5	170	4	5	1.48	49.15	0.22035	0.109409	14.5942	3.23851	0
1	2	49	11	0	0	0	0	0	0	0	1	0	0	0	0	1	15	2	1	1	0	0	0	0	0		38.3	7.7	1.11	227	5.37	8.6	8.6	1.82	113	97.5	197	4	6.4	2.8	47.4	0.224543	0.167102	4.72527	7.3107	0
1	2	78	16	0	0	0	0	0	0	0	0	1	0	0	0	0	13	3	3	1	0	0	0	0	0	24.5	43.2	6.3	0.85	208	4.34	4.1	0.39	1.08	76	86.8	264	4	33.8	4.53	48.6	0.0949074	0.782407	3.7963	10.4861	1
1	2	50	8	0	1	0	0	0	0	0	0	1	0	0	0	1	15	2	1	1	0	0	0	0	0		41.6	4.6	1.35	271	4.3	9	0.64	1.82	156	91.5	254	2	1.9	0.2	50.7	0.216346	0.0456731	4.94505	0.480769	0
1	2	53	13	0	1	0	0	0	0	1	0	0	0	0	0	0	15	2	1	1	0	0	0	0	0		38.8	6.5	0.85	222	5.68	12.89	0.11	1.13	112		332	1	0.23	1.38	44.45	0.332216	0.00592784	11.4071	3.5567	0
1	1	66	10	1	0	0	0	0	0	1	0	0	0	0	0	0	15	2	1	1	0	1	0	0	0	23.6	41	6.4	8.03	623	8.62	7.68	0.45	2.83	147	83.9	209	1	12	0.23	55.15	0.187317	0.292683	2.71378	0.560976	0
1	2	64	10	0	1	0	0	0	0	1	0	0	0	0	0	0	15	2	1	1	0	0	0	0	0	24.4	33.9	6.2	1.06	237	5.46	7.09	0.6	1.06	139	91.8	114	4	17.9	1.01	39.2	0.209145	0.528024	6.68868	2.97935	0
1	2	50	13	0	0	0	0	0	0	0	0	1	0	0	0	1	15	2	1	2	0	0	0	0	0		37.9	11.6	0.79	122	4.55	4.64	0.35	1.29	152	88.4	126	2	10.2	0.24	44.35	0.122427	0.269129	3.5969	0.633245	0
1	1	53	7	0	1	0	0	0	0	1	0	1	0	0	0	0	15	2	1	1	0	0	0	0	0	23.7	27.2	6.8	3.18	263	4.94	3.56	0.41	2.15	137	93.4	207	4	5	0.21	37.95	0.130882	0.183824	1.65581	0.772059	0
1	1	38	17	1	0	0	0	0	0	1	0	0	0	0	1	0	6	4	5	2	6	0	0	0	0	26	35.8	6.1	2.68	287	4.05	19.46	0.68	2.58	116	85.2	223	4	63.6	4.05	48.7	0.543575	1.77654	7.54264	11.3128	1
1	1	50	10	0	1	0	0	0	0	0	1	0	0	0	0	1	15	2	1	2	0	0	1	0	0	22.9	30.6	6	7.41	59	4.8	8.29	0.22	1.43	124	88.5	224	4	5.6	5.17	37.75	0.270915	0.183007	5.7972	16.8954	0
1	2	69	11	0	0	0	0	0	0	0	1	0	0	0	0	0	15	2	1	2	0	0	1	0	0	22.3	42	4.5	1.39	241	5	6.1	0.6	1.3	130	92.8	210	4	0	0.32	48.5	0.145238	0	4.69231	0.761905	0
1	2	68	14	0	1	0	0	0	0	1	0	0	0	0	0	0	15	2	1	1	0	0	0	0	0	25.8	42.1	3.6	0.92	182	5.55	7.78	0.23	0.76	115	85.4	157	4	0	0.94	45.9	0.184798	0	10.2368	2.23278	0
1	1	55	13	0	1	0	1	0	0	0	0	0	0	1	0	0	15	2	1	1	0	0	0	0	0	25.4	36	8.2	0.77	327	7.03	6.54	0.13	1.28	149	88.7	162	4	5	0.93	42.4	0.181667	0.138889	5.10938	2.58333	0
1	1	54	8	0	0	0	0	0	0	0	0	0	1	0	0	0	15	2	1	2	0	0	0	0	0	22.3	29	6.6	2.53	173	6.49	8.4	0.22	0.95	99	74.3	312	2	21.2	0.22	33.75	0.289655	0.731034	8.84211	0.758621	0
1	2	44	25	0	0	0	0	0	0	0	0	0	0	1	0	1	15	2	1	2	0	0	0	0	0		39.1	6.4	0.94	165	3.95	11.59	0.86	1.1	123	96.1	188	4	5.2	6.28	44.6	0.296419	0.132992	10.5364	16.0614	0
1	1	47	16	0	0	0	0	0	0	1	0	0	0	0	0	0	15	2	1	1	0	1	0	0	0	23.2	35.6	5.5	1.05	152	5.04	10.84	0.5	0.96	152	89.3	183	4	25.9	0.33	40.4	0.304494	0.727528	11.2917	0.926966	0
2	2	45	18	0	0	1	0	0	0	0	1	0	0	0	0	1	15	2	1	1	0	0	0	150	49	33.9	37.9	4.9	1.6	259	7.87	12.45	0.4	0.82	142	83.5	191	4	11	0.81	42	0.328496	0.290237	15.1829	2.1372	0
2	1	38	7	0	0	0	0	0	0	0	0	0	0	1	1	0	15	2	1	1	0	0	0	0	0	25.7	37.7	11.1	1.5	346	2.09	12.7	1.34	1.47	125	88.7	124	3	5.5	1.15	45.05	0.33687	0.145889	8.63946	3.0504	0
2	2	60	12	0	1	0	0	0	0	1	0	1	0	0	0	0	15	2	1	4	0	0	1	0	0		38	4.6	1.44	249	3.98	27.15	2.68	1.78	166	84.5	171	4	15.5	1.28	46.9	0.714474	0.407895	15.2528	3.36842	0
2	2	58	18	0	0	0	0	0	0	1	0	0	0	0	1	0	13	3	3	3	0	0	0	0	0	23.7	38	6.6	0.55	210	3.43	8.8	0.45	1.19	145	90.9	175	4	25.2	9	43.95	0.231579	0.663158	7.39496	23.6842	0
2	2	46	9	0	0	0	0	0	1	0	0	1	0	0	0	0	15	2	1	2	0	1	0	0	0		34.9	11.6	1.39	307	4.45	13.08	0.7	1.99	140	95	255	4	0	0.22	44.85	0.374785	0	6.57286	0.630372	0
2	1	31	9	0	1	0	0	0	0	0	0	0	0	0	0	0	15	2	1	1	0	0	0	0	0	23.4	36.2	5.5	3.74	111	4.98	13.14	0.52	1.02	149	90.7	251	4	69	0.39	41.3	0.362983	1.90608	12.8824	1.07735	0
2	1	61	22	1	0	0	0	1	0	1	0	0	0	0	0	0	5	5	5	4	12	0	0	0	0	23.2	38.4	6.4	1.26	144	4.45	9.67	0.53	1.31	119	88.7	239	4	28.5	5.87	44.95	0.251823	0.742188	7.38168	15.2865	0
2	1	43	14	0	1	0	0	0	0	0	1	0	0	0	1	0	15	2	1	2	0	0	0	0	0	23.4	42.2	5.4	9.85	329	6.7	6.7	0.67	1.57	118	90.6	121	1	12.3	13.33	50.05	0.158768	0.291469	4.26752	31.5877	0
2	2	46	5	0	1	0	0	0	0	0	0	1	0	0	0	0	15	2	1	1	0	0	1	0	0		40.7	5.9	1.43	172	3.17	9.2	0.46	1.48	129	88.5	190	3	56.1	1.31	48.1	0.226044	1.37838	6.21622	3.21867	0
2	2	44	8	0	0	0	0	0	0	1	0	0	0	0	1	0	15	2	1	1	0	0	0	0	0		45.9	6.6	3.63	269	5.81	14.46	0.92	2.27	139	89	286	2	0	2.21	57.25	0.315033	0	6.37004	4.81481	0
2	2	48	16	1	0	0	0	0	0	0	0	1	0	0	0	1	8	4	4	2	12	1	0	0	0		39	8.2	0.93	430	6.73	14.92	0.22	1.35	148	86.1	254	4	21.3	3.45	45.75	0.382564	0.546154	11.0519	8.84615	0
2	2	45	16	0	0	0	0	0	0	1	0	0	0	0	0	1	15	2	1	2	0	0	1	0	0		35.5	5.8	0.65	133	4.68	13.41	0.4	0.43	130	92.5	168	1	5	2.39	37.65	0.377746	0.140845	31.186	6.73239	0
2	2	44	13	0	1	0	0	0	0	1	0	0	0	0	1	0	15	2	1	3	0	1	0	0	0	24.3	39.3	6	0.66	180	4.76	6.73	0.78	2.98	143	94.1	234	1	58.6	2.56	54.2	0.171247	1.49109	2.25839	6.51399	0
2	2	52	14	0	0	0	0	0	0	0	1	0	0	0	0	0	15	2	1	3	0	0	0	0	0		41.5	10.6	8.88	238	5.3	6.64	0.77	1.5	151	92	211	1	0	0.95	49	0.16	0	4.42667	2.28916	0
2	2	68	11	0	1	0	0	0	0	0	1	0	0	0	1	0	15	2	1	1	0	0	0	0	0	26	41.5	5.9	0.91	105	5.64	4.04	0.31	0.67	109	89.3	159	1	26.1	2.52	44.85	0.0973494	0.628916	6.02985	6.07229	0
2	2	63	6	0	0	0	0	0	0	0	0	1	0	0	0	0	15	2	1	2	0	0	0	0	0	23.5	42.7	9.2	1.57	129	3.2	14.8	0.77	0.59	120	94.3	131	2	11.6	2.78	45.65	0.346604	0.271663	25.0847	6.51054	0
2	2	44	13	0	0	0	0	0	0	0	0	1	0	0	0	0	15	2	1	1	0	0	0	0	0	23.1	36.9	4.9	1.02	591	1.93	2.69	0.39	2.22	125	106.4	209	4	0	1	48	0.0728997	0	1.21171	2.71003	0
2	2	52	12	0	1	0	0	0	0	0	1	0	0	0	0	1	15	2	1	2	0	0	0	0	0		37.3	8.9	4.03	156	7.87	8.83	0.47	1.33	125	90.5	189	1	6.36	0.78	43.95	0.236729	0.170509	6.6391	2.09115	0
2	2	59	11	0	0	0	0	0	0	1	0	0	0	0	0	0	15	2	1	2	0	0	0	0	0	22.2	39.9	4.6	0.75	269	5.73	8.52	0.5	2.31	129	88.4	213	1	0	0.34	51.45	0.213534	0	3.68831	0.85213	0
2	2	62	8	0	0	0	0	0	0	0	0	1	0	0	1	0	15	2	1	1	0	0	1	0	0	24.5	33.3	7.2	0.53	149	4.69	6.74	0.32	0.68	78	70.1	229	2	29.5	2.58	36.7	0.202402	0.885886	9.91176	7.74775	0
2	2	61	10	0	1	0	0	0	0	0	1	0	1	0	1	1	15	2	1	2	0	0	0	0	0	24	42.3	5.6	0.64	106	3.43	4.48	0.42	1.02	90	88.2	133	2	15.8	0.87	47.4	0.10591	0.373522	4.39216	2.05674	0
2	2	72	12	0	0	0	0	0	0	1	0	0	0	0	0	0	15	2	1	3	0	0	0	170	85	23.5	33	7.7	1.7	246	6.84	16.08	0.85	1.46	141	86.3	256	2	12.3	1.26	40.3	0.487273	0.372727	11.0137	3.81818	0
2	2	67	14	0	1	0	0	0	0	1	0	0	0	0	1	0	15	2	1	3	0	0	0	165	44	23	33.3	7.4	0.97	202	4.96	17.29	0.28	0.76	109	88.7	165	4	25	1.04	37.1	0.519219	0.750751	22.75	3.12312	0
2	2	74	14	0	1	0	0	0	0	1	0	0	0	0	1	0	14	3	3	2	0	0	1	0	0	25.4	39.3	6.3	1.67	156	4.56	10.6	0.42	0.69	115	75.1	331	2	5	0.72	42.75	0.26972	0.127226	15.3623	1.83206	0
2	2	72	15	0	1	0	1	0	0	0	1	0	0	0	0	1	15	2	1	2	0	0	0	0	0	24	46.6	6.6	6.75	170	2.41	4.32	0.28	0.96	104	90.7	267	4	69.5	2.55	51.4	0.0927039	1.49142	4.5	5.4721	0
2	2	60	16	1	1	0	0	1	1	0	0	1	1	0	1	0	9	4	3	4	7	1	0	155	65	21	41.9	5.4	1.08	96	6.58	9.14	0.24	0.64	124	0.367	203	2	4.1	0.36	45.1	0.218138	0.097852	14.2812	0.859189	0
2	2	79	14	1	1	0	0	0	1	0	0	1	0	0	0	1	8	5	5	1	0	0	0	0	0	23.6	42.8	7.4	0.59	276	5.64	7.42	0.08	0.69	151	91.7	189	2	2.3	0.98	46.25	0.173364	0.0537383	10.7536	2.28972	0
2	2	54	22	0	1	0	0	0	0	1	0	0	0	0	0	0	15	2	1	1	0	0	0	150	50	22.2222	20	4.2	2.57	273	2.21	4.79	1.41	0.56	136	90.5	202	4	15.5	0.91	22.8	0.2395	0.775	8.55357	4.55	0
2	1	38	10	0	1	0	0	0	0	0	0	0	0	1	0	0	15	2	1	1	0	0	0	0	0	22.4	36.1	10.5	0.98	309	4.41	10.49	0.15	0.46	137	87.3	138	2	5.6	0.63	38.4	0.290582	0.155125	22.8043	1.74515	1
2	2	68	23	0	1	0	1	0	0	0	0	1	0	0	0	1	9	4	4	2	0	0	0	0	0	24.2	39.7	4.5	0.68	196	3.47	11.68	0.43	0.66	119	82.5	319	4	3.5	1.4	43	0.294207	0.0881612	17.697	3.52645	0
2	1	49	10	0	1	0	0	0	0	0	0	0	1	1	1	0	14	3	3	2	0	1	0	0	0	22.1	40.5	5	1.29	127	5.67	4.82	0.39	2.23	133	90.7	205	1	0.8	2.63	51.65	0.119012	0.0197531	2.16143	6.49383	0
2	2	72	10	0	1	0	1	0	0	0	0	1	0	0	1	0	15	2	1	2	0	0	1	0	0	25.5	35.7	6.9	1.76	254	4.58	6.48	0.35	1.21	142	88.7	240	4	2.4	1.25	41.75	0.181513	0.0672269	5.35537	3.5014	0
2	2	64	10	0	1	0	0	0	0	0	0	0	0	0	0	0	15	2	1	2	0	0	0	0	0	23.9	43	6.1	1.49	267	4.49	6.96	1.2	4.24	146	86.9	264	1	58.7	0.38	64.2	0.16186	1.36512	1.64151	0.883721	0
2	2	61	0	1	1	0	0	0	0	0	1	1	0	0	1	1	14	3	3	2	0	1	1	162	67	25.5296	29.3	9.6	1.01	348	3.76	3.5	0.41	1.9	237	88.7	177	4	17.9	5	38.8	0.119454	0.610922	1.84211	17.0648	0
2	1	65	13	0	0	0	0	0	0	0	0	1	1	0	0	0	15	2	1	1	0	0	0	0	0	25.2	39.5	7.9	1.34	255	3.85	10.95	0.65	1.08	139	88.8	172	4	1.2	0.31	44.9	0.277215	0.0303797	10.1389	0.78481	0
2	2	54	11	0	1	0	0	0	0	1	0	0	0	0	0	0	15	2	1	3	0	0	1	0	0		38	5.4	0.53	128	3.57	10.37	0.26	0.65	141	90.1	193	2	2.9	0.56	41.25	0.272895	0.0763158	15.9538	1.47368	0
2	1	51	15	0	0	0	0	0	0	1	0	0	0	0	0	1	14	3	3	2	0	0	0	0	0	26	45.7	11.1	0.51	301	5.85	10.62	0.01	1.06	123	90.4	171	4	3.7	1.35	51	0.232385	0.0809628	10.0189	2.95405	0
2	1	32	9	0	0	0	0	0	0	1	0	0	1	0	1	0	14	3	3	2	0	0	0	0	0	23.7	38.3	5.1	1.04	224	4.46	16.22	0.49	0.72	152	83.2	227	1	33.6	6.24	41.9	0.423499	0.877285	22.5278	16.2924	0
2	2	66	52	0	1	0	0	0	0	0	0	0	0	1	0	0	4	5	5	4	10	0	0	0	0	22.9	43.2	6.3	1.26	279	4.86	6.96	0.11	0.97	123	86.1	174	2	0.3	0.24	48.05	0.161111	0.00694444	7.17526	0.555556	0
2	2	60	19	0	1	0	0	0	0	0	0	1	0	0	0	0	15	2	1	1	0	0	0	0	0	25.4	41.6	6.9	0.89	252	5.4	14.25	0.65	0.59	121	80.2	217	2	20	1.34	44.55	0.342548	0.480769	24.1525	3.22115	0
2	2	70	20	0	1	0	0	0	0	0	0	1	0	0	0	0	15	2	1	1	0	0	0	0	0	22.4	38.8	4.8	1.64	241	7.05	5.61	0.52	1.49	101	75.1	312	1	13.6	1.15	46.25	0.144588	0.350515	3.7651	2.96392	0
2	2	56	22	0	1	0	0	0	0	0	1	0	0	1	0	0	15	2	1	1	0	0	0	0	0	22	41	6.9	1.01	484	4.83	8.91	0.7	1.02	131	86.8	111	4	3.13	0.77	46.1	0.217317	0.0763415	8.73529	1.87805	0
2	1	54	18	0	0	0	0	0	0	1	0	0	0	0	0	0	15	2	1	1	0	0	0	0	0	26	33.9	5.4	0.53	128	3.57	10.37	0.26	0.65	141	90.1	193	2	2.9	0.56	37.15	0.3059	0.0855457	15.9538	1.65192	0
2	2	52	19	0	1	0	0	0	0	0	1	0	0	0	1	0	10	4	4	3	0	0	0	0	0	22	37.9	11.1	0.51	301	5.85	10.62	0.01	1.06	123	90.4	171	4	3.7	1.35	43.2	0.280211	0.0976253	10.0189	3.56201	0
2	1	58	9	0	0	0	0	0	0	0	0	0	0	1	0	1	15	2	1	1	0	0	0	0	0	22.9	37.2	5.1	1.04	224	4.46	16.22	0.49	0.72	152	83.2	227	1	33.6	6.24	40.8	0.436022	0.903226	22.5278	16.7742	0
2	1	52	19	0	0	0	0	0	0	1	0	0	0	0	0	0	15	2	1	1	0	0	0	0	0	25.4	35.8	6.3	1.26	279	4.86	6.96	0.11	0.97	123	86.1	174	2	0.3	0.24	40.65	0.194413	0.00837989	7.17526	0.670391	0
2	1	53	12	0	0	0	0	0	0	1	0	0	0	0	1	0	15	2	1	1	0	0	0	0	0	22.3	30.6	6.9	0.89	252	5.4	14.25	0.65	0.59	121	80.2	217	2	20	1.34	33.55	0.465686	0.653595	24.1525	4.37908	0
2	1	52	7	0	0	0	0	0	0	0	0	1	1	0	0	0	15	2	1	1	0	0	0	0	0	23.2	42	11.8	0.49	161	5.3	9.86	0.03	0.72	118	92.6	173	1	0.3	2.69	45.6	0.234762	0.00714286	13.6944	6.40476	1
2	2	73	25	0	0	0	0	0	1	1	0	0	0	0	0	0	15	2	1	3	0	0	0	0	0	25.6	42.1	4.8	1.64	241	7.05	5.61	0.52	1.49	101	75.1	312	1	13.6	1.15	49.55	0.133254	0.32304	3.7651	2.73159	0
2	2	58	14	0	0	0	0	0	0	1	0	0	0	0	0	0	15	2	1	1	0	0	0	0	0	22	36	6.9	1.01	484	4.83	8.91	0.7	1.02	131	86.8	111	4	3.13	0.77	41.1	0.2475	0.0869444	8.73529	2.13889	0
2	2	61	22	0	1	0	0	0	0	0	0	0	1	0	1	1	13	3	3	1	0	0	0	0	0	26	29	4.7	0.81	290	6.68	10.18	0.24	0.79	110	82	228	2	1.3	2.05	32.95	0.351034	0.0448276	12.8861	7.06897	0
2	1	63	16	0	1	0	0	0	0	0	1	1	0	0	0	0	15	2	1	2	0	0	0	0	0	25.7	39.1	13.1	1.17	302	2.63	9.08	0.34	1.21	133	92.6	282	4	3.4	1.14	45.15	0.232225	0.0869565	7.50413	2.9156	0
2	1	67	13	0	0	0	0	0	0	0	0	0	0	0	1	0	15	2	1	1	0	0	0	0	0	23.7	35.6	7.1	2.19	497	2.02	12.7	1.27	1.86	125	100.5	192	1	26.5	4.88	44.9	0.356742	0.744382	6.82796	13.7079	0
2	2	35	9	0	1	0	0	0	0	0	1	0	1	0	1	0	15	2	1	2	0	0	0	0	0		37.9	6.4	1.1	237	5.31	14	0.24	0.95	107	89.3	182	2	125.7	2.42	42.65	0.369393	3.31662	14.7368	6.38522	0
2	2	66	14	0	0	0	0	0	0	1	0	0	0	0	0	0	15	2	1	3	0	0	0	0	0	23.4	37.7	4.4	1.26	143	4.98	6.63	0.78	1.57	123	86.4	355	1	0.5	0.77	45.55	0.175862	0.0132626	4.22293	2.04244	0
2	1	65	40	1	1	0	0	0	0	1	1	0	1	0	1	0	5	5	4	4	20	1	0	0	0	18.9	34	2.1	1.29	408	3.57	15.28	1.14	1.29	188	80	677	4	6.7	0.27	40.45	0.449412	0.197059	11.845	0.794118	0
2	2	56	28	0	0	0	0	1	0	1	0	0	0	0	0	1	15	2	1	4	0	0	0	150	70	23	29.8	8.1	0.84	242	7.08	10.05	0.2	1.03	133	91.6	345	4	1.9	0.32	34.95	0.337248	0.0637584	9.75728	1.07383	0
2	2	62	69	1	1	0	1	0	0	0	0	1	0	0	1	0	10	4	4	2	0	0	0	153	77	29.8	34.9	8.5	0.82	350	4.83	9.24	0.71	6.53	152	87.5	233	1	1	2.19	67.55	0.264756	0.0286533	1.41501	6.27507	0
2	1	47	9	0	0	0	0	0	0	0	0	0	0	0	0	1	15	2	1	2	0	0	0	0	0	23.4	36.2	7.6	0.94	279	4.48	12.17	0.33	1.29	132	90.7	217	4	4.5	2.19	42.65	0.336188	0.124309	9.43411	6.04972	0
2	1	60	71	1	0	0	0	0	0	0	0	0	1	0	1	0	7	4	4	3	22	1	0	0	0	24.3	38.4	4.3	1.05	275	4.17	9.95	0.66	1.93	134	94.6	238	4	0.5	0.71	48.05	0.259115	0.0130208	5.15544	1.84896	0
2	1	65	11	0	0	0	0	0	0	1	0	0	0	0	0	0	15	2	1	2	0	0	0	0	0	22.4	42.2	6.6	2.06	130	4.62	8.36	0.47	1.08	106	97.6	168	2	5.6	0.81	47.6	0.198104	0.132701	7.74074	1.91943	0
2	2	62	10	0	0	0	0	0	0	1	0	0	0	0	1	0	14	3	3	3	0	0	0	0	0	25.9	40.7	5.9	0.51	320	4.38	11.78	0.51	0.88	140	90.7	158	4	0.3	0.19	45.1	0.289435	0.00737101	13.3864	0.46683	0
2	2	66	9	0	1	0	0	0	0	0	0	0	0	1	0	1	15	2	1	1	0	0	0	0	0	23.6	45.9	4.5	0.68	196	3.47	11.68	0.43	0.67	119	82.5	319	4	3.5	1.4	49.25	0.254466	0.0762527	17.4328	3.05011	0
2	2	48	8	0	0	0	0	0	0	0	1	0	1	0	0	0	15	2	1	1	0	0	0	0	0		39	7.5	2.08	101	6.04	9.61	0.49	1.5	135	94.8	211	1	7.7	1.84	46.5	0.24641	0.197436	6.40667	4.71795	0
2	2	62	8	0	0	0	0	0	0	1	0	0	0	0	1	0	15	2	1	3	0	0	0	0	0	25.1	35.5	7.1	2.19	497	4.02	12.7	1.27	2.86	125	100.5	192	1	26.5	4.88	49.8	0.357746	0.746479	4.44056	13.7465	0
2	2	67	8	0	0	0	0	0	0	1	0	0	0	0	0	0	15	2	1	1	0	0	0	0	0	24.6	39.3	6.4	1.1	237	5.31	7	0.24	0.95	107	89.3	182	2	125.7	2.42	44.05	0.178117	3.19847	7.36842	6.15776	0
2	2	50	8	0	0	0	0	0	0	0	0	1	0	0	0	0	15	2	1	2	0	0	0	0	0		32.7	4.4	1.26	158	4.98	6.63	0.78	1.57	123	86.4	355	1	0.5	0.77	40.55	0.202752	0.0152905	4.22293	2.35474	0
2	2	42	22	0	0	0	0	0	0	1	0	0	0	0	0	0	15	2	1	1	0	0	0	0	0	25	35.9	2.1	1.29	408	3.57	15.28	1.14	2.29	188	80	677	4	3.9	0.27	47.35	0.425627	0.108635	6.67249	0.752089	0
2	1	50	26	0	1	0	0	0	0	0	0	0	1	1	0	0	14	3	3	1	0	0	0	0	0	22.1	39.5	8.1	0.84	242	7.08	10.05	0.2	1.03	133	91.6	345	4	1.9	0.32	44.65	0.25443	0.0481013	9.75728	0.810127	0
2	2	51	26	0	0	0	0	0	0	0	0	0	0	1	0	1	15	2	1	1	0	0	0	0	0	20.1	40.4	8.5	0.82	350	4.83	9.24	0.71	1.01	152	87.5	233	1	1	2.19	45.45	0.228713	0.0247525	9.14851	5.42079	0
2	2	33	22	0	1	0	0	0	0	0	0	0	0	1	1	0	15	2	1	1	0	0	0	0	0	20.2	38.7	7.7	1.03	237	4.42	12.94	0.87	1.19	134	89.2	157	4	5.6	2.99	44.65	0.334367	0.144703	10.8739	7.7261	0
2	2	72	1	0	1	0	0	0	0	1	0	0	0	0	0	0	5	5	5	4	1	0	0	0	0	22.5	33.7	20.1	2.03	381	6.32	7.64	0.35	1.1	130	88.8	246	4	17.4	0.55	39.2	0.226706	0.51632	6.94545	1.63205	0
2	2	57	26	0	1	0	0	0	0	0	0	0	0	1	1	1	15	2	1	1	0	0	0	0	0	21.2	37	9.5	3.49	298	4.32	5.59	0.25	0.72	124	82.5	155	1	7.9	0.58	40.6	0.151081	0.213514	7.76389	1.56757	0
2	2	62	26	0	0	0	0	0	0	0	0	0	1	1	0	1	15	2	1	1	0	0	0	0	0	23.9	41.5	10	1.5	542	2.41	5.25	1.39	0.43	19	92.8	122	4	18	0.32	43.65	0.126506	0.433735	12.2093	0.771084	0
2	2	62	12	0	0	0	0	0	0	0	0	1	0	0	0	0	15	2	1	1	0	0	0	0	0	22	39	10.1	0.36	312	4.64	12.76	0.33	0.68	147	96.5	245	4	15.5	1.55	42.4	0.327179	0.397436	18.7647	3.97436	0
2	1	50	17	0	1	0	0	0	0	1	0	0	0	0	1	0	15	2	1	1	0	0	0	0	0	23.9	44.6	11.5	1.46	420	5.63	10.98	0.67	1.22	145	87.5	259	4	9.7	0.57	50.7	0.246188	0.217489	9	1.27803	0
2	2	56	7	0	1	0	0	0	0	0	1	0	0	0	1	0	15	2	1	1	0	0	0	0	0	22	44.5	7.2	0.8	228	5.53	13.04	0.32	1.01	124	94.4	192	4	13.4	0.15	49.55	0.293034	0.301124	12.9109	0.337079	0
2	2	68	4	0	0	0	0	0	0	0	0	0	0	1	0	0	15	2	1	1	0	0	0	0	0	17	38.5	7	1.17	117	5.81	4.54	0.28	1.53	133	87	193	4	11.9	0.56	46.15	0.117922	0.309091	2.96732	1.45455	0
2	2	48	4	0	0	0	0	0	0	1	0	0	0	0	0	0	15	2	1	1	0	0	0	0	0		40.5	6.9	1.05	350	4.3	9.82	0.24	0.31	139	90.3	139	1	4.7	0.92	42.05	0.242469	0.116049	31.6774	2.2716	0
2	2	48	9	0	0	0	0	0	0	0	0	0	0	0	1	0	13	2	2	1	0	0	0	159	40	15.8222	40.4	7.6	2.67	218	4.44	22.25	1.16	1.58	156	88.8	358	4	14.6	0.6	48.3	0.550743	0.361386	14.0823	1.48515	0
2	2	73	5	0	1	0	1	0	0	0	1	0	0	0	0	1	15	2	1	1	0	0	0	0	0	17.3	39.3	6	0.57	283	5.17	11.47	0.4	1.05	145	92.4	123	2	0.7	0.38	44.55	0.291858	0.0178117	10.9238	0.966921	0
2	1	78	10	0	1	0	0	0	0	0	0	0	0	1	1	0	14	3	3	2	0	0	0	0	0	25.2	39.5	7.9	1.34	255	3.85	10.95	0.65	1.08	139	88.8	172	4	1.2	0.31	44.9	0.277215	0.0303797	10.1389	0.78481	0
2	2	36	10	0	1	0	1	0	0	0	0	1	0	0	0	0	15	2	1	2	0	0	0	0	0		38	5.4	0.53	128	3.57	10.37	0.26	0.65	141	90.1	193	2	2.9	0.56	41.25	0.272895	0.0763158	15.9538	1.47368	0
2	2	57	10	0	1	0	0	0	0	1	0	0	0	0	1	0	15	2	1	2	0	0	0	0	0	26	45.7	11.1	0.51	301	5.85	10.62	0.01	1.06	123	90.4	171	4	3.7	1.35	51	0.232385	0.0809628	10.0189	2.95405	0
2	2	58	22	1	1	0	0	0	0	0	1	1	0	0	1	0	14	3	3	2	0	1	0	0	0	23.7	38.3	5.1	1.04	224	4.46	16.22	0.49	0.72	152	83.2	227	1	33.6	6.24	41.9	0.423499	0.877285	22.5278	16.2924	0
2	1	46	13	0	0	0	0	0	0	0	0	1	0	0	0	0	15	2	1	1	0	0	0	0	0	22.9	43.2	6.3	1.26	279	4.86	6.96	0.11	0.97	123	86.1	174	2	0.3	0.24	48.05	0.161111	0.00694444	7.17526	0.555556	0
2	2	38	11	0	0	0	0	0	0	1	0	0	0	0	0	0	15	2	1	3	0	0	0	0	0	25.4	41.6	6.9	0.89	252	5.4	14.25	0.65	0.59	121	80.2	217	2	20	1.34	44.55	0.342548	0.480769	24.1525	3.22115	0
2	2	40	15	0	0	0	0	0	0	1	0	0	0	0	0	1	14	3	3	2	0	0	0	0	0	22.4	38.8	4.8	1.64	241	7.05	5.61	0.52	1.49	101	75.1	312	1	13.6	1.15	46.25	0.144588	0.350515	3.7651	2.96392	0
2	2	67	9	0	0	0	0	0	0	1	0	0	0	0	0	0	14	3	3	2	0	0	0	0	0	22	41	6.9	1.01	484	4.83	8.91	0.7	1.02	131	86.8	111	4	3.13	0.77	46.1	0.217317	0.0763415	8.73529	1.87805	0
2	1	56	52	1	1	0	0	0	0	0	0	0	0	1	0	0	4	5	5	4	10	0	0	0	0	26	30.9	5.4	0.53	128	3.57	10.37	0.26	0.65	141	90.1	193	2	22.9	0.56	34.15	0.335599	0.7411	15.9538	1.8123	0
2	2	57	19	0	1	0	0	0	0	0	0	1	0	0	1	0	15	2	1	1	0	0	0	0	0	22	37.9	11.1	0.51	301	5.85	10.62	0.01	1.06	123	90.4	171	4	3.7	1.35	43.2	0.280211	0.0976253	10.0189	3.56201	0
2	2	61	20	1	1	0	0	0	0	0	0	1	0	0	0	1	15	2	1	1	0	0	0	0	0	22.9	37.2	5.1	1.04	224	4.46	16.22	0.49	0.72	152	83.2	227	1	33.6	6.24	40.8	0.436022	0.903226	22.5278	16.7742	0
2	1	45	22	0	1	0	0	0	0	0	1	0	0	1	1	0	15	2	1	1	0	0	0	0	0	25.4	35.8	6.3	1.26	279	4.86	6.96	0.11	0.97	123	86.1	174	2	0.3	0.24	40.65	0.194413	0.00837989	7.17526	0.670391	0
2	1	80	18	0	0	0	0	0	0	1	0	0	0	0	0	0	15	2	1	1	0	0	0	0	0	22.3	30.6	6.9	0.89	252	5.4	14.25	0.65	0.59	121	80.2	217	2	20	1.34	33.55	0.465686	0.653595	24.1525	4.37908	0
2	1	50	19	0	1	0	0	0	0	0	1	0	0	0	0	0	7	4	4	3	0	0	0	0	0	23.2	42	11.8	0.49	161	5.3	9.86	0.03	0.72	118	92.6	173	1	0.3	2.69	45.6	0.234762	0.00714286	13.6944	6.40476	1
2	1	45	9	0	1	0	0	0	0	0	0	0	0	1	0	1	15	2	1	1	0	0	0	0	0	25.6	42.1	4.8	1.64	241	7.05	5.61	0.52	1.49	101	75.1	312	1	13.6	1.15	49.55	0.133254	0.32304	3.7651	2.73159	0
2	2	66	19	0	0	0	0	0	0	1	0	0	0	0	1	0	15	2	1	1	0	0	0	0	0	22	36	6.9	1.01	484	4.83	8.91	0.7	1.02	131	86.8	111	4	3.13	0.77	41.1	0.2475	0.0869444	8.73529	2.13889	0
2	1	61	12	0	0	0	0	0	0	1	0	0	0	0	0	0	15	2	1	1	0	0	0	0	0	26	29	4.7	0.81	290	6.68	10.18	0.24	0.79	110	82	228	2	1.3	2.05	32.95	0.351034	0.0448276	12.8861	7.06897	0
2	1	59	7	0	0	0	0	0	0	0	0	1	0	0	0	0	15	2	1	1	0	0	0	0	0	25.7	39.1	13.1	1.17	302	2.63	9.08	0.34	1.21	133	92.6	282	4	3.4	1.14	45.15	0.232225	0.0869565	7.50413	2.9156	0
2	2	69	25	0	1	0	0	0	1	1	0	0	0	0	0	0	15	2	1	3	0	0	0	0	0	23.7	35.6	7.1	2.19	497	2.02	12.7	1.27	1.86	125	100.5	192	1	26.5	4.88	44.9	0.356742	0.744382	6.82796	13.7079	0
2	2	66	14	1	0	0	0	0	0	1	0	0	0	0	1	0	13	2	1	1	3	0	0	0	0		37.9	6.4	1.1	237	5.31	14	0.24	0.95	107	89.3	182	2	125.7	2.42	42.65	0.369393	3.31662	14.7368	6.38522	0
2	2	57	22	0	1	0	0	0	0	0	0	0	0	0	1	1	13	3	3	1	0	0	0	0	0	23.4	37.7	4.4	1.26	143	4.98	6.63	0.78	1.57	123	86.4	355	1	0.5	0.77	45.55	0.175862	0.0132626	4.22293	2.04244	0
2	2	60	16	0	0	0	0	0	0	0	1	1	0	0	1	1	15	2	1	2	0	0	0	0	0	18.9	34	2.1	1.29	408	3.57	15.28	1.14	1.29	188	80	677	4	6.7	0.27	40.45	0.449412	0.197059	11.845	0.794118	0
2	2	58	13	0	0	0	0	0	0	0	0	0	0	0	1	0	15	2	1	1	0	0	0	150	70	23	29.8	8.1	0.84	242	7.08	10.05	0.2	1.03	133	91.6	345	4	1.9	0.32	34.95	0.337248	0.0637584	9.75728	1.07383	0
2	2	53	9	0	1	0	0	0	0	0	1	0	0	0	0	0	15	2	1	2	0	0	0	153	77	19.4	34.9	8.5	0.82	350	4.83	9.24	0.71	6.53	152	87.5	233	1	1	2.19	67.55	0.264756	0.0286533	1.41501	6.27507	0
2	1	47	14	0	0	0	0	0	0	1	0	0	0	0	0	0	15	2	1	3	0	0	0	0	0	23.4	36.2	7.6	0.94	279	4.48	12.17	0.33	1.29	132	90.7	217	4	4.5	2.19	42.65	0.336188	0.124309	9.43411	6.04972	0
2	1	67	40	1	0	0	0	0	0	1	1	0	1	0	0	0	5	5	5	4	20	0	0	0	0	24.3	38.4	4.3	1.05	275	4.17	9.95	0.66	1.93	134	94.6	238	4	0.5	0.71	48.05	0.259115	0.0130208	5.15544	1.84896	0
2	1	74	28	0	0	0	0	1	0	1	0	0	0	0	1	0	15	2	1	4	0	0	0	0	0	22.4	42.2	6.6	2.06	130	4.62	8.36	0.47	1.08	106	97.6	168	2	5.6	0.81	47.6	0.198104	0.132701	7.74074	1.91943	0
2	1	54	69	1	1	0	1	0	0	0	0	1	0	0	1	1	10	4	3	2	0	1	0	0	0	25.9	40.7	5.9	0.51	320	4.38	11.78	0.51	0.88	140	90.7	158	4	0.3	0.19	45.1	0.289435	0.00737101	13.3864	0.46683	0
2	2	55	9	0	0	0	0	0	0	1	0	0	0	0	0	1	15	2	1	2	0	0	0	0	0	23.6	45.9	4.5	0.68	196	3.47	11.68	0.43	0.67	119	82.5	319	4	3.5	1.4	49.25	0.254466	0.0762527	17.4328	3.05011	0
2	2	55	71	1	0	0	0	0	0	0	0	0	1	0	0	0	7	4	4	3	22	0	0	0	0		39	7.5	2.08	101	6.04	9.61	0.49	1.5	135	94.8	211	1	7.7	1.84	46.5	0.24641	0.197436	6.40667	4.71795	0
2	2	61	11	0	0	0	0	0	0	1	0	0	0	0	1	0	15	2	1	2	0	0	0	0	0	25.1	35.5	7.1	2.19	497	4.02	12.7	1.27	2.86	125	100.5	192	1	26.5	4.88	49.8	0.357746	0.746479	4.44056	13.7465	0
2	1	61	10	0	0	0	0	0	0	1	0	0	0	0	0	0	14	3	3	3	0	0	0	0	0	24.6	39.3	6.4	1.1	237	5.31	7	0.24	0.95	107	89.3	182	2	125.7	2.42	44.05	0.178117	3.19847	7.36842	6.15776	0
2	2	41	9	0	1	0	0	0	0	0	0	0	1	1	0	0	15	2	1	1	0	0	0	0	0		32.7	4.4	1.26	158	4.98	6.63	0.78	1.57	123	86.4	355	1	0.5	0.77	40.55	0.202752	0.0152905	4.22293	2.35474	0
2	1	70	8	0	0	0	0	0	0	0	1	0	0	0	0	0	15	2	1	1	0	0	0	0	0	25	35.9	2.1	1.29	408	3.57	15.28	1.14	2.29	188	80	677	4	3.9	0.27	47.35	0.425627	0.108635	6.67249	0.752089	0
2	1	41	8	0	0	0	0	0	0	1	0	0	0	0	0	0	15	2	1	3	0	0	0	160	65	25.3906	41.5	3.9	0.62	367	5.18	8.1	0.23	1.21	160	89.4	260	4	0	0.32	47.55	0.195181	0	6.69421	0.771084
2	1	71	8	0	0	0	0	0	0	1	0	0	0	0	1	0	15	2	1	1	0	0	0	167	55	19.721	40.9	7	0.69	272	3.76	6.21	0.53	1.43	167	85.2	175	4	7.1	0.81	48.05	0.151834	0.173594	4.34266	1.98044
2	2	67	14	1	0	0	0	0	0	0	0	1	0	0	0	0	9	3	4	2	4	1	0	170	59	20.4152	42.6	7.9	0.94	202	5.21	9.15	0.41	1.15	136	86	198	2	19.1	1.1	48.35	0.214789	0.448357	7.95652	2.58216
2	1	59	7	0	1	0	0	0	0	0	1	0	0	0	1	0	15	2	1	1	0	0	0	150	60	26.6667	40.3	6.3	1.46	246	6.59	12.54	0.28	1.16	146	84.3	279	1	0	5.13	46.1	0.311166	0	10.8103	12.7295
2	1	55	8	0	0	0	0	0	0	0	0	1	0	0	1	0	15	1	1	4	2.66667	1	0	170	50	17.301	38	6.5	0.92	161	5.01	10.08	1.12	1.82	136	92.3	242	4	6	2.76	47.1	0.265263	0.157895	5.53846	7.26316
2	1	68	6	0	0	0	0	0	0	1	0	0	0	0	0	0	15	2	1	2	0	0	0	160	50	19.5312	41.3	4.9	1.06	199	4.41	3.6	0.31	1.14	108	82.7	329	4	5	0.63	47	0.0871671	0.121065	3.15789	1.52542
2	2	55	13	0	1	0	0	0	0	0	0	1	0	0	1	0	15	2	1	2	0	0	0	149	46	20.7198	41.4	6	0.92	160	5.62	15.27	0.56	0.61	123	94.9	229	1	5	1.57	44.45	0.368841	0.120773	25.0328	3.79227
2	2	82	28	0	1	0	1	0	0	0	0	0	0	1	1	0	15	2	1	3	0	0	1	167	0	25.1	37.2	11.7	4.37	419	4.88	15.01	0.56	1.05	143	88.5	175	4	15.7	0.53	42.45	0.403495	0.422043	14.2952	1.42473
2	1	81	22	0	0	0	0	0	0	0	1	0	0	0	1	0	15	2	1	2	0	0	0	152	45	19.4771	42.3	9.2	0.8	204	5.81	9.32	0.27	0.32	122	92.1	168	2	11.7	1.04	43.9	0.220331	0.276596	29.125	2.45863
2	1	61	8	0	0	0	0	0	0	1	0	0	1	0	1	0	15	2	1	1	0	0	0	160	65	25.3906	41.5	3.9	0.62	367	5.18	8.1	0.23	1.21	160	89.4	260	4	0	0.32	47.55	0.195181	0	6.69421	0.771084
2	1	86	20	0	1	0	0	0	0	1	0	0	0	0	0	0	10	3	4	1	0	0	0	167	55	19.721	40.9	7	0.69	272	3.76	6.21	0.53	1.43	167	85.2	175	4	7.1	0.81	48.05	0.151834	0.173594	4.34266	1.98044
2	2	76	11	0	0	0	0	0	0	0	1	0	0	0	1	0	15	2	1	1	0	0	0	177	0		37.7	6.6	3.52	310	4.56	14.33	0.91	2.27	118	86.3	243	4	0	0.27	49.05	0.380106	0	6.31278	0.71618
2	1	77	11	0	1	0	0	0	0	1	0	0	0	0	1	0	15	1	1	1	3.66667	0	0	159	0	22	45.3	8.6	1.14	85	4.87	13.24	0.15	1.12	114	94	176	2	6.7	1.49	50.9	0.292274	0.147903	11.8214	3.28918
2	1	57	14	0	1	0	0	0	0	0	0	1	0	0	1	0	15	2	1	1	1	0	1	160	48	18.75	42.1	5.1	1.04	186	6.14	8.51	0.29	0.51	130	88.5	219	4	8	2.89	44.65	0.202138	0.190024	16.6863	6.86461
2	2	66	11	0	0	0	0	0	0	0	0	0	1	0	1	0	15	2	1	1	0	0	0	160	0		33.9	6.9	0.56	112	4.48	11.74	0.26	0.45	119	88.6	191	3	31.8	2.75	36.15	0.346313	0.938053	26.0889	8.11209
2	1	57	9	0	0	0	0	0	0	0	0	0	1	1	1	0	15	2	1	1	0	1	0	170	62	21.4533	37.6	4.6	0.51	341	3.57	10.94	0.66	2.47	137	98.1	262	4	0	0.23	49.95	0.290957	0	4.42915	0.611702
2	2	76	6	0	1	0	0	0	0	0	1	1	0	0	0	0	15	2	1	1	0	0	1	154	0		37.1	5.2	0.72	176	5.56	11.14	0.25	0.94	104	78	316	4	0	0.51	41.8	0.30027	0	11.8511	1.37466
2	1	71	18	0	0	0	1	1	0	0	1	1	0	0	1	0	15	2	1	1	0	0	0	165	52	19.1001	31.8	10.9	2.28	203	4.43	11.38	0.89	1.35	127	85.1	246	0	22.2	0.62	38.55	0.357862	0.698113	8.42963	1.94969
2	1	73	17	0	1	0	1	0	0	0	0	0	0	0	0	0	15	1	1	1	0	0	0	154	55	23.1911	38.7	12.6	4.63	162	6.13	13.25	0.44	0.93	134	88.1	237	2	15.7	1.62	43.35	0.342377	0.405685	14.2473	4.18605
2	1	57	5	0	0	0	0	0	0	0	0	0	0	0	0	0	15	2	1	1	1	0	0	165	0		36	7.6	1.51	269	3.67	7.74	0.37	1.54	135	93.5	169	2	0	0.32	43.7	0.215	0	5.02597	0.888889
2	2	34	26	0	0	0	0	0	0	0	0	0	1	0	1	0	15	2	1	1	0	0	0	150	44	19.5556	24.5	6.2	1.91	315	3.93	4.54	0.15	0.56	88	89.8	132	2	25.7	1.63	27.3	0.185306	1.04898	8.10714	6.65306
2	1	68	14	0	0	0	0	0	0	0	1	1	0	0	0	0	15	2	1	1	0	0	0	158	60	24.0346	49.4	7.3	0.94	216	4.81	9.5	0.51	1.23	135	92.6	174	4	0	0.27	55.55	0.192308	0	7.72358	0.546559
2	2	64	9	0	0	0	0	0	0	0	0	1	0	0	0	0	15	2	1	1	1	0	0	160	67.5	26.3672	39.6	4.4	1.37	141	4.56	6.71	0.52	1.33	132	91	205	4	0	1.53	46.25	0.169444	0	5.04511	3.86364
2	1	57	13	1	1	0	0	0	0	1	0	0	0	0	0	0	15	1	1	1	6	1	0	158	55	22.0317	39	7.8	2.21	152	5.59	18.84	0.38	1.37	129	84.6	243	3	19.2	1.07	45.85	0.483077	0.492308	13.7518	2.74359
2	2	75	15	0	1	0	0	0	0	0	1	1	1	0	1	0	15	2	1	1	0	0	1	156	50	22.5	42.9	5.5	0.55	291	7.27	6.35	0.71	1.88	135	82.5	282	1	7.8	0.41	52.3	0.148019	0.181818	3.37766	0.955711
2	1	54	12	0	1	0	0	0	0	1	0	0	0	0	0	0	15	1	1	2	0	0	0	153	46	19.6506	39.2	6.2	1.04	174	3.45	10.41	0.28	0.49	133	88	210	4	4.3	2	41.65	0.265561	0.109694	21.2449	5.10204
3																	9				6.48264	0					31															0.507097	0.141935
3																	15				5.75	1					32															0.169063	2.43438
3																	15				1.60417	0					38															0.317895	0.0789474
3																	13				0	0					38															0.236053	0.1
3																	9				7.04167	1					29															0.37931	2.62414
3																	13				0	0					40															0.27525	0.02
3																	3				0.654167	0					33															0.264545	3.50303
3																	15				1.16319	0					42															0.199048	1.37619
3																	13				0	0					38															0.700526	6.34211
3																	14				0	0					37.4															0.312299	2.17112
3																	13				0	1					37.4															0.102941	0.0802139
3																	13				0	0					38															0.275526	0.192105
3																	13				0	0					33															0.291212	0.848485
3																	15				0	0					39															0.137949	0.0897436
3																	13				0	0					42															0.423333	0.109524
3																	13				0	0					48															0.159583	0.4
3																	8				0.441667	1					37.4															0.574064	7.12834
3																	13				0	0					38															0.334211	0.134211
3																	14				0	0					46															0.21913	0.0217391
3																	9				3.11458	0					33															0.402121	0.0121212
3																	10				0	1					44															0.149091	0.965909
3																	13				0.916667	0					33															0.197576	5.71515
3																	5				3.68333	0					46															0.243478	0.465217
3																	15				0.65	0					33															0.392121	2.38182
3																	14				0.291667	0					43															0.177674	0.688372
3																	15				1.60972	0					34															0.164412	0.547059
3																	13				0	0					44															0.29	0.0204545
3																	15				0	1					38															0.288947	0.205263
3																	9				0	1					36															0.362222	1.57778
3																	13				0	0					44															0.103182	0.218182
3																	15				1.375	0					51															0.192549	0.182353
3																	13				0	0					40															0.55625	0.09
3																	13				0	0					37.4															0.306684	0.245989
3																	14				0.666667	0					43															0.228372	0.139535
3																	14				0	0					37.4															0.285829	0.026738
3																	15				13.2708	0					28															0.275	3.025
3																	14				0	0					41															0.30439	0.241463
3																	13				0	0					37.4															0.324866	0.0187166
3																	13				0	0					37.4															0.383957	1.49198
3																	13				0	0					42															0.291905	1.16667
3																	14				0	0					24															0.329583	1.40417
3																	14				0	0					39															0.115385	0.261538
3																	14				0	0					42															0.280476	0.0952381
3																	15				10.6667	0					42															0.335714	2.66429
3																	13				0	0					34															0.219412	0.188235
3																	7				29.4354	0					29															0.33069	9.01379
3																	13				0	0					46															0.281304	0.0521739
3																	14				0	0					38															0.271316	2.43947
3																	14				0	0					37.4															0.244385	0.0106952
3																	12				0	0					40															0.1855	0.0475
3																	14				0	1					37.4															0.128075	0.264706
3																	13				0	0					37.4															0.280481	0.342246
3																	15				0	1					37.4															0.281551	1.06952
3																	14				0	0					51															0.0945098	0.0960784
3																	14				0	1					36															0.418056	0.0166667
3																	13				0	0					38															0.170526	1.25263
3																	13				1.05903	0					34															0.204706	2.47353
3																	13				0	0					37.4															0.574064	0.00802139
3																	13				0	0					41															0.267073	1.42195
3																	14				0	0					46															0.225435	0.102174
3																	14				6.56736	0					23															0.461739	1.76957
3																	14				0	1					45															0.360444	0.04
3																	15				57.0014	1					29															0.24	2.01379
3																	13				0	0					37															0.385135	0.224324
3																	13				0	1					25															0.3944	1.048
3																	10				0	1					39															0.143846	0.0282051
3																	14				0.527778	1					37.4															0.238235	1.0107
3																	15				1.92083	0					45															0.458889	0.266667
3																	13				0	0					37.4															0.272193	0.491979
3																	15				8.07431	0					33															0.275152	1.45455
3																	15				0	1					37.4															0.339572	0.0187166
3																	13				0	0					34															0.295588	3.89412
3																	14				0	0					39															0.236923	0.764103
3																	14				0	0					37.4															0.325401	1.08824
3																	14				34.4479	0					42															0.236905	4.79286
3																	14				0	0					40															0.209	2.0225
3																	15				0	1					37.4															0.314973	0.652406
3																	15				0	0					33															0.366364	1.53939
3																	9				0	1					34															0.456176	0.191176
3																	15				10.0556	0					30															0.258	7.71
3																	14				0	0					43															0.23186	0.118605
3																	15				0	1					41															0.0634146	0.095122
3																	13				0	0					37.4															0.281551	0.0374332
3																	14				0	1					37.4															0.0649733	0.0347594
3																	13				0	0					37.4															0.444652	0.0160428
3																	14				2.05625	0					18															0.561667	10.0333
3																	15				1.33333	0					39															0.27641	0.0641026
3																	13				0	0					40															0.20775	3.025
3																	8				6.48264	1					43															0.117907	1.47209
3																	13				0	0					37.4															0.275668	0.0614973
3																	14				12.1222	0					29															0.512759	0.510345
3																	15				0	1					42															0.302857	0.464286
3																	13				0	0					34															0.218529	3.82941
3																	15				63.8514	1					23															0.290435	1.4913
3																	15				0	1					39															0.194103	0.0230769
3																	13				0	0					33															0.355455	2.23333
3																	13				0	0					35															0.117429	0.26

## Sheet: Sheet2
Glu
10.7	6.93194
8
7.8			17.5	17.9					41.5	41.7		0.83	0.86		39.1	38.1
6.1			23.4375	23.8375					42.7	42.9		0.83	0.86		38.7	37.7
9.6			19.0311	19.4311					36.9	37.1		2.9	2.93		34.4	33.4
			30.854	31.254					37.3	37.5		6.29	6.32		38.8	37.8
3.8			21.2183	21.6183					39.9	40.1		1.07	1.1		41.7	40.7
9.6			27.1605	27.5605					33.3	33.5		3.35	3.38		43.8	42.8
9.4			24.3	24.7					42.3	42.5		5.48	5.51		42.6	41.6
4.5			25.9	26.3					33	33.2		0.82	0.85		40.3	39.3
15.9			25.4	25.8					33.3	33.5		0.73	0.76		42.3	41.3
7.7			19.2277	19.6277					39.3	39.5		1.14	1.17		29	28
7.5			18.3594	18.7594					46.6	46.8		1.97	2		37.3	36.3
4.9			22.7	23.1					41.9	42.1		0.93	0.96		22.3	21.3
9.2			20.9572	21.3572					42.8	43		9.82	9.85		29.7	28.7
8.6			21.5139	21.9139					20	20.2		1.02	1.05		30.5	29.5
5.4			30.2	30.6					36.1	36.3		1.73	1.76		31.5	30.5
8.1			23.7332	24.1332					39.7	39.9		9.28	9.31		41	40
9.6			16.2	16.6					40.5	40.7		0.65	0.68		37.9	36.9
7.7			16.9	17.3					35.7	35.9		2.57	2.6		38.4	37.4
6			22.0317	22.4317					43	43.2		0.91	0.94		42.1	41.1
5.7			24.1	24.5					29.3	29.5		0.55	0.58		29.5	28.5
5.1			22.4913	22.8913					39.5	39.7		1.07	1.1		34	33
7.7			25.3906	25.7906					38	38.2		3.57	3.6		34.9	33.9
20.1			35.8408	36.2408					45.7	45.9		1.58	1.61		38.4	37.4
9.5			21.3	21.7					38.3	38.5		1.82	1.85
10.1			25.8	26.2					43.2	43.4		6.66	6.69
11.5			31.5537	31.9537					41.6	41.8		1.27	1.3
7.2			25.7	26.1					38.8	39		4.05	4.08
7			25.4	25.8								0.6	0.63
			22.0317	22.4317								0.91	0.94
7.6			31.2	31.6								0.52	0.55
6			22.4	22.8								0.66	0.69
			21.4844	21.8844
6.9			19.2277	19.6277
5.4			23.5	23.9
4.9			26	26.4
8.5			24	24.4
5.7			23.6	24
11.7
6
4.6
5
6.3
5.5
5.4
7.4
4.2
10.5
8
5
5.7
6.9
6.1
13.4
7.9
5.4
11.1
5.1
6.3
11.8
4.8
3.8
4.7
13.1
7.1
6.4
4.4
2.1
8.1
8.5
7.6
4.3
6.6
5.9
4.7
3.9
4.8
7.1
5.8
5.6
4.7
11.9
4.9
7.3
6.3
4.4
10.8
7.2
8
4.2
4.8
10.2
5.7
5.2
4.5
7.4
5.4
4.3
5.9
5.4
10.9
6.5
5.2
5.1
5.9
7.8
5.4
5.4
6.1
5
9.2
7.3
6
6.4
9.3
7.6
7
7.4
7.2
14.3
5.9
5.1
6
5.7
5.2
7
5.5
7.3
10.3
7.5
7.7
3.9
7.2
6.9
6.4
7.1
5.4
4.4
3.8
8.1
6.9
6.9
7.6
4.2
4.5
6.4
5.9
5.8
9.4
9.4
9.3
5.7
5.3
6.2
6.7
4.9
11
5.3
5.6
4.8
4.7
6.8
5.2
6
4.8
6
17.5
5.8
6.3
7.2
9.7
6.4
4.9
8.7
6.6
7.7
6.3
4.6
7.1
4.7
9.8
5
4.6
7.2
6.6
6.8
5
5.5
11.2
5.1
3.5
4.8
4.8
5.4
7.1
6.5
9.5
6.5
6
6.2
5.8
3.5
8.1
5.9
5.8
6.8
7.3
6.9
7.6
7
7.8
4.8
7.6
9.7
5.7
4.1
11.2
4.6
5.1
6.9
5.9
6.6
5.1
13.2
5.8
5.5
5.3
8.7
8.2
5.8
5.8
6
5.9
9.2
4.9
8.9
4.6
5.6
7.7
7.4
6.3
6.6
5.4
7.4
4.2
10.5
7.4
5
5.7
6.9
6.1
7.4
7.9
5.4
11.1
5.1
6.3
11.8
4.8
4.7
13.1
7.1
6.4
4.4
2.1
8.1
8.5
7.6
4.3
6.6
5.9
4.5
7.5
7.1
6.4
4.4
2.1
8.1
8.5
7.7
20.1
9.5
10
10.1
11.5
7.2
7
7.6
6
5.8
6.9
5.4
4.9
8.5
5.2
12.6
7.6
5.6
6.2
7.3
7.8
5.5
6.2
6.5
6.4
6.2
11.6
6.8
6.1
6
4.5
3.6
8.2
6.6
6.4
5.5
4.9
11.1
4.6
6.6
11.6
5.5
6.4
5.4
5.9
6.6
8.2
5.8
6
10.6
5.9
9.2
4.9
8.9
4.6
7.2
5.6
7.7
7.4
6.3
6.6
5.4
7.4
4.2
10.5
4.5
5
6.9
6.1
9.6
7.9
5.4
11.1
5.1
6.3
4.8
4.7
13.1
7.1
6.4
4.4
2.1
8.1
8.5
7.6
4.6
13.3
12.2
3.8
5.4
4.6
5.5
6
7.4
6.4
13.3
12.2
3.8
5.4
4.6
6
5.3
6.8
7.6
7.9
6.3
6.5
4.9
6
11.7
9.2
3.9
7
6.6
8.6
5.1
6.9
4.6
5.2
10.9
12.6
7.6
6.2
7.3
4.4
7.8
5.5
6.2
6.5
3.9
4.6
6.6
7.1
14.2
5.8
7.4
6.5
17.7
7.9
6.3
6.5
4.9
6
11.7
9.2
3.9
7
6.6
8.6
5.1
6.9
4.6
5.2
10.9
7.6
5.3
6.8
7.6
7.9
6.3
6.5
4.9
6
11.7
9.2
3.9
7
6.6
8.6
5.1
6.9
4.6
6
4.3
11
5.9

## Sheet: Sheet3
训练集1	Male	Age	LOS	infection	Hypertension	COPD	Diabetes	CHD	DCI	ACoA	PCoA	ICA	MCA	VBI	Intracranial stenting	With Craniotomy	GCS	Hunt-Hess grades	mFS	Tracheal intubation time	Smoking history	Drink	Height	0	BMI	Albumin	Glucose	Triglyceride	Uric acid	Total cholesterol	Neutrophil	Monocyte count	lymphocyte count	hemoglobin	MCV	Blood platelet count	Blood type （1A，2B，3AB,4O）	CRP	D-dimer level	DVT
1	2	72	24	0	0	0	0	0	0	0	0	0	0	0	0	1	5	4	4	6	0	0	158	57	22.8329	30.4	10.7	0.56	288	4.17	15.72	0.63	1.12	111	89.2	214	4	9.6	15.78	1
1	2	43	11	0	0	0	0	0	0	0	0	0	1	0	0	0	15	2	4	2.75	0	0	155	0		32.7	8	0.41	272	3.19	5.41	0.45	1.75	111	89.3	184	2	4.5	1.18	0
1	2	81	24	1	1	0	0	0	0	0	0	0	1	0	0	1	6	4	4	3	0	0	159	49	19.3821	35.9	7.8	0.92	246	4.32	12.08	0.98	1.12	110	95.7	165	4	5.8	4.62	1
1	2	70	12	0	1	0	1	0	0	0	0	1	0	0	1	0	15	2	2	3	0	0	155	62.5	26.0146	39.5	6.1	1.28	342	3.49	8.97	0.68	1.7	134	95.9	276	3	0.6	20	0
1	2	46	10	0	1	0	0	0	0	0	0	0	1	0	1	0	15	2	2	2.5	0	0	159	65	25.711	40.4	9.6	1.57	480	5.64	11	0.1	2.38	145	89.5	251	2	3.2	2.17	0
1	1	46	24	1	1	0	0	0	0	0	0	0	0	0	1	0	15	2	1	2	0	0	169	60	21.0077	38.7	6.9	1.55	252	4.95	11.01	0.62	0.82	154	97.7	257	1	42.6	0.5	0
1	2	41	11	0	0	0	0	0	0	0	1	0	0	0	1	0	15	2	1	0	0	0	158	0	25	33.7	3.8	0.82	174	3.87	8.73	0.34	1.46	109	83.8	190	4	3	20	0
1	2	72	23	0	1	0	1	0	0	0	1	0	0	0	1	0	13	2	4	5.75	0	0	155	53	22.0604	37	9.6	1.76	146	5.65	8.36	0.53	1.59	108	93.3	293	4	2.1	2.07	0
2	1	32	5	0	0	0	0	0	0	0	0	0	1	0	0	0	8	4	4	1	0	0	170	60	20.7612	41.5	9.4	1.14	252	3.96	26.62	1.88	1.2	140	89.1	319	1	11.5	18.2	0
2	2	46	13	0	0	0	0	0	0	0	0	0	1	0	0	0	15	2	1	3.25	0	0	160	49	19.1406	39	4.5	0.68	196	3.47	11.68	0.43	0.98	119	82.5	319	4	3.5	1.4	0
2	2	63	11	0	1	0	1	0	0	0	0	1	0	0	1	0	15	2	2	0	0	0	160	46	17.9688	44.6	15.9	2.34	262	3.26	3.85	0.48	1.87	139	93.6	208	1	3.9	0.93	0
2	2	72	10	0	0	0	0	0	0	0	1	0	0	0	1	0	15	2	1	2.5	0	0	155	52	21.6441	44.5	7.7	2.93	208	5.89	10.47	0.31	1.22	132	90.1	281	4	1.9	0.35	0
2	2	79	11	0	0	0	0	0	1	0	1	0	0	0	0	0	15	2	4	2.75	0	0	160	60	23.4375	38.5	7.5	2.08	101	6.04	9.61	0.49	1.5	135	94.8	211	1	7.7	1.84	0
2	1	48	12	0	0	0	0	0	0	1	0	0	0	0	1	0	15	2	2	3	1	1	160	58.5	22.8516	40.5	4.9	1.08	167	4.55	5.38	0.43	1.48	142	91.9	199	4	0.6	0.41	0
2	2	57	20	0	0	0	0	0	0	0	1	0	0	0	1	1	10	4	4	5	0	0	160	0		40.4	9.2	1.69	439	6.22	17.78	0.58	1.5	141	93.2	231	4	4.9	2.35	0
2	1	54	33	0	1	0	0	0	0	0	0	0	0	0	0	1	15	2	3	8.25	1	1	168	82	29.0533	39.3	8.6	1.83	554	5.01	7.66	0.45	0.44	126	103.1	237	1	0.6	3	0
2	1	51	27	1	1	0	0	0	0	0	0	1	1	0	0	1	3	4	4	13.5	1	1	178	56	17.6745	48.3	5.4	5.99	437	5.99	21.47	1.66	1.25	151	90.3	280	4	15.1	3.21	1
2	2	66	16	0	0	0	0	0	0	0	0	1	0	0	1	0	15	2	2	0	0	0	160	46	17.9688	42.6	8.1	1.47	356	5.33	12.7	0.43	0.73	143	92.1	136	1	4.9	2.48	1
2	1	55	14	0	1	0	0	0	0	1	0	0	0	0	0	0	9	4	2	3.5	0	0	165	59	21.6713	44	9.6	1.41	347	6.17	10.08	0.53	0.36	133	92.9	208	4	7.8	0.85	0
2	2	43	20	0	0	0	0	0	0	0	0	0	0	1	0	1	9	4	2	5	0	1	167	62	22.231	38.2	7.7	0.54	102	4.61	13.27	1.15	1.08	117	89.3	270	2	2.6	5.27	0
2	1	72	8	0	0	0	0	0	0	0	0	0	1	0	0	0	15	2	3	2	1	1	170	70	24.2215	36.8	6	5.76	139	5.76	6.56	0.83	0.97	165	97	235	1	2.6	0.4	0
2	2	57	14	0	1	0	0	0	0	0	1	0	0	0	1	0	15	2	2	3.5	0	0	160	0		40.8	5.7	0.88	267	4.83	6.52	0.15	0.91	140	93.1	173	4	9.3	0.86	0
2	2	60	28	0	0	0	0	0	0	1	0	0	0	0	0	0	7	4	4	0	0	1	0	0	#DIV/0!	39.6	5.1	1.87	170	5.6	11.2	0.4	1.56	141	95.4	170	1	7.9	8.06	1
2	2	70	10	0	1	0	0	0	0	1	0	0	0	0	0	0	15	2	2	2.5	0	0	150	44	19.5556	41.5	7.7	1.03	237	4.42	12.94	0.87	1.19	134	89.2	157	4	5.6	2.99	0
1	2	62	21	0	1	0	1	0	0	0	0	0	1	0	1	0	15	2	3	5.25	0	1	160	63	24.6094	44.2	20.1	2.03	381	6.32	7.64	0.35	1.1	130	88.8	246	4	17.4	0.55	0
1	1	54	31	0	1	0	0	1	0	1	0	0	0	0	0	0	15	2	3	7.75	1	1	170	63	21.7993	44	9.5	3.49	298	4.32	5.59	0.25	0.72	124	82.5	155	1	7.9	0.58	0
1	1	44	10	0	0	0	0	0	0	0	0	0	0	1	0	0	14	2	2	2.5	1	1	172	75	25.3515	42.4	10.1	0.36	312	4.64	12.76	0.33	0.68	147	96.5	245	4	15.5	1.55	0
1	1	56	21	0	1	0	1	0	0	0	0	0	1	0	0	0	11	2	3	0	0	0	170	82.5	28.5467	37.1	11.5	1.46	420	5.63	10.98	0.67	1.22	145	87.5	259	4	9.7	0.57	0
1	2	55	10	0	0	0	0	0	0	0	0	0	0	0	1	0	15	2	1	2.5	0	0	157	58	23.5304	40.9	7.2	0.8	228	5.53	13.04	0.32	1.01	124	94.4	192	4	42.6	0.15	0
1	2	66	11	0	0	0	0	0	0	0	0	0	0	0	1	0	15	2	1	2.75	0	0	160	60	23.4375	38.7	7	1.17	117	5.81	4.54	0.28	1.53	133	87	193	4	11.9	0.56	0
1	1	71	14	0	1	0	0	0	0	1	0	0	1	0	0	0	15	2	4	23	0	0	0	0	21.4	41.7	6.9	1.05	350	4.3	9.82	0.24	0.31	139	90.3	139	1	4.7	0.92	1
1	2	46	17	0	1	0	0	0	0	0	1	1	1	0	1	0	8	3	2	0	0	1	0	0	#DIV/0!	38.8	7.6	2.67	218	4.44	22.25	1.16	1.58	156	88.8	358	4	14.6	0.6	1
1	2	59	20	0	1	0	0	0	0	1	0	0	0	0	0	0	15	2	2	2	0	1	162	0		40.8	6	0.57	283	5.17	11.47	0.4	1.05	145	92.4	123	2	0.7	0.38	0
1	1	71	14	0	1	0	0	0	0	1	0	0	1	0	0	0	15	2	1	3.5	0	0	0	0	24.9	41.7	6.9	1.05	350	4.3	9.82	0.24	0.31	139	90.3	139	1	4.7	0.92	0
1	1	42	13	0	1	0	0	0	0	0	0	1	0	0	0	0	12	3	3	3.25	1	1	170	46	15.917	37.8	6.9	0.89	325	3.96	10.69	0.33	0.97	142	97.8	342	1	3	0.34	0
1	2	48	17	0	0	0	0	0	0	0	0	0	0	0	1	0	15	1	2	0	0	0	155	71	29.5525	42.3	5.4	0.96	204	4.87	7.7	0.33	1.61	119	92.5	200	4	6.4	0.96	0
1	1	43	18	0	0	0	0	0	1	0	0	0	0	1	0	0	15	2	3	4.5	1	0	178	65	20.5151	41.1	4.9	1.5	343	4.06	12.48	0.53	0.97	174	92.3	235	4	1.8	0.19	0
1	2	71	24	0	0	0	0	0	1	0	1	0	0	0	1	0	13	2	3	1	0	0	150	45	20	44.1	8.5	0.51	283	5.56	12.15	0.76	1.13	132	88.4	125	4	10.8	9.56	1
1	1	68	8	0	0	0	0	0	0	1	0	1	1	0	1	0	15	1	3	0	1	1	165	45	23	37	5.7	0.68	306	3.59	14.36	0.44	1.43	118	94	181	1	2.9	3.85	1
1	2	58	10	0	0	0	0	0	0	0	0	0	1	0	0	0	14	2	2	0	0	0	154	55	23.1911	40.8	11.7	1.69	230	6.4	12.26	0.19	0.68	116	94.4	249	1	13.4	6.95	0
1	2	68	9	0	0	0	0	0	0	0	1	1	1	0	0	0	13	2	2	0	0	0	160	60	23.4375	45.2	6	0.8	242	6.92	7.91	0.23	0.78	117	87.8	285	1	1.39	1.35	0
1	1	43	4	0	0	0	0	0	0	1	0	0	1	0	0	0	15	2	1	0	0	1	171	75.5	25.8199	40	6.9	0.98	309	4.76	4.5	0.29	1.14	140	92.4	221	1	0.8	0.31	0
1	1	46	18	0	1	0	0	0	0	0	0	1	0	0	1	1	15	2	2	0	1	1	158	55	22.0317	43.4	4.6	2.07	233	6.27	11.78	0.54	1.19	160	93.2	226	1	6.4	0.29	0
1	1	73	10	0	0	1	0	0	1	0	1	0	0	0	1	0	15	2	2	0	0	0	170	0	25.6	34.7	6.9	0.6	252	5.11	14.1	0.3	0.67	151	88.7	222	4	4.3	0.48	0
1	1	59	20	0	1	0	0	0	0	1	0	0	0	0	0	1	9	4	4	4	1	1	170	54	18.6851	31.2	6.9	0.84	424	4.07	7.46	0.44	1.2	113	94.5	105	2	19.4	8.51	1
1	1	52	14	0	0	0	0	0	0	0	0	1	0	0	0	0	15	2	3	0	1	1	168	56	19.8413	41	5	1.21	138	5.07	9.59	0.53	0.58	141	87.1	193	3	15.27	0.39	0
1	2	45	16	0	0	0	0	0	0	1	0	0	1	0	1	0	15	2	2	0	0	1	155	54	22.4766	41.2	6.3	0.94	284	6.36	12.94	0.5	0.89	124	83.1	393	2	2	0.69	0
1	2	68	18	0	1	0	0	0	0	0	0	1	0	0	1	0	15	2	3	0	0	0	155	57	23.7253	37	5.5	1.04	216	5.1	10.31	0.49	1.71	132	85.4	189	1	6.9	1.11	0
1	2	68	13	0	1	0	0	0	0	0	1	0	0	0	1	0	15	1	1	0	0	0	155	52	21.6441	39.1	5.4	1.08	96	6.58	9.14	0.24	0.64	124	0.367	203	2	4.1	0.36	0
1	2	71	9	0	1	0	0	0	0	0	1	0	0	0	0	0	15	2	3	0	0	0	155	55	22.8928	35.6	7.4	0.59	276	5.64	7.42	0.08	0.69	151	91.7	189	2	2.3	0.98	0
1	2	67	10	0	0	0	0	0	0	0	0	0	0	0	1	0	15	2	1	0	0	0	155	65	27.0552	37.9	4.2	2.57	273	5.21	4.79	0.41	2.56	136	90.5	202	4	15.5	0.91	0
1	2	55	14	0	1	0	0	0	0	1	0	0	0	0	1	0	15	2	1	0	0	0	0	0	#DIV/0!	37.7	10.5	0.98	309	4.41	10.49	0.15	0.46	137	87.3	138	2	5.6	0.63	0
1	2	77	11	1	1	0	0	1	0	1	0	0	0	0	0	1	10	3	3	6	0	0	165	49	17.9982	23	8	1.5	245	2.18	10.53	1.27	0.37	133	92.9	174	4	5.1	0.43	0
1	2	59	11	0	0	0	0	0	0	0	0	1	0	0	1	0	15	1	1	0	0	0	153	63	26.9127	38	5	1.29	127	5.67	4.82	0.39	2.23	133	90.7	205	1	85.5	2.63	0
1	1	43	12	0	1	0	0	0	0	1	0	0	0	0	0	0	15	2	1	0	1	1	171	75	25.6489	39.7	5.7	1.69	480	4.63	15.05	0.38	0.91	162	85.8	269	2	2.1	0.52	0
1	2	76	44	0	1	0	0	0	0	1	0	1	1	0	0	0	8	4	3	11	0	0	0	0	#DIV/0!	34.9	6.9	1.76	254	4.58	6.48	0.35	1.21	142	88.7	240	4	2.4	1.25	1
1	1	59	14	1	0	0	0	0	0	0	0	0	0	0	0	1	3	4	4	7	1	1	170	60	20.7612	36.2	6.1	1.49	267	4.49	6.96	1.2	4.24	146	86.9	264	1	58.7	0.38	0
1	2	65	9	0	1	0	0	0	0	0	1	0	0	0	0	1	3	4	4	2	0	0	165	45	16.5289	30	13.4	1.99	190	4.04	21.47	1.66	1.25	151	90.3	280	4	11.5	7	1
1	2	79	69	1	1	0	0	0	0	0	1	0	0	1	0	0	15	2	2	34.5	0	0	155	45	18.7305	42.2	7.9	1.34	255	3.85	10.95	0.65	1.08	139	88.8	172	4	1.2	0.31	0
1	2	45	17	0	0	0	0	0	0	0	0	1	0	0	1	0	15	2	2	0	0	0	155	49	20.3954	40.7	5.4	0.53	128	3.57	10.37	0.26	0.65	141	90.1	193	2	2.9	0.56	0
1	2	68	12	0	1	0	0	0	0	1	0	1	0	0	0	0	15	2	4	0	0	0	150	44	19.5556	45.9	11.1	0.51	301	5.85	10.62	0.01	1.06	123	90.4	171	4	3.7	1.35	0
1	2	52	33	1	1	0	0	0	0	0	1	0	1	0	0	1	6	4	4	15	0	1	165	44	16.1616	39	5.1	1.04	224	4.46	16.22	0.49	0.72	152	83.2	227	1	33.6	6.24	0
1	2	50	35	0	0	0	0	0	0	0	1	0	0	0	0	1	15	2	1	0	0	0	162	55	20.9572	35.5	6.3	1.26	279	4.86	6.96	0.11	0.97	123	86.1	174	2	0.3	0.24	0
1	2	43	16	0	1	0	0	0	0	0	0	1	0	0	1	0	15	2	1	0	0	0	158	45	18.026	39.3	6.9	0.89	252	5.4	14.25	0.65	0.59	121	80.2	217	2	20	1.34	0
1	2	49	8	0	0	0	0	0	0	1	0	0	0	0	1	0	15	2	2	0	0	0	167	0		39	11.8	0.49	161	5.3	9.86	0.03	0.72	118	92.6	173	1	0.3	2.69	0
1	2	46	20	0	1	0	0	0	0	0	1	0	0	0	0	0	15	1	1	0	0	1	158	63.5	25.4366	41.5	4.8	1.64	241	7.05	5.61	0.52	1.49	101	75.1	312	1	13.6	1.15	0
1	1	44	11	0	0	0	0	0	0	1	0	0	0	0	0	0	15	1	1	1	1	1	178	80	25.2493	41.5	6.9	1.01	484	4.83	8.91	0.7	1.02	131	86.8	111	4	3.13	0.77	0
1	1	52	29	1	0	0	0	0	0	1	0	1	0	0	0	1	7	4	4	0	1	0	177	56	17.8748	36.5	3.8	1.14	229	3.63	20.65	0.75	1.36	141	96.1	237	1	4.3	1.08	0
1	2	45	14	0	0	0	0	0	0	0	0	0	0	1	0	0	15	2	2	0	0	0	0	0	#DIV/0!	42.7	4.7	0.81	290	6.68	10.18	0.24	0.79	110	82	228	2	1.3	2.05	0
1	2	73	36	0	1	0	1	0	0	0	0	0	0	0	1	0	13	2	2	0	0	0	160	61	23.8281	36.9	13.1	1.17	302	2.63	9.08	0.34	1.21	133	92.6	282	4	3.4	1.14	0
1	2	62	34	1	1	0	0	0	0	1	0	0	0	0	0	1	7	4	4	17	1	0	155	65	27.0552	39.1	7.1	2.19	497	4.02	12.7	1.27	1.2	125	100.5	192	1	26.5	4.88	1
1	2	69	10	0	1	0	0	0	0	0	0	0	1	0	0	0	15	2	2	0	0	0	158	51	20.4294	38.3	6.4	1.1	237	5.31	7	0.24	0.95	107	89.3	182	2	125.7	2.42	0
1	2	42	9	0	0	0	0	0	0	0	0	0	1	0	0	0	15	2	1	0	0	1	158	57	22.8329	39.6	4.4	1.26	143	4.98	6.63	0.78	1.57	123	86.4	355	1	0.5	0.77	0
1	2	64	13	0	1	0	0	1	0	0	0	1	0	0	1	0	15	1	1	0	0	0	164	58	21.5645	39.8	2.1	1.29	408	3.57	15.28	1.14	2.29	188	80	677	4	3.9	0.27	0
1	2	57	4	0	1	0	0	0	0	1	0	0	0	0	1	0	15	1	2	1	0	0	0	0	#DIV/0!	42.3	8.1	0.84	242	7.08	10.05	0.2	1.03	133	91.6	345	4	1.9	0.32	0
1	1	50	21	1	0	0	0	0	0	0	0	0	0	1	0	1	4	4	4	14	0	0	143	55	26.8962	38.7	8.5	0.82	350	4.83	9.24	0.71	0.26	152	87.5	233	1	1	2.19	0
1	2	50	12	0	0	0	0	0	0	0	1	1	0	0	0	1	10	4	3	0	0	0	158	56	22.4323	34.4	7.6	0.94	279	4.48	12.17	0.33	0.54	132	90.7	217	4	4.5	2.19	1
1	2	38	12	0	0	0	0	0	0	1	0	0	0	0	1	0	15	2	1	0	0	1	159	51.5	20.371	39.9	4.3	1.05	275	4.17	9.95	0.66	1.93	134	94.6	238	4	0.5	0.71	0
1	2	80	24	0	1	0	0	0	0	0	1	0	0	0	0	1	8	4	4	12	0	0	153	44	18.7962	37.8	6.6	2.06	130	4.62	8.36	0.47	1.08	106	97.6	168	2	5.6	0.81	0
1	1	43	13	0	0	0	0	0	0	1	0	0	0	0	1	0	15	2	1	0	1	1	167	58	20.7967	41.1	5.9	0.51	320	4.38	11.78	0.51	0.88	140	90.7	158	4	0.3	0.19	0
1	1	65	23	0	1	0	0	0	1	0	1	0	0	0	1	0	15	2	3	4	1	0	160	56	15.9	38.2	4.7	1.27	241	4.27	12.09	0.76	0.83	148	86.7	130	2	9	0.43	0
1	2	76	26	0	1	0	0	0	1	0	0	0	0	1	0	1	15	2	2	0	0	0	150	50	34.8	39.1	3.9	1.06	300	6.77	15.51	0.41	1.15	116	90.2	212	3	31.8	1.27	0
1	2	40	14	0	0	0	0	0	0	0	0	0	1	0	1	0	15	2	1	19	0	1	0	0	#DIV/0!	39.7	4.8	1.48	281	4.81	7.74	0.18	0.88	100	70.8	277	1	3.9	0.27	0
1	2	67	9	0	1	0	0	0	0	0	0	0	1	0	0	0	15	2	4	0	0	1	0	0	#DIV/0!	41.7	7.1	2.19	125	3.88	9.97	0.74	1.38	122	96	192	2	3.13	1.11	0
1	2	46	8	0	1	0	0	0	0	0	0	0	0	1	0	0	15	1	1	0	0	0	158	53.5	21.4309	43.1	5.8	2.09	213	4.05	2.6	0.4	1.82	123	92.6	247	4	8.3	0.11	0
1	2	44	13	0	1	0	0	0	0	1	0	0	0	0	0	0	15	2	2	0	0	1	157	0		40.7	5.6	0.72	194	4.58	10.53	0.4	0.44	122	101.4	172	4	5.1	0.43	0
1	2	51	15	0	0	0	0	0	0	0	0	0	1	0	1	0	15	2	1	0	0	0	158	0		40.3	4.7	0.7	212	3.49	6.25	1.57	1.19	148	90.7	233	4	5.4	2.91	0
1	2	79	19	0	1	0	1	0	1	0	0	1	0	0	0	1	8	4	4	4.75	0	0	0	0	#DIV/0!	28.7	11.9	2.24	461	5.85	12.13	0.41	1.17	98	88.4	374	4	26.4	1.72	1
1	1	45	5	0	0	0	0	0	0	1	0	0	0	0	0	0	15	1	1	0	1	0	168	56	19.8413	42.8	6.9	2.49	319	6.8	10.81	0.25	1.31	148	90.4	231	4	2.5	0.28	0
1	2	64	15	0	0	0	0	0	0	1	0	1	1	0	1	1	15	1	1	0	0	0	153	55	23.4952	36.6	4.9	0.97	109	4.54	16.01	0.64	1.29	133	88.3	165	4	7	1.67	0
1	1	74	10	0	1	0	0	0	0	1	0	0	0	0	1	0	15	1	1	0	0	0	160	52	24.7	28.3	7.3	0.38	264	4.16	17.9	1.02	1.32	131	89.9	169	4	37.8	0.97	0
1	1	58	18	0	1	1	0	1	0	0	0	0	0	0	0	0	15	2	4	0	1	1	161	90	34.7209	27	6.3	0.74	462	5.46	11.77	0.42	0.54	137	82.4	208	1	12.7	0.91	0
1	2	56	15	0	0	0	0	0	0	0	0	1	0	0	1	0	15	1	1	0	0	1	0	0	#DIV/0!	44.1	4.4	0.65	162	5.88	12.79	0.62	1.56	131	94.5	311	4	1.3	2.7	0
1	2	76	28	0	1	0	0	0	0	0	1	1	0	0	0	1	15	1	1	0	0	0	155	60	24.974	33.7	10.8	0.92	177	4.98	8.274	0.67	2.04	111	86.4	249	2	2.2	0.59	0
1	1	47	15	0	1	0	0	0	0	0	0	0	1	0	0	0	15	2	1	1	1	0	177	75	23.9395	46.3	7.2	1.91	546	4.99	11.27	0.39	0.91	141	91.2	196	1	16.6	0.36	0
1	1	73	2	1	1	0	1	0	0	0	0	1	0	0	1	1	5	4	4	2	1	0	162	72	25.6	26	8	1.5	332	2.78	6.4	1.17	0.4	130	92.6	176	3	1.1	1.5	1
1	2	50	14	0	0	0	0	0	0	0	1	0	0	0	1	0	15	1	1	0	0	0	156	0		33.9	4.2	0.59	112	4.1	9.21	0.27	0.88	135	95.5	194	4	4	0.34	0
1	2	46	5	0	0	0	0	0	0	0	1	0	0	0	0	0	15	1	1	0	0	1	161	0		39.4	6.9	1.26	252	5.42	8.29	0.32	1.34	142	94	293	4	13	0.39	0
1	2	55	13	0	0	0	0	0	0	0	1	0	0	0	1	0	15	2	2	0	0	0	166	54	19.5965	37.4	4.8	0.88	125	5.48	5	0.42	2.61	113	93.5	192	1	1.9	2.1	0
1	2	80	17	0	1	0	1	0	0	0	1	0	0	0	1	0	13	3	4	0	0	1	160	62	24.2188	38.9	10.2	0.35	125	4.58	8.21	0.77	1.22	121	93.9	203	4	1.9	1.01	0
1	2	59	12	0	0	0	0	0	0	1	0	0	0	0	1	0	15	1	2	0	0	0	154	46	19.3962	40.1	5.7	3.4	135	3.4	11.53	0.71	0.85	113	92.4	302	1	10.3	0.44	0
1	2	61	21	0	0	0	0	0	0	1	0	0	0	0	1	0	15	2	2	0	0	0	159	59	23.3377	36.9	5.2	1.23	287	5.26	11.04	0.39	1.07	115	102.9	204	4	1.9	0.49	0
1	2	59	25	0	0	0	0	0	0	0	0	1	0	0	1	0	15	2	1	5	0	0	160	55	21.4844	36.5	4.5	0.64	108	5.54	6.4	0.64	0.53	108	86.9	264	2	1.1	1.5	0
1	1	50	6	0	0	0	0	0	0	0	0	1	0	0	1	0	15	2	1	0	0	0	163	65	24.4646	37.7	6.9	2.34	389	5.59	8.98	0.52	1.13	167	83.2	207	2	11.3	0.61	0
1	2	56	41	1	0	0	0	0	0	1	0	0	1	0	1	0	8	4	3	5	0	0	162	67	25.5296	38.2	7.4	0.75	243	5.77	8.67	0.57	1.56	105	86.2	181	3	3.66	20	1
1	1	58	21	1	1	0	0	0	0	0	0	0	1	0	0	0	8	4	4	2	0	0	177	72	22.9819	35.9	5.4	0.49	491	4	7.48	0.43	1.64	139	91.8	160	1	0.7	0.88	1
1	2	55	14	0	1	0	0	0	0	0	1	0	0	0	1	0	15	2	2	0	0	0	158	49	19.6283	39.3	4.3	0.61	200	5.12	8.41	0.63	1.11	125	92.7	234	4	12.8	4.02	0
1	1	58	16	0	1	0	0	0	0	1	0	0	0	0	0	0	3	4	4	11	1	0	170	60	20.7612	36	5.9	1.31	192	5.81	9.52	0.21	1.04	150	95.6	206	3	46	10.48	1
1	2	74	14	0	1	0	0	0	0	0	1	0	0	0	1	0	15	2	2	1	0	0	156	59	24.2439	34.5	5.4	0.97	128	3.89	6.84	0.18	0.94	121	92.8	202	1	26.7	2.81	0
1	2	69	17	0	1	1	0	0	0	1	0	0	0	0	0	0	7	4	4	0	0	0	160	55	21.4844	47.1	10.9	0.99	202	3.84	9.97	0.17	1.9	136	98	136	2	1.7	6.17	1
1	2	45	16	0	1	0	0	0	0	1	0	0	0	0	0	0	15	2	1	0	0	0	158	60	24.0346	40.8	6.5	0.95	208	5.84	8.73	0.36	1.29	111	89.1	218	4	3.2	0.36	0
1	1	57	19	0	0	0	0	0	0	0	0	0	0	0	1	0	14	2	1	0	0	0	160	58	22.6562	40.3	5.2	1.3	256	5.81	8.22	0.73	0.68	140	91.7	255	1	8.9	2.98	0
1	2	56	11	0	1	0	0	0	0	0	1	0	0	0	1	0	15	2	3	0	0	0	158	55	22.0317	40.4	5.1	0.42	199	5.87	1.54	0.63	1.54	128	84.7	330	1	7.7	3.01	0
1	2	67	14	0	1	0	0	0	0	0	0	1	0	0	0	0	15	1	1	0	0	0	158	60	24.0346	37.3	5.9	2.19	318	5.62	2.43	0.46	2.43	135	95	311	4	4.77	0.36	0
1	2	58	12	0	1	0	0	0	0	0	0	1	0	0	1	0	15	1	1	1	0	0	160	0		41.2	7.8	0.62	223	5.81	16.63	0.77	0.92	134	88.4	246	3	14.5	1.61	0
1	2	52	4	0	0	0	0	0	0	1	0	0	0	0	1	0	13	2	1	0	0	0	163	65	24.4646	31.4	5.4	0.53	138	3.81	10.11	0.39	1.05	122	91.6	227	4	1.3	2.56	0
1	2	51	6	0	0	0	0	0	0	0	0	1	0	0	1	0	15	1	1	0	0	0	165	73.5	26.9972	42.2	5.4	1.86	356	5.12	10.78	0.063	2.41	148	89.5	348	4	1.5	0.73	0
1	2	58	14	0	1	0	0	0	0	1	0	0	0	0	0	0	15	1	1	0	0	0	0	0	#DIV/0!	40	6.1	2.26	195	5.92	8.31	0.44	1.46	130	92.3	233	4	4.1	2.38	0
1	1	34	8	0	0	0	0	0	0	1	0	0	0	0	0	0	15	1	1	0	0	0	170	77	26.6436	45.5	5	8.6	469	6.69	5.07	0.39	1.49	132	94.3	219	2	0.6	1.23	0
1	2	76	9	0	1	0	0	1	0	1	1	0	1	0	1	0	9	4	4	0	0	0	0	0	#DIV/0!	41.3	9.2	0.58	185	4.37	10.31	1.21	1.21	107	69.5	239	2	3.7	0.81	1
1	2	66	12	1	1	0	0	1	0	0	0	0	1	0	0	0	11	3	4	1	0	0	150	70	31.1111	43	7.3	1.08	346	6.14	14.87	0.79	0.98	131	90.1	246	4	30.3	2.32	0
1	1	49	14	0	0	0	0	0	0	0	0	0	0	0	1	0	15	2	1	0	0	0	179	68.5	21.3789	42.8	6	0.85	278	4.62	12.72	0.55	0.62	168	89.5	209	2	4.9	5	0
1	2	70	11	0	0	0	0	0	0	1	0	0	0	0	0	0	13	2	1	0	0	0	0	0	#DIV/0!	30.3	6.4	0.53	147	4.08	7.43	0.75	2.54	98	85.1	255	1	12.2	0.84	0
1	2	61	28	1	1	0	0	0	0	1	0	0	0	0	1	0	6	4	4	0	0	0	153	77	32.8933	27	9.3	0.44	220	4.85	6.68	0.5	1.52	114	94.7	99	2	29.7	4.95	1
1	2	53	12	0	1	0	0	0	0	1	0	0	0	0	0	0	15	1	2	0	0	0	158	0	23.4	40.5	7.6	0.83	338	5.49	15.65	1.11	1.24	127	81.5	300	3	23.6	2.13	0
1	2	39	15	0	0	0	0	0	0	0	0	1	0	0	1	0	15	1	1	0	0	0	165	80	29.3848	37.4	7	0.83	344	4.82	7.87	0.12	0.89	142	98.3	268	4	14.2	0.28	0
1	2	47	13	0	1	0	0	0	0	0	0	0	1	0	0	0	15	2	3	0	0	0	160	55	21.4844	41.6	7.4	2.9	374	4.22	17.63	0.73	1.52	132	79.9	287	4	7.3	6.6	0
1	2	65	16	0	0	0	0	0	0	0	0	0	0	0	0	0	15	1	2	0	0	0	160	60	23.4375	37.8	7.2	6.29	123	4.78	7.57	0.28	1.04	107	96.5	172	1	12.7	2.5	0
1	2	61	16	0	0	0	1	0	0	1	0	0	0	0	1	0	15	2	1	0	0	0	150	42	18.6667	35.5	14.3	1.07	210	5.81	11.73	1.06	1.09	126	92.8	287	1	8.8	2.18	0
1	2	47	5	0	0	0	0	0	0	0	0	0	1	0	0	0	15	1	1	0	0	0	159	57	22.5466	39.8	5.9	3.35	316	5.65	4.11	0.51	1.55	116	84.2	386	2	4.9	0.2	1
1	2	43	6	0	0	0	0	0	0	0	0	1	1	0	1	0	15	1	1	0	0	0	152	0		34.4	5.1	5.48	251	4.87	6.28	0.44	2.19	133	92.2	325	4	16.3	0.28	1
1	2	55	11	0	1	0	0	0	0	0	0	0	0	0	1	0	15	2	1	0	0	0	160	56	21.875	36.5	6	0.82	167	4.41	6.79	0.65	1.1	131	92.5	184	2	8.7	2.34	0
1	2	55	13	0	1	0	0	0	0	1	0	0	0	0	1	0	15	2	1	0	0	0	161	0		39.6	5.7	0.73	148	4.95	17.56	0.31	0.73	116	90.4	371	2	8.7	2.34	0
1	2	64	12	0	0	0	0	0	0	1	0	0	0	0	0	0	15	2	1	0	0	0	165	47	17.2635	39.1	5.2	1.14	295	5.14	13.16	0.48	2.29	127	86.8	224	2	7.8	0.81	0
1	2	55	12	0	1	0	0	0	0	0	0	0	0	1	0	0	15	2	1	0	0	0	158	60	24.0346	43.7	7	1.97	340	3.77	13.12	0.37	1.03	127	83.9	309	4	2.6	0.36	0
1	2	58	14	0	0	0	0	0	0	0	1	0	0	0	1	0	15	1	3	1	0	0	150	0	23.1	40.6	5.5	0.93	199	4.6	8.18	0.52	0.4	19	92.8	200	4	5.4	2.27	0
1	2	67	12	0	1	0	0	0	0	0	0	1	0	0	1	0	15	2	3	0	0	0	159	40	15.8222	30.5	7.3	9.82	195	6.93	6.97	0.3	0.23	125	92.9	131	1	2.6	0.95	0
1	1	73	27	0	1	0	1	0	0	0	1	0	0	0	1	0	15	2	2	0	0	0	160	0	23.4	42.5	10.3	1.02	255	4.95	9.44	0.04	0.53	163	90.2	181	4	0.9	0.32	0
1	1	69	28	1	0	0	0	0	1	0	0	0	0	1	0	1	7	4	3	7	1	0	172	59	22.4	33.5	7.5	1.73	157	5.19	8.34	0.62	1.14	138	86.3	169	4	134	12.14	1
1	1	47	12	0	0	0	0	0	0	1	0	0	0	0	1	0	15	2	2	0	0	0	175	65	21.2245	32.8	7.7	9.28	223	4.08	19.67	1.92	2.62	142	90.3	264	1	31.9	2.47	0
1	1	70	21	0	1	0	0	1	0	0	0	1	0	0	1	0	13	2	3	0	0	0	0	0	22.3	30.1	3.9	0.65	160	6.14	7.51	1.14	1.89	121	86.2	124	2	7	3.27	1
1	2	75	37	1	0	0	0	0	0	0	0	0	1	0	1	0	15	2	2	5	0	0	157	65	26.3702	28.9	7.2	2.57	90	6.09	13.12	0.85	1.87	122	92.4	261	1	28.9	2.5	0
1	1	50	15	0	0	0	0	0	0	1	0	0	0	0	1	0	15	2	3	0	0	0	176	65	20.984	40.3	6.9	0.91	283	6.11	13.37	0.4	1.19	148	96.3	167	4	38.5	1.35	0
1	2	60	18	0	0	0	0	0	0	1	0	0	0	0	1	0	12	3	1	0	0	0	155	55	22.8928	40.3	6.4	0.55	159	4.14	13.91	0.93	0.89	128	88.2	210	1	3.3	9.64	0
1	1	34	11	0	0	0	0	0	0	0	0	0	1	0	1	0	15	1	1	0	0	0	168	55	19.487	37.9	7.1	1.07	295	5.68	5.99	0.39	1.93	142	92.2	162	1	9.3	1.46	0
1	2	49	11	0	0	0	0	0	0	0	1	0	0	0	0	0	15	2	1	0	0	0	155	60	24.974	40.7	5.4	3.57	161	7.03	11.95	0.83	1.01	120	80.9	296	4	7.9	2.85	0
1	1	49	6	0	1	0	0	0	0	1	0	0	0	0	0	0	15	1	1	0	0	0	165	64	23.5078	43.9	4.4	1.58	302	4.73	6.38	0.43	2.13	150	89.4	289	4	5.6	0.97	0
1	1	45	12	0	0	0	0	0	0	0	0	1	1	0	1	0	15	2	1	0	0	0	170	87.9	30.4152	43.8	3.8	1.82	496	7.06	8.43	0.77	2.06	163	85.4	200	4	31.8	0.19	0
1	1	25	20	0	0	0	0	0	0	1	0	0	0	0	0	0	14	2	3	0	0	0	160	62	24.2188	37.5	8.1	6.66	208	3.67	10.88	0.03	0.43	125	88.7	124	3	16.5	2.03	0
1	2	61	13	0	1	0	0	0	0	0	1	0	1	0	1	0	15	2	1	0	0	0	160	63	24.6094	42.5	6.9	1.27	283	3.41	5.85	0.35	2.02	131	87.8	237	1	17.4	1.47	0
1	2	72	12	0	1	0	1	0	0	1	0	0	0	0	1	0	15	2	1	0	0	0	160	63	24.6094	40.8	6.9	4.05	137	2.78	2.93	0.27	2.71	126	91.1	199	3	7.9	1.11	0
1	2	71	24	0	1	0	0	0	0	0	1	0	0	0	1	1	15	1	1	0	0	0	151	51	22.3674	42.7	7.6	0.6	83	4.77	6.3	0.53	3.49	140	93.7	225	2	25.2	20	0
1	1	65	7	0	1	0	0	0	0	0	1	0	0	0	0	0	15	1	3	0	0	0	170	65	24	40.3	4.2	0.91	219	3.85	12.63	0.54	1.35	153	98.5	165	1	19.2	0.23	0
1	1	59	8	0	0	0	0	0	0	1	0	0	0	0	0	0	15	1	1	1	1	0	165	62	22.7732	32.5	4.5	0.52	297	3.72	4.18	0.25	1.53	128	93.3	218	1	3.13	0.4	0
1	2	55	15	0	0	0	0	0	0	1	0	0	0	0	1	0	12	3	1	0	0	0	0	0	#DIV/0!	36.1	6.4	0.66	237	4.39	11.11	0.55	1.03	136	92.7	124	2	4.4	3.61	0
1	2	65	22	0	0	0	0	0	0	1	0	0	0	0	0	0	15	1	1	0	0	0	160	59	23.0469	35.7	5.9	0.58	141	5.61	8.74	0.39	1.08	104	79.6	203	1	1.8	0.57	0
1	2	51	5	0	1	0	0	0	0	1	0	0	0	0	1	0	15	2	2	0	0	0	155	0		41.6	5.8	0.4	169	5.32	17	0.49	1.09	141	83	245	4	5	2.82	0
1	2	59	34	1	0	0	0	0	1	1	0	0	0	0	1	0	15	1	3	2	0	0	155	44	18.3143	23.1	9.4	1.15	321	7.27	18.04	1.39	1.3	145	89.9	145	1	70.2	3.86	0
1	2	60	13	0	1	0	0	0	0	1	0	0	0	0	0	0	15	1	1	0	0	0	0	0	#DIV/0!	41.6	9.4	2.03	284	6.12	7.86	0.47	1.31	113	65.2	166	3	5.3	5.35	0
1	1	37	26	0	0	0	0	0	0	1	0	0	0	0	0	0	12	3	3	0	0	0	173	105	27	39.8	9.3	2.3	207	4.32	11.28	0.63	1.91	155	90	205	4	6.9	1.2	0
1	1	48	4	0	1	0	0	0	0	0	0	0	1	0	0	0	15	1	1	0	0	0	170	45	15.5709	38.8	5.7	1.95	304	3.1	5.82	0.64	0.83	120	63.2	91	2	15.5	0.87	0
1	1	52	8	0	0	0	0	0	0	0	1	0	0	0	1	0	15	1	1	0	0	0	175	62	18	34.9	5.3	0.95	226	4.89	3.88	0.4	2.02	134	90.2	388	4	9.7	0.75	0
1	1	71	10	0	1	0	0	0	0	1	0	0	0	0	0	0	15	1	3	0	0	0	168	60	23.6	39.7	6.2	0.91	257	4.47	9.87	0.17	0.53	145	95	190	4	5.5	1.15	1
1	1	43	14	0	0	0	0	1	0	0	0	0	0	0	0	0	13	1	3	2	1	1	170	80	27.6817	43.8	6.7	2.17	282	3.48	12.32	0.48	1.46	154	94.9	194	2	3.3	0.3	0
1	2	84	10	0	1	0	0	0	0	0	1	0	0	0	0	0	15	1	1	0	0	0	162	47	17.9089	34.4	4.9	0.61	222	4.92	9.47	0.38	0.96	115	94.5	231	3	4.3	0.99	0
1	2	77	14	1	0	0	1	0	0	0	1	0	0	0	0	0	10	4	3	6	0	0	145	66	31.3912	40.6	11	1.01	185	5.03	9.6	0.18	1.15	124	94	253	4	11	0.53	0
1	2	37	13	0	1	0	0	0	0	0	0	1	0	0	1	0	15	1	1	0	0	0	162	0	22.5	47.8	5.3	1.21	281	5.34	21.6	0.53	1.38	146	92.7	260	1	1.3	0.9	0
1	1	48	8	0	0	0	0	0	0	0	0	0	1	0	1	0	15	2	3	0	0	0	175	67.5	22.0408	40.7	5.6	1.35	189	5.03	7.67	0.98	1.96	138	88.8	288	1	37.4	0.75	0
1	2	66	19	0	1	0	0	0	0	1	0	0	0	0	1	0	15	2	1	0	0	0	166	70	25.4028	30.2	4.8	1.24	200	6.8	4	0.05	1.27	115	89.3	183	1	1.4	4.3	1
1	2	47	5	0	0	0	0	0	0	1	0	0	0	0	1	0	15	1	1	0	0	0	161	0	22.6	34.7	4.7	0.86	201	3.96	7.22	0.23	1.88	123	90.5	254	1	11.9	0.29	0
1	1	58	18	0	1	0	0	0	0	0	0	0	0	0	0	0	15	2	3	0	0	0	170	70	24.2215	40.1	6.8	1.59	137	5.85	6.42	0.53	1.1	142	86.8	138	4	4.7	0.25	0
1	2	49	17	0	1	0	0	0	0	0	1	0	0	0	0	0	15	1	1	0	0	0	0	0	#DIV/0!	35.5	5.2	2.23	258	5.61	10.77	0.65	1.27	118	89.2	206	4	8.02	1.61	0
1	1	76	5	0	0	0	0	0	1	0	1	0	0	0	0	0	15	1	3	0	0	0	0	61	25.1	37.9	6	0.96	226	4.41	17.9	1.04	0.6	147	90.9	258	2	14.6	5	1
1	2	77	12	0	1	0	0	0	0	0	1	0	0	0	1	0	15	1	3	0	0	0	155	59	24.5578	41.2	4.8	1	269	7.58	2.01	0.66	2.01	155	89.6	233	1	45	0.69	0
1	2	55	21	0	1	0	0	0	0	0	0	0	1	0	1	0	13	1	1	0	0	0	0	0	#DIV/0!	31.5	6	1.19	19	4.84	2.73	0.18	0.47	122	109.3	77	4	0.25	3.79	0
1	1	50	13	0	1	0	0	0	0	1	0	1	0	0	1	1	13	2	4	0	0	0	160	51	19.9219	26	17.5	1.5	274	3.01	8.18	1.06	0.53	108	86.9	264	2	26	2.27	0
1	1	61	14	0	0	0	0	0	0	0	1	0	0	0	0	0	15	1	1	1	0	0	165	70	22.6	38.3	5.8	1.33	260	4.09	7.97	0.77	1.41	142	91.4	250	4	8.9	0.66	0
1	2	46	16	0	0	0	0	0	0	0	0	1	0	0	1	0	15	1	1	0	0	0	160	60	23.4375	38.2	6.3	0.93	235	4.93	5.61	0.73	2.1	150	93.8	269	4	32.7	1.3	0
1	2	53	10	0	1	0	0	0	0	1	0	0	0	0	0	0	15	1	1	0	0	0	162	57.5	21.9098	42.4	7.2	6.55	317	5.32	6	0.49	1.17	137	90.1	249	2	1.6	1.09	0
1	1	39	61	1	0	0	0	0	0	1	0	1	0	0	0	1	7	4	4	39	0	0	170	70	24.2215	35.6	9.7	0.6	478	4.3	25.1	1.76	1.61	188	87.1	241	2	26.3	2.01	0
1	2	81	57	0	1	0	0	0	0	0	0	1	0	0	1	1	15	2	3	20	0	0	160	51	19.9219	34.7	6.4	1.78	357	5.16	8.54	0.45	1.41	100	66.2	249	2	6.8	2.23	0
1	2	70	10	0	0	0	0	0	0	0	0	0	0	1	0	0	15	2	4	0	0	0	0	52	#DIV/0!	30.6	4.9	0.78	148	4.41	13	0.41	1.08	117	95.3	168	1	0.7	0.3	0
1	1	49	47	1	0	0	0	0	0	0	0	1	0	0	0	1	5	4	4	3	1	0	166	79	28.6689	41	8.7	0.94	217	4.06	5.29	0.68	3.83	145	96.2	226	1	12.3	0.27	0
1	2	62	12	0	1	0	0	0	0	1	0	0	0	0	0	0	15	2	1	0	0	0	155	47.5	19.7711	41.2	6.6	0.53	242	6.19	10.07	0.49	0.69	131	90.5	170	4	5	1.48	0
1	2	57	14	0	1	0	0	0	0	1	0	0	0	0	0	0	15	1	1	1	0	0	0	0	#DIV/0!	38.4	7.7	1.11	227	5.37	8.6	8.6	1.82	113	97.5	197	4	6.4	2.8	0
1	2	78	30	0	1	0	0	0	0	1	0	0	0	0	1	1	10	4	1	16	0	0	0	0	#DIV/0!	28.4	6.3	0.85	208	4.34	4.1	0.39	1.08	76	86.8	264	4	33.8	4.53	1
1	1	31	4	0	0	0	0	0	0	1	1	1	0	0	0	0	15	2	1	0	0	0	170	59	20.4152	43	4.6	1.35	271	4.3	9	0.64	1.82	156	91.5	254	2	1.9	0.2	0
1	2	68	18	0	1	0	0	0	0	0	1	0	0	0	1	0	15	1	3	0	0	0	0	0	#DIV/0!	43	7.1	0.89	306	7.99	17.06	0.4	0.58	141	97	194	2	4.7	0.57	0
1	2	30	23	0	0	0	0	0	0	0	0	0	0	0	1	0	15	2	1	0	0	0	0	0	#DIV/0!	18.8	4.7	3.73	539	6.74	3.16	0.65	0.89	91	72.5	196	2	9.3	8.22	0
2	1	49	11	0	0	0	0	0	0	1	0	0	0	0	0	0	15	2	1	0	0	0	175	55	17.9592	36.9	9.8	0.85	189	3.75	7.28	0.9	1.03	138	89.9	229	4	14.2	1.06	0
2	1	64	5	1	0	0	0	0	0	0	1	1	0	0	1	0	13	3	3	0	1	0	168	66	23.9	34.4	5	1.37	263	4.83	10.47	0.84	1.26	134	100.3	68	2	6.4	3	0
2	1	53	6	0	1	0	0	0	0	1	0	0	0	0	0	0	15	1	1	0	0	0	172	57	19.2672	37.2	4.6	0.9	309	4.37	7.4	0.54	0.99	159	90.8	178	1	0.3	0.24	0
2	2	52	14	0	1	0	0	0	0	0	1	0	0	0	0	0	15	1	1	0	0	0	166	55	19.9594	38.9	7.2	10.2	203	6.7	13.14	0.41	1.14	133	89.5	230	4	11.1	2.82	0
2	1	59	20	0	0	0	0	0	1	1	0	0	0	0	0	0	15	1	3	11	0	0	160	60	16	45.2	6.6	0.73	207	5.94	18.71	0.71	0.86	159	84.7	206	1	70.4	1.7	0
2	2	49	19	0	1	0	0	0	0	1	0	0	0	0	1	0	15	2	1	0	0	0	168	65	23.03	43.1	6.8	1.4	165	4.51	10.71	0.66	0.86	136	84.7	137	1	5	0.55	0
2	2	41	13	0	0	0	0	0	0	0	0	0	1	0	0	0	15	2	1	0	0	0	158	64	25.6369	40.4	5	3.77	273	6.45	11.73	0.73	1.29	144	95.3	374	1	21.2	2.93	0
2	2	49	7	0	0	0	0	0	0	0	0	1	0	0	1	0	15	1	1	0	0	0	0	0	#DIV/0!	41.2	5.5	1.19	113	5.66	6.51	0.52	1.04	105	88.5	139	2	6.4	1.34	0
2	2	51	20	0	0	0	0	0	0	0	0	1	0	0	0	0	15	2	3	20	0	0	155	42	17.4818	33.6	11.2	1.06	172	3.5	8.89	0.61	0.62	108	93.5	101	2	50.5	7.23	0
2	1	55	13	0	0	0	0	0	0	0	0	0	1	0	1	0	15	2	1	0	0	0	168	63	22.3214	41.2	5.1	2.29	220	4.43	4.26	0.62	1.42	126	89.7	235	1	30.1	4.4	0
2	2	55	8	0	0	0	1	0	0	0	0	1	0	0	0	0	15	2	2	0	0	0	160	55	21.4844	35.2	3.5	0.97	269	4.89	7.5	1.15	2.78	119	95.3	284	1	5.05	0.5	0
2	1	57	9	0	0	0	0	0	0	0	0	0	1	0	0	0	15	1	1	0	1	1	168	69	24.4473	35.8	4.8	2.8	339	4.91	6.92	0.81	1.66	127	93.6	171	2	6.5	0.2	0
2	2	50	13	0	1	0	0	0	0	0	0	0	1	1	1	0	15	2	2	0	0	1	160	0		39.1	4.8	1	228	5.83	13.77	0.22	1.7	126	92.7	281	1	5	3.17	0
2	2	66	21	0	1	0	0	0	0	0	1	1	0	0	1	0	11	4	1	0	0	0	155	45	18.7305	36.9	5.4	1	214	5.39	10.86	1.34	1.1	120	99.7	187	4	10.4	10.4	0
2	1	52	21	0	0	0	0	0	0	0	0	0	0	0	1	0	15	2	3	0	1	1	175	67.5	22.0408	35.1	7.1	0.22	283	3.17	8.44	0.45	0.55	130	89.4	165	1	5	1.52	0
2	2	65	17	0	0	0	0	0	0	0	0	0	0	1	0	0	11	3	2	4	0	0	152	46	19.91	44.6	6.5	1.1	207	6	11.8	0.24	0.67	146	89.5	158	4	48	3.13	0
2	2	43	58	1	0	0	0	0	0	0	0	0	0	0	0	1	7	4	4	0	0	0	158	65	26.0375	33.6	9.5	0.8	114	4.88	18.5	0.77	0.83	124	83.4	271	1	88.4	3.81	1
2	2	67	21	1	0	0	0	0	0	0	1	0	0	0	1	0	12	3	1	0	0	0	158	65	26.0375	28.9	6.5	1.1	207	6	18.31	0.85	1.26	148	84.1	302	1	33.2	16.91	1
2	2	28	36	0	1	0	0	0	0	1	0	0	0	0	1	0	12	3	3	0	0	0	165	55	20.202	39.6	6	2.2	182	3.54	21.49	0.6	0.58	142	85.3	367	4	9.5	1.56	0
2	2	70	14	0	1	0	1	0	0	0	0	0	0	0	1	0	15	1	1	0	0	0	160	60	23.4375	28.9	6.2	5.35	146	3.72	3.63	0.26	0.69	103	87.3	94	4	23.2	1.26	0
2	1	52	12	0	1	0	0	0	0	0	1	0	0	0	1	0	15	1	1	4	1	1	167	64	28.4	37.1	5.8	0.77	230	5.05	8.92	0.9	1.39	129	93.8	257	4	5.5	0.69	0
2	2	59	15	0	1	0	0	0	0	0	0	0	1	0	0	0	15	2	1	0	0	0	152	40	17.313	38.9	3.5	0.53	208	5.21	5.72	0.51	0.77	125	79.4	172	2	5	1.1	0
2	1	45	18	1	0	0	0	0	0	0	0	1	0	0	1	0	9	4	3	1	1	1	176	75	24.2123	33.2	8.1	1.1	314	4.47	8.09	0.83	1.58	146	87	209	1	8.8	2.98	0
1	2	72	25	0	1	0	0	0	0	0	1	0	1	0	0	0	15	2	3	11	0	0	158	55	22.0317	36.6	5.9	1.43	180	5.84	8.22	0.85	1.39	125	91.5	245	4	5	1.52	0
1	1	51	11	0	1	0	0	0	0	0	0	1	0	0	1	0	15	2	1	0	1	1	170	66.5	23.0104	43.4	5.8	0.51	199	6.49	14.15	0.34	0.76	89.6	130	207	4	1.8	0.21	0
1	2	60	5	0	1	0	0	0	0	1	0	0	0	0	0	0	15	1	1	0	0	0	160	60	23.4375	40	6.8	0.4	215	5.33	7.9	0.36	0.4	112	86.2	183	1	0	1.04	0
1	1	68	25	1	0	0	0	0	0	0	0	1	0	0	0	0	9	4	1	0	1	1	170	52	24	34.5	7.3	0.83	110	4.82	8.16	0.38	0.58	127	99.2	301	1	6.3	2.18	0
1	2	57	18	0	0	0	0	0	0	0	0	0	0	0	0	0	15	1	1	0	0	0	157	50	20.2848	34.2	6.9	1.26	86	4.38	8.73	0.57	1.69	123	89	152	4	5	7.21	0
1	1	50	11	0	0	0	0	0	0	0	0	0	0	0	0	0	15	1	1	0	0	0	169	57	19.9573	43.8	7.6	1.19	296	5.22	8.6	0.79	1	144	92.7	313	2	19.6	0.22	0
1	1	40	20	0	0	0	0	0	0	0	0	0	0	0	1	0	15	2	1	0	1	1	170	75	25.9516	40.8	7	1.32	131	4.18	10.06	0.73	2.17	143	89.4	218	4	0	1.36	0
1	2	57	15	0	1	0	0	0	0	1	0	0	0	0	0	0	15	2	1	0	0	0	160	56	21.875	44.4	7.8	1.17	242	5.83	14.83	0.83	1.14	154	89.3	184	4	13.1	1.4	0
1	1	57	32	1	1	0	0	0	0	1	0	0	0	0	0	1	10	4	4	11	1	1	172	60	20.2812	36.9	4.8	1.8	174	4.82	6.16	0.63	1.1	138	89.4	313	4	45	8.64	1
1	1	51	16	0	0	0	0	0	0	0	0	1	0	0	1	0	13	2	1	1	1	1	172	70	23.6614	41	7.6	2.06	314	6.78	9.4	0.42	1.78	141	91.6	258	2	5	3.35	0
1	2	75	25	1	0	0	0	0	0	0	1	0	0	0	1	0	13	2	1	0	0	0	155	55	22.8928	46.3	9.7	1.15	314	5.06	10.93	1.19	2.15	113	88.2	316	1	30.1	3.24	0
1	2	84	22	0	1	0	0	0	0	0	0	1	0	0	1	0	15	2	1	0	0	0	154	50	21.0828	36.1	5.7	1.12	456	3.01	6.4	0.23	0.71	92	96	166	1	5	1.27	0
1	2	62	12	0	0	0	0	0	0	0	1	1	0	0	1	0	15	1	1	0	0	1	157	43	17.4449	37.2	4.1	2.17	335	7.7	5.85	0.79	2.23	104	86.4	245	1	27.2	0.53	0
1	2	50	17	0	0	0	0	0	0	0	0	1	0	0	1	0	15	2	1	0	0	0	160	68	26.5625	40.5	11.2	0.69	211	4.67	10.97	0.4	2.05	113	73.4	301	2	13.1	0.7	0
1	2	43	13	0	0	0	0	0	0	0	1	0	0	0	1	0	15	2	2	0	0	0	160	70	27.3438	30.9	4.6	1.09	288	3	1.45	0.32	0.66	99	90.2	86	4	25.7	1.7	0
1	1	71	8	0	1	0	0	0	0	1	0	0	0	0	1	0	15	1	1	0	1	1	175	70	25.5	35.1	5.1	1.41	425	5.5	3.7	0.74	1.99	148	109.3	181	4	8	1.54	0
1	2	49	12	0	1	0	0	0	0	1	0	0	0	0	1	0	15	1	1	0	0	0	158	55	22.0317	39.8	6.9	1.7	161	4.99	10.74	0.37	1.8	126	92.1	228	1	2	0.67	0
1	2	38	14	0	0	0	0	0	0	0	0	1	0	0	1	0	15	2	1	0	0	1	160	60	23.4375	41	5.9	1.42	269	5.17	16.27	1.15	1.7	126	83	192	4	29.2	3.28	0
1	2	65	28	0	0	0	0	0	0	0	1	1	0	0	1	1	6	4	4	11	0	1	165	56	20.5693	40.2	6.6	1.33	70	5.96	12.73	0.78	1.06	116	96.5	148	3	7.94	9.7	1
1	2	68	15	0	1	0	0	0	0	1	0	0	0	0	0	0	15	2	1	0	0	0	165	68	24.977	35.8	5.1	0.84	164	3.61	5.65	0.54	1.34	105	90.5	166	1	5.1	3.28	0
1	2	78	28	0	1	0	0	0	0	0	1	0	0	0	0	1	8	4	2	0	0	0	156	60	24.6548	47.7	13.2	2.31	370	8.1	14.24	1.12	2.16	118	91.3	214	1	9.9	3.22	1
1	1	53	27	0	1	0	1	0	0	0	0	0	0	0	1	0	15	2	2	0	1	0	169	61	21.3578	42	5.8	4.07	299	4.49	12.99	0.46	1.11	153	88.7	191	1	68.6	3.34	0
1	2	42	39	0	0	0	0	0	0	0	0	1	0	0	1	0	15	2	1	0	0	0	156	60	24.6548	38.2	5.5	0.68	296	4.41	11.03	0.86	0.72	126	88.7	293	4	25.6	3.17	0
1	2	41	6	0	1	0	0	0	0	0	0	0	1	0	1	0	15	1	1	0	0	0	150	60	26.6667	38.4	5.3	1.26	165	4.63	9	1.56	2.66	131	75.9	342	1	23.2	1.03	0
1	2	83	26	0	1	0	0	0	0	0	1	0	0	0	0	0	15	2	3	0	0	1	158	59	23.634	39.5	8.7	0.43	200	4.49	12.47	0.29	0.78	132	85.1	168	4	13.4	1.91	0
1	2	52	22	0	0	0	0	0	0	1	0	0	0	0	1	0	15	1	1	0	0	0	160	65	25.3906	45.7	8.2	0.93	430	6.73	14.92	0.22	1.35	148	86.1	254	4	21.3	3.45	0
1	2	51	19	0	0	0	0	0	0	1	0	0	0	0	1	0	15	2	1	0	0	0	153	60	25.6312	38.3	5.8	0.65	133	4.68	13.41	0.4	0.43	130	92.5	168	1	5	2.39	0
1	2	68	5	0	1	0	0	0	0	0	0	1	0	0	1	0	15	1	2	0	0	0	160	47	18.3594	37.4	5.8	2.02	242	5.03	5.07	0.62	0.84	130	89.8	102	4	0	0.71	0
1	1	54	35	0	1	0	0	0	0	1	0	0	0	0	0	0	10	3	1	3	0	0	175	79	25.7959	43.2	6	0.66	180	4.76	6.73	0.78	1.98	143	94.1	234	1	58.6	2.56	0
1	2	78	15	1	0	0	0	0	0	1	0	0	0	0	1	0	15	2	2	11	0	0	155	55	18.2	38.8	5.9	0.91	105	5.64	4.04	0.31	0.67	109	89.3	159	1	26.1	2.52	0
1	1	65	53	0	1	0	0	0	1	1	0	0	0	0	0	0	9	4	2	42	0	0	172	62	23.9	41	9.2	1.57	129	3.2	14.9	0.77	0.59	120	94.3	131	2	11.6	2.78	0
1	1	54	4	0	0	0	0	0	0	0	0	0	1	0	1	0	15	1	2	0	1	1	170	75	25.9516	33.9	4.9	1.02	591	1.93	2.69	0.39	2.22	125	106.4	209	4	0	1	0
1	2	62	13	0	1	0	1	0	0	0	1	0	0	0	0	0	15	2	3	1	0	1	160	67.5	26.3672	37.9	8.9	4.03	156	7.87	8.83	0.47	1.33	125	90.5	189	1	6.36	0.78	0
1	2	67	6	0	0	0	0	0	0	0	0	1	0	0	1	0	15	2	2	0	0	0	155	56	23.3091	37.2	4.6	0.75	269	5.73	8.52	0.5	2.31	129	88.4	213	1	0	0.34	0
1	2	51	16	0	1	0	0	0	0	0	1	0	0	0	0	0	15	2	2	0	0	0	160	55	21.4844	30.6	5.6	0.64	106	3.43	4.48	0.42	1.02	90	88.2	133	2	15.8	0.87	0
1	2	51	12	0	1	0	0	0	0	0	0	1	0	0	1	0	15	2	3	0	0	0	155	59	24.5578	42	7.7	1.7	246	6.84	16.08	0.85	1.46	141	86.3	256	2	0	1.26	0
1	2	49	7	0	0	0	0	0	0	0	1	1	0	0	0	0	15	2	3	0	0	0	158	48	19.2277	42.1	7.4	0.97	202	4.96	7.29	0.28	0.76	109	88.7	165	4	5	1.04	0
1	2	48	13	0	1	0	0	0	0	0	0	1	0	0	1	0	15	1	1	0	0	0	160	75	29.2969	36	6.3	1.67	156	4.56	10.6	0.42	0.69	115	75.1	331	2	5	0.72	0
1	2	65	26	0	0	0	0	0	1	0	0	1	0	0	1	0	15	1	3	0	0	0	155	43	17.898	29	6.6	6.75	170	2.41	4.32	0.28	0.96	104	90.7	267	4	69.5	2.55	0
1	2	40	16	0	1	0	0	0	0	0	0	1	0	0	1	0	15	1	3	0	0	0	155	0		39.1	5.4	1.08	96	6.58	9.14	0.24	0.64	124	0.367	203	2	4.1	0.36	0
1	2	70	13	0	1	0	0	0	0	0	0	1	0	0	1	0	15	2	4	0	0	0	155	55	22.8928	35.6	7.4	0.59	276	5.64	7.42	0.08	0.69	151	91.7	189	2	2.3	0.98	0
1	2	66	40	0	1	0	0	0	0	1	1	1	0	0	0	1	15	1	1	0	0	0	155	65	27.0552	37.9	4.2	2.57	273	5.21	4.79	0.41	2.56	136	90.5	202	4	15.5	0.91	0
1	2	84	16	0	0	0	0	0	1	0	0	1	0	0	0	1	15	1	2	0	1	0	160	55	18.2	37.7	10.5	0.98	309	4.41	10.49	0.15	0.46	137	87.3	138	2	5.6	0.63	0
1	2	52	27	0	0	0	0	0	0	0	0	1	0	0	0	1	15	1	4	3	0	0	158	48	19.2277	28.1	7.4	0.97	202	4.96	7.29	0.28	0.76	109	88.7	165	4	5	1.04	0
1	1	42	9	0	0	0	0	0	0	0	1	0	0	0	0	0	15	1	2	0	0	0	153	63	26.9127	38	5	1.29	127	5.67	4.82	0.39	2.23	133	90.7	205	1	10.8	2.63	0
1	1	53	22	0	0	0	0	0	0	0	0	1	0	0	1	0	15	2	2	0	0	0	171	75	25.6489	39.7	5.7	1.69	480	4.63	15.05	0.38	0.91	162	85.8	269	2	2.9	0.52	0
1	2	73	42	0	0	0	0	0	0	0	0	1	0	0	1	0	15	1	4	0	0	0	0	0	#DIV/0!	34.9	6.9	1.76	254	4.58	6.48	0.35	1.21	142	88.7	240	4	2.4	1.25	0
1	2	74	3	0	1	0	0	0	1	0	0	0	1	0	0	0	6	4	4	4	0	0	170	60	20.7612	36.2	6.1	1.49	267	4.49	16.96	1.2	2.1	146	86.9	264	1	58.7	0.38	0
1	2	52	16	0	1	0	0	0	0	0	0	1	0	0	1	0	15	2	3	0	0	0	158	55	22.0317	42.1	7.4	1.1	202	4.96	7.29	0.28	0.76	109	88.7	165	4	5	1.04	0
1	1	56	6	0	0	0	0	0	0	0	0	0	0	0	0	0	6	4	2	1	0	0	0	0	#DIV/0!	42.2	7.9	1.34	255	3.85	10.95	0.65	1.08	139	88.8	172	4	1.2	0.31	0
1	1	53	7	0	0	0	0	0	0	1	0	0	0	0	0	0	15	1	1	0	0	0	155	49	20.3954	40.7	5.4	0.53	128	3.57	10.37	0.26	0.65	141	90.1	193	2	2.9	0.56	0
1	2	48	34	0	1	0	0	0	0	1	0	0	0	0	0	1	15	1	2	0	0	0	150	0		45.9	11.1	0.51	301	5.85	10.62	0.01	1.06	123	90.4	171	4	3.7	1.35	0
1	2	67	11	0	1	0	1	0	0	0	1	0	0	0	0	0	15	1	3	0	0	0	165	58	21.3039	39	5.1	1.04	224	4.46	16.22	0.49	0.72	152	83.2	227	1	33.6	6.24	0
1	1	44	20	0	0	0	0	0	0	0	0	1	0	0	1	0	15	1	2	0	0	0	162	55	20.9572	35.5	6.3	1.26	279	4.86	6.96	0.11	0.97	123	86.1	174	2	0.3	0.24	0
1	1	44	13	0	0	0	0	0	0	0	0	0	0	0	0	0	15	2	2	0	0	0	158	45	18.026	39.3	6.9	0.89	252	5.4	14.25	0.65	0.59	121	80.2	217	2	20	1.34	0
1	2	76	44	0	1	0	1	1	1	0	0	1	0	0	0	1	15	1	3	1	0	0	167	52	18.6453	39	11.8	0.49	161	5.3	9.86	0.03	0.72	118	92.6	173	1	0.3	2.69	1
1	2	63	13	0	1	0	0	0	0	0	0	1	0	0	1	0	15	1	2	0	0	0	158	63.5	25.4366	41.5	4.8	1.64	241	7.05	5.61	0.52	1.49	101	75.1	312	1	13.6	1.15	0
1	2	44	8	0	1	0	0	0	0	0	0	0	1	0	1	0	15	1	1	1	0	0	178	80	25.2493	41.5	6.9	1.01	484	4.83	8.91	0.7	1.02	131	86.8	111	4	3.13	0.77	0
1	2	62	12	0	0	0	0	0	0	0	0	0	0	0	1	0	15	2	4	0	0	0	0	0	#DIV/0!	42.7	4.7	0.81	290	6.68	10.18	0.24	0.79	110	82	228	2	1.3	2.05	0
1	2	47	14	0	0	0	0	0	0	0	0	0	1	0	1	0	15	1	3	0	0	0	160	61	23.8281	36.9	13.1	1.17	302	2.63	9.08	0.34	1.21	133	92.6	282	4	3.4	1.14	0
1	2	48	12	1	0	0	0	0	0	0	0	1	0	0	1	0	15	1	2	3	0	0	155	65	29.8	28.9	7.1	2.19	497	2.02	12.7	1.27	0.86	125	100.5	192	1	26.5	4.88	0
1	2	68	50	1	0	0	0	0	1	0	0	0	0	1	0	0	9	4	4	4	0	0	158	55	17.4	38.3	6.4	1.1	237	5.31	14	0.24	0.95	107	89.3	182	2	125.7	2.42	0
1	2	45	20	0	0	0	0	0	0	0	0	1	0	0	1	0	15	1	3	0	0	0	158	57	22.8329	39.6	4.4	1.26	143	4.98	6.63	0.78	1.57	123	86.4	355	1	0.5	0.77	0
1	1	48	13	0	1	0	0	0	0	1	0	1	0	0	1	0	15	2	1	0	0	0	164	58	21.5645	39.8	2.1	1.29	408	3.57	15.28	1.14	2.29	188	80	677	4	3.9	0.27	0
1	2	60	101	1	1	0	0	0	0	0	1	1	0	0	0	0	15	1	3	0	0	0	155	40	16.6493	22.3	8.1	0.84	242	7.08	10.05	0.2	1.03	133	91.6	345	4	1.9	0.32	0
1	1	33	12	0	0	0	0	0	0	0	0	1	0	0	1	0	15	1	1	0	0	0	0	0	#DIV/0!	38.7	8.5	0.82	350	4.83	9.24	0.71	6.53	152	87.5	233	1	1	2.19	0
1	1	38	27	0	0	0	0	0	0	0	0	1	0	0	1	0	15	1	1	0	0	0	158	56	22.4323	34.4	7.6	0.94	279	4.48	12.17	0.33	0.54	132	90.7	217	4	4.5	2.19	0
1	1	28	16	0	0	0	0	0	0	1	0	0	0	0	1	0	5	4	1	0	0	0	159	51.5	20.371	39.9	4.3	1.05	275	4.17	9.95	0.66	1.93	134	94.6	238	4	0.5	0.71	0
1	2	45	25	0	0	0	0	0	0	0	0	1	0	0	1	0	13	1	1	1	0	0	153	55	23.4952	37.8	6.6	2.06	130	4.62	8.36	0.47	1.08	106	97.6	168	2	5.6	0.81	0
1	1	80	41	0	1	0	0	0	0	0	0	0	0	1	0	1	15	1	1	2	1	0	167	52	20.8	31.1	5.9	0.51	320	4.38	11.78	0.51	0.88	140	90.7	158	4	0.3	0.19	0
1	2	57	30	0	0	0	0	0	0	0	0	1	0	0	1	0	15	1	3	0	0	0	160	46	17.9688	38	4.5	0.68	196	3.47	11.68	0.43	0.67	119	82.5	319	4	3.5	1.4	0
1	2	51	10	0	1	0	0	0	0	0	1	1	0	0	1	0	15	1	4	0	0	0	160	60	23.4375	38.5	7.5	2.08	101	6.04	9.61	0.49	1.5	135	94.8	211	1	7.7	1.84	0
1	2	55	13	0	1	0	0	0	0	0	0	0	1	0	1	0	15	2	4	0	0	0	155	65	27.0552	39.1	7.1	2.19	497	4.02	12.7	1.27	2.86	125	100.5	192	1	26.5	4.88	0
1	2	51	16	1	1	0	1	0	0	0	1	0	0	0	0	0	11	4	2	11	0	0	158	44	17.6254	38.3	6.4	1.1	237	5.31	7	0.24	0.95	107	89.3	182	2	125.7	2.42	0
1	2	70	15	1	1	0	0	0	1	0	0	1	0	0	1	0	15	2	2	5	1	0	158	57	18	31.6	4.4	1.26	158	4.98	16.63	0.78	1.07	123	86.4	355	1	0.5	0.77	0
1	1	45	25	0	1	0	0	0	0	1	0	0	0	0	0	0	11	4	4	0	0	0	164	58	21.5645	39.8	2.1	1.29	408	3.57	15.28	1.14	2.29	188	80	677	4	3.9	0.27	0
1	2	66	9	0	0	0	0	0	0	0	1	1	0	0	1	0	7	4	4	0	0	0	0	0	#DIV/0!	42.3	8.1	0.84	242	7.08	10.05	0.2	1.03	133	91.6	345	4	1.9	0.32	0
1	2	71	10	1	1	0	0	0	0	1	0	0	0	0	1	0	12	4	1	11	0	0	155	44	18.3143	38.7	8.5	0.82	350	4.83	9.24	0.71	1.01	152	87.5	233	1	1	2.19	0
1	1	44	19	1	0	0	0	0	0	1	0	0	0	0	1	0	12	3	1	0	1	1	150	66	36	41.5	7.7	1.03	237	4.42	12.94	0.87	1.19	134	89.2	157	4	5.6	2.99	0
1	2	89	22	0	0	0	0	0	0	1	0	0	0	0	0	0	15	1	2	0	0	0	160	62	24.2188	44.2	20.1	2.03	381	6.32	7.64	0.35	1.1	130	88.8	246	4	17.4	0.55	0
1	1	36	13	0	0	0	0	0	0	1	0	0	0	0	0	0	15	1	1	0	0	0	170	88	17.9	29	9.5	3.49	298	4.32	5.59	0.25	0.72	124	82.5	155	1	7.9	0.58	0
1	2	50	7	1	0	0	0	0	0	1	0	0	0	0	0	0	15	2	1	17	0	0	150	49	17.9	22	10	1.5	542	2.41	5.25	1.39	0.43	19	92.8	122	4	18	0.32	0
1	2	85	14	0	1	0	0	0	0	1	0	0	0	0	0	0	9	4	4	1	0	0	172	75	25.3515	42.4	10.1	0.36	312	4.64	12.76	0.33	0.68	147	96.5	245	4	15.5	1.55	0
1	1	77	17	0	0	0	0	0	0	0	0	0	0	0	0	0	15	2	2	0	0	0	170	82.5	24.8	37.1	11.5	1.46	420	5.63	10.98	0.67	1.22	145	87.5	259	4	9.7	0.57	0
1	1	54	8	0	1	0	0	0	0	1	0	0	0	0	1	0	15	2	4	1	0	0	157	58	23.5304	40.9	7.2	0.8	228	5.53	13.04	0.32	1.01	124	94.4	192	4	13.4	0.15	0
1	1	57	17	1	1	0	0	0	0	1	0	0	0	0	0	0	15	2	2	0	1	0	160	60	23.8375	30.7	7	1.17	117	5.81	4.54	0.28	1.53	133	87	193	4	11.9	0.56	0
1	2	70	11	0	1	0	0	0	0	1	0	0	0	0	0	0	15	1	1	0	0	0	0	0	#DIV/0!	41.7	6.9	1.05	350	4.3	9.82	0.24	0.31	139	90.3	139	1	4.7	0.92	0
1	2	42	14	0	0	0	0	0	0	0	0	1	0	0	1	0	15	2	1	0	0	0	0	0	#DIV/0!	38.8	7.6	2.67	218	4.44	22.25	1.16	1.58	156	88.8	358	4	14.6	0.6	0
1	2	65	6	0	1	0	1	0	0	0	0	1	0	0	1	0	15	1	2	0	0	0	162	62	23.6244	40.8	6	0.57	283	5.17	11.47	0.4	1.05	145	92.4	123	2	0.7	0.38	0
1	1	63	8	0	1	0	0	0	0	1	0	0	0	0	0	0	15	2	4	0	0	0	0	0	25.6	38.2	5.8	1.63	324	4.03	5.2	0.56	2.16	148	91.9	209	4	1.9	0.29	0
1	2	81	32	0	1	0	0	0	0	0	1	1	0	0	0	0	15	1	3	0	0	0	167	46	16.494	41.7	6.9	1.05	350	4.3	9.82	0.24	0.31	139	90.3	139	1	4.7	0.92	0
1	2	53	19	1	1	0	0	0	0	0	0	1	0	0	1	0	10	3	1	14	0	0	170	55	19.4311	37.8	6.9	0.89	325	3.96	10.69	0.33	0.97	142	97.8	342	1	123	0.34	0
1	1	57	21	0	0	0	0	0	0	1	0	0	1	0	0	1	15	1	4	0	0	0	155	71	29.5525	42.3	5.4	0.96	204	4.87	7.7	0.33	1.61	119	92.5	200	4	6.4	0.96	0
1	2	36	8	0	1	0	0	0	0	0	0	1	0	0	0	0	15	2	1	0	0	0	178	65	20.5151	41.1	4.9	1.5	343	4.06	12.48	0.53	0.97	174	92.3	235	4	1.8	0.19	0
1	2	77	4	0	1	0	1	0	1	0	0	0	1	0	0	0	12	3	3	1	0	0	150	58	25.7778	44.1	8.5	0.51	283	5.56	12.15	0.76	1.13	132	88.4	125	4	10.8	9.56	1
1	2	49	18	0	1	0	0	0	0	0	0	1	0	0	0	0	15	2	2	0	0	0	154	0		37.1	5.2	0.72	176	5.56	11.14	0.25	0.94	104	78	316	4	0	0.51	0
1	2	61	11	0	0	0	0	0	0	0	1	1	0	0	0	0	15	1	1	0	0	0	154	55	23.1911	38.7	12.6	4.63	162	6.13	13.25	0.44	0.93	134	88.1	237	2	15.7	1.62	0
1	1	40	18	0	0	0	0	0	0	1	0	0	0	0	0	0	15	1	4	0	1	0	165	84	31.254	36	7.6	1.51	269	3.67	17.74	0.37	0.54	135	93.5	169	2	6	0.32	0
1	2	48	13	0	1	0	0	0	0	0	0	1	0	0	1	0	15	2	1	0	0	0	165	60	22.0386	38.7	5.6	2.37	245	5.36	14.6	0.49	1.06	136	92.1	268	1	24.8	0.36	0
1	2	70	9	0	1	0	0	0	0	0	1	0	0	0	0	0	15	1	2	0	0	0	150	60	26.6667	24.5	6.2	1.91	315	3.93	4.54	0.15	0.56	88	89.8	132	2	25.7	1.63	0
1	2	46	14	0	0	0	0	0	0	0	0	1	0	0	0	0	12	1	1	0	0	0	158	60	24.0346	49.4	7.3	0.94	216	4.81	9.5	0.51	1.23	135	92.6	174	4	0	0.27	0
1	2	54	20	0	1	0	0	0	0	0	0	0	1	0	1	0	15	1	1	0	0	0	158	0		39	7.8	2.21	152	5.59	18.84	0.38	1.37	129	84.6	243	3	9.2	1.07	0
1	2	37	15	0	0	0	0	0	0	0	1	0	0	0	1	0	15	1	1	0	0	0	156	50	20.5457	42.9	5.5	0.55	291	7.27	6.35	0.71	1.88	135	82.5	282	1	7.8	0.41	0
1	2	38	6	0	0	0	0	0	0	0	0	1	0	0	0	0	15	2	1	0	0	0	153	46	19.6506	39.2	6.2	1.04	174	3.45	10.41	0.28	0.49	133		210	3	1.39	3.2	0
1	2	50	15	0	1	0	0	0	0	0	0	0	1	0	1	0	15	1	1	0	0	0	153	55	23.4952	39.9	6.5	0.85	222	5.68	12.89	0.11	1.13	112		332	1	0.23	1.38	0
1	1	41	18	0	1	0	0	0	0	1	0	1	0	0	1	0	15	2	1	0	0	0	162	46	17.5278	45.7	6.4	8.03	623	8.62	7.68	0.45	2.83	147	83.9	209	1	33.2	0.23	0
1	2	58	14	0	0	0	0	0	0	0	0	0	0	0	1	0	15	1	1	0	0	0	161	60	23.1473	35.7	6.2	1.06	237	5.46	7.09	0.6	1.06	139	91.8	114	4	17.9	1.01	0
1	1	64	6	0	1	0	0	0	0	1	0	0	0	0	0	0	15	1	1	0	0	0	175	0	22.8	41.3	11.6	0.79	122	4.55	4.64	0.35	1.29	152	88.4	126	2	10.2	0.24	0
1	2	56	9	0	1	0	0	0	0	0	0	1	0	0	1	0	15	2	1	0	0	1	158	64	25.6369	37.3	6.8	3.18	263	4.94	3.56	0.41	2.15	137	93.4	207	4	5	0.21	0
1	2	62	19	1	0	0	0	0	0	0	0	1	0	0	0	1	13	1	3	5	0	1	161	55	21.6183	39.9	6.1	2.68	287	4.05	19.46	0.68	2.58	116	85.2	223	4	63.6	4.05	1
1	2	64	78	0	0	0	0	0	0	1	0	0	0	0	0	1	15	1	2	0	0	0	156	47	19.313	33.3	6	7.41	59	4.8	8.29	0.22	1.43	124	88.5	224	4	5.6	5.17	0
1	2	66	13	0	0	0	0	0	0	0	0	0	1	0	0	0	15	2	4	0	0	0	158	49	19.6283	42.3	4.5	1.39	241	5	6.1	0.6	1.3	130	92.8	210	4	0	0.32	0
1	2	70	10	0	1	0	0	0	1	0	1	1	0	0	0	0	12	1	2	0	0	0	154	40	16.8663	39.9	3.6	0.92	182	5.55	17.78	0.23	0.76	115	85.4	157	4	0	0.94	0
1	1	52	11	1	1	0	0	0	0	0	0	0	1	0	1	0	15	2	2	0	1	1	180	88	27.5605	33.3	8.2	0.77	327	7.03	6.54	0.13	1.28	149	88.7	162	4	5	0.93	0
1	2	42	19	0	1	0	0	0	0	0	0	1	0	0	1	0	15	1	1	0	0	0	160	70	27.3438	39.3	6.6	2.53	173	6.49	8.4	0.22	0.95	99	74.3	312	2	21.2	0.22	0
1	1	68	19	1	0	0	0	0	0	1	0	0	0	0	0	0	12	3	1	0	1	1	170	65	24.7	46.6	6.4	0.94	165	3.95	11.59	0.86	1.1	123	96.1	188	4	5.2	6.28	0
1	1	49	17	0	1	0	0	0	0	1	0	0	0	0	0	0	15	2	3	0	1	0	168	55	19.487	41.9	5.5	1.05	152	5.04	10.84	0.5	0.96	152	89.3	183	4	25.9	0.33	0
1	2	52	9	0	0	0	0	0	0	1	0	0	0	0	1	0	15	2	4	0	0	0	160	67.5	26.3672	42.8	4.9	1.6	259	7.87	12.45	0.4	0.82	142	83.5	191	4	0	0.81	0
1	2	62	5	0	0	0	0	0	1	0	0	1	0	0	1	0	14	1	4	0	0	0	160	48	18.75	20	11.1	1.5	346	2.09	12.7	1.34	1.47	125	88.7	124	3	5.5	1.15	0
1	1	51	17	0	1	0	0	0	0	0	0	0	0	0	0	1	15	2	4	0	0	0	172	51	17.239	36.1	4.6	1.44	249	3.98	27.15	2.68	1.78	166	84.5	171	4	15.5	1.28	0
1	2	64	12	0	1	0	0	0	0	1	0	0	0	0	0	0	15	1	2	0	0	0	158	53	21.2306	39.7	6.6	0.55	210	3.43	8.8	0.45	1.19	145	90.9	175	4	25.2	9	0
1	1	67	19	0	1	0	1	1	0	0	0	0	0	0	0	0	15	1	4	0	1	1	175	78	23.4	40.5	11.6	1.39	307	4.45	3.08	0.7	1.99	140	95	255	4	0	0.22	0
1	1	72	17	0	0	0	0	0	0	0	0	0	1	0	1	0	15	2	1	0	0	0	166	52	26.3	35.7	5.5	3.74	111	4.98	13.14	0.52	1.02	149	90.7	251	4	69	0.39	0
1	2	56	19	0	1	0	0	0	0	0	0	0	1	0	0	0	14	2	1	0	0	0	158	68	27.2392	43	6.4	1.26	144	4.45	9.67	0.53	1.31	119	88.7	239	4	28.5	5.87	0
1	2	53	13	0	1	0	0	0	0	0	1	0	0	0	1	0	10	3	1	0	0	0	153	0		39.3	5.4	9.85	329	6.7	6.7	0.67	1.57	118	90.6	121	1	12.3	13.33	0
1	2	78	18	0	0	0	0	0	0	0	0	1	0	0	1	0	15	1	3	0	0	0	165	55	20.202	39.5	5.9	1.43	172	3.17	9.2	0.46	1.48	129	88.5	190	3	56.1	1.31	0
1	2	68	13	0	1	0	0	0	0	0	1	0	0	0	1	0	15	1	1	0	0	0	155	60	24.974	38	6.6	3.63	269	5.81	14.46	0.92	2.27	139	89	286	2	0	2.21	0
1	2	53	14	0	1	0	0	0	0	0	0	0	1	0	1	0	15	2	1	0	0	0	160	65	25.3906	45.7	8.2	0.93	430	6.73	14.92	0.22	1.35	148	86.1	254	4	21.3	3.45	0
1	2	57	14	0	0	0	0	0	0	1	0	0	0	0	1	0	15	1	1	0	0	0	153	60	25.6312	38.3	5.8	0.65	133	4.68	13.41	0.4	0.43	130	92.5	168	1	5	2.39	0
1	1	50	17	0	0	0	0	0	0	0	0	0	1	0	1	0	15	2	1	0	0	0	175	63	20.5714	43.2	6	0.66	180	4.76	6.73	0.78	2.98	143	94.1	234	1	58.6	2.56	0
1	2	48	12	0	1	0	0	0	0	0	0	1	0	0	1	0	15	2	1	0	0	1	155	65	27.0552	41.6	10.6	8.88	238	5.3	6.64	0.77	1.5	151	92	211	1	0	0.95	0
1	1	68	34	1	0	0	0	0	0	1	0	0	0	0	0	0	8	4	4	0	0	0	155	88	25.8	38.8	5.9	0.91	105	5.64	4.04	0.31	0.67	109	89.3	159	1	26.1	2.52	0
1	2	66	7	0	0	0	0	0	0	0	0	1	0	0	1	0	15	2	4	1	0	0	172	61	20.6193	41	9.2	1.57	129	3.2	14.8	0.77	0.59	120	94.3	131	2	11.6	2.78	0
1	2	74	32	0	1	0	0	0	0	0	1	1	0	0	0	1	15	2	1	0	0	0	170	75	25.9516	33.9	4.9	1.02	591	1.93	2.69	0.39	2.22	125	106.4	209	4	0	1	0
1	1	65	5	0	0	0	0	0	0	1	1	0	0	0	1	0	8	4	3	1.25	0	1	160	67.5	25.4	37.9	8.9	4.03	156	7.87	8.83	0.47	1.33	125	90.5	189	1	6.36	0.78	0
1	2	66	24	0	1	0	0	0	0	0	1	0	0	0	0	0	15	2	1	0	0	0	155	56	23.3091	37.2	4.6	0.75	269	5.73	8.52	0.5	2.31	129	88.4	213	1	0	0.34	0
1	2	52	14	0	1	0	0	0	0	0	0	0	1	0	1	0	15	2	4	0	0	0	158	55	22.0317	35.8	7.2	0.53	149	4.69	6.74	0.32	0.68	78	70.1	229	2	29.5	2.58	0
1	2	54	12	0	1	0	0	0	0	1	0	0	0	0	1	0	15	2	2	0	0	0	160	55	21.4844	30.6	5.6	0.64	106	3.43	4.48	0.42	1.02	90	88.2	133	2	15.8	0.87	0
1	1	59	13	0	0	0	0	0	0	0	0	1	0	0	1	0	15	2	2	0	0	0	155	59	24.5578	42	7.7	1.7	246	6.84	16.08	0.85	1.46	141	86.3	256	2	0	1.26	0
1	2	75	19	0	0	0	0	0	0	0	1	0	0	0	1	0	15	1	1	4	0	0	158	48	19.6277	22.1	7.4	0.97	202	4.96	7.29	0.28	0.76	109	88.7	165	4	5	1.04	0
1	2	54	14	0	1	0	0	0	0	0	0	0	0	0	1	0	15	1	3	0	0	0	160	75	29.2969	36	6.3	1.67	156	4.56	10.6	0.42	0.69	115	75.1	331	2	5	0.72	0
1	2	56	14	0	0	0	0	0	0	0	1	0	0	0	0	0	15	2	2	0	0	0	155	0		29	6.6	6.75	170	2.41	4.32	0.28	0.96	104	90.7	267	4	69.5	2.55	0
1	2	50	11	0	1	0	0	0	0	0	1	0	0	0	1	0	15	1	1	0	0	0	155	0		39.1	5.4	1.08	96	6.58	9.14	0.24	0.64	124	0.367	203	2	4.1	0.36	0
1	1	50	17	0	0	0	0	0	0	0	0	0	1	0	0	0	15	1	1	0	0	0	155	46	19.1467	35.6	7.4	0.59	276	5.64	7.42	0.08	0.69	151	91.7	189	2	2.3	0.98	0
1	2	53	10	0	1	0	0	0	0	0	0	1	0	0	1	0	15	1	1	0	0	0	155	65	27.0552	37.9	4.2	2.57	273	2.21	4.79	1.41	0.56	136	90.5	202	4	15.5	0.91	0
1	1	61	29	0	1	0	0	0	0	0	0	0	1	0	1	0	11	4	1	0	0	0	0	0	24.1	37.7	10.5	0.98	309	4.41	10.49	0.15	0.46	137	87.3	138	2	5.6	0.63	1
1	2	68	11	1	1	0	0	0	0	1	0	0	0	0	1	0	14	1	1	0	0	0	160	47	18.7594	38	4.5	0.68	196	3.47	11.68	0.43	0.66	119	82.5	319	4	3.5	1.4	0
1	2	45	18	0	1	0	0	0	0	0	1	0	1	0	1	0	15	2	1	0	0	0	153	63	26.9127	38	5	1.29	127	5.67	4.82	0.39	2.23	133	90.7	205	1	0.8	2.63	0
1	2	64	12	0	1	0	0	0	0	0	0	1	0	0	1	0	15	2	3	0	0	0	0	0	#DIV/0!	34.9	6.9	1.76	254	4.58	6.48	0.35	1.21	142	88.7	240	4	2.4	1.25	0
1	2	50	14	0	0	0	0	0	0	1	0	0	0	0	1	0	15	1	3	0	0	0	170	60	20.7612	36.2	6.1	1.49	267	4.49	6.96	1.2	4.24	146	86.9	264	1	58.7	0.38	0
1	1	56	12	0	1	0	1	0	0	1	0	0	0	0	0	0	15	1	2	0	0	0	175	65	21.2245	38.4	9.6	1.01	348	3.76	3.5	0.41	1.9	237	88.7	177	4	17.9	5	0
1	2	71	12	0	0	0	0	0	0	0	1	0	0	0	1	0	15	2	3	0	0	0	0	0	#DIV/0!	42.2	7.9	1.34	255	3.85	10.95	0.65	1.08	139	88.8	172	4	1.2	0.31	0
1	1	46	11	0	1	0	0	0	0	0	1	0	0	0	0	0	15	1	2	0	0	0	155	49	20.3954	40.7	5.4	0.53	128	3.57	10.37	0.26	0.65	141	90.1	193	2	2.9	0.56	0
1	1	75	44	1	1	0	0	0	0	0	0	0	1	0	0	1	8	4	3	0	0	0	150	55	23.1	45.9	11.1	0.51	301	5.85	10.62	0.01	1.06	123	90.4	171	4	3.7	1.35	0
1	1	62	24	0	1	0	1	0	0	1	0	0	0	0	1	0	15	2	2	0	0	0	165	0	24.9	39	5.1	1.04	224	4.46	16.22	0.49	0.72	152	83.2	227	1	33.6	6.24	0
1	1	34	21	0	0	0	0	0	0	1	0	0	0	0	0	0	15	1	3	0	1	0	162	55	21.3572	35.5	6.3	1.26	279	4.86	6.96	0.11	0.97	123	86.1	174	2	0.3	0.24	0
1	2	64	16	0	0	0	0	0	0	0	1	0	0	0	0	0	15	2	1	0	0	0	158	45	18.026	39.3	6.9	0.89	252	5.4	14.25	0.65	0.59	121	80.2	217	2	20	1.34	0
1	2	68	22	0	0	0	0	0	0	0	0	0	0	0	0	0	15	2	1	0	0	0	158	63.5	25.4366	41.5	4.8	1.64	241	7.05	5.61	0.52	1.49	101	75.1	312	1	13.6	1.15	0
1	2	66	11	0	0	0	0	0	0	1	0	0	0	0	0	0	15	2	1	0	0	0	178	80	25.2493	41.5	6.9	1.01	484	4.83	8.91	0.7	1.02	131	86.8	111	4	3.13	0.77	0
1	1	50	15	0	0	0	0	0	0	1	0	0	0	0	0	0	15	2	1	0	0	0	0	0	#DIV/0!	42.7	4.7	0.81	290	6.68	10.18	0.24	0.79	110	82	228	2	1.3	2.05	0
1	2	67	14	0	1	0	0	0	0	0	1	0	0	0	1	0	13	1	3	0	0	0	160	61	23.8281	36.9	13.1	1.17	302	2.63	9.08	0.34	1.21	133	92.6	282	4	3.4	1.14	0
1	1	51	30	0	0	0	0	0	0	0	0	1	0	0	0	0	12	2	1	0	1	0	155	65	27.0552	39.1	7.1	2.19	497	4.02	12.7	1.27	1.4	125	100.5	192	1	26.5	4.88	0
1	1	48	12	0	0	0	0	0	0	1	0	0	0	0	0	0	15	2	1	0	0	0	158	59	23.634	38.3	6.4	1.1	237	5.31	7	0.24	0.95	107	89.3	182	2	125.7	2.42	0
1	2	65	10	0	0	0	0	0	0	0	0	1	0	0	1	0	15	2	1	0	0	0	158	57	22.8329	39.6	4.4	1.26	143	4.98	6.63	0.78	1.57	123	86.4	355	1	0.5	0.77	0
1	2	59	17	0	1	0	1	0	0	0	0	1	0	0	1	0	15	2	3	1	0	0	164	58	21.5645	39.8	2.1	1.29	408	3.57	15.28	1.14	2.29	188	80	677	4	3.9	0.27	0
2	1	67	15	0	1	0	0	0	0	0	0	0	1	0	1	0	15	2	1	0	0	0	0	0	22.5	42.3	8.1	0.84	242	7.08	10.05	0.2	1.03	133	91.6	345	4	1.9	0.32	0
2	2	51	14	0	1	0	0	0	0	0	1	1	0	0	1	0	15	2	1	1	0	0	0	0	#DIV/0!	38.7	8.5	0.82	350	4.83	9.24	0.71	6.53	152	87.5	233	1	1	2.19	0
2	2	87	39	0	0	0	0	0	1	0	0	1	0	0	0	1	12	2	3	13	0	0	158	56	22.4323	34.4	7.6	0.94	279	4.48	12.17	0.33	0.54	132	90.7	217	4	4.5	2.19	0
2	1	48	12	0	1	0	0	0	0	1	0	0	0	0	0	0	15	2	3	0	0	0	177	85	27.1314	45.4	4.6	1.53	256	4.58	9.84	0.23	1.07	154	87.1	222	4	0	0.22	0
2	2	74	29	1	0	0	0	0	0	0	0	0	0	0	1	0	15	1	1	3	0	0	167	60	21.9139	35.2	13.3	2.05	500	4.95	17.85	1.61	2.58	144	90.3	274	4	23.7	8.39	0
2	2	66	26	0	0	0	1	0	0	0	0	0	0	1	0	0	15	2	1	1	0	0	160	45	17.5781	33.4	12.2	0.89	140	3.77	23.5	2.12	2.21	135	91.4	421	1	6	3.68	0
2	2	49	9	0	0	0	0	0	0	0	1	0	0	0	0	0	15	2	2	1	0	0	155	0		38.5	3.8	0.87	222	6.21	11.45	0.21	0.88	115	93.3	243	2	21.4	1.05	0
2	2	51	28	1	1	0	0	0	0	0	1	0	0	0	0	1	15	1	4	0	0	0	165	60	30.6	38.8	5.4	0.73	229	4.9	5.41	0.61	1.17	106	86.4	192	1	75.4	4.34	0
2	2	53	13	0	1	0	0	0	0	0	0	0	0	0	1	0	15	2	1	0	0	0	164	69	25.6544	34.1	4.6	1.11	468	5.05	2.77	0.38	2.4	124	93.4	184	4	0	0.45	0
2	1	38	16	0	0	0	0	0	0	0	0	0	1	0	0	1	11	3	2	6	0	0	160	60	23.4375	41.7	5.5	0.58	236	4.15	13.28	1.11	1.43	145	97.7	192	2	0	0.19	0
2	2	42	8	0	1	0	0	0	0	0	1	1	0	0	0	0	15	2	2	0	0	0	155	56	23.3091	43.8	6	0.57	262	6.05	21.48	1.53	0.94	152	92.4	211	2	49.2	1.25	0
1	2	48	19	1	0	0	0	0	0	1	0	0	0	0	0	1	12	2	4	6.33333	0	0	159	60	24.1332	45.5	7.4	1.42	286	5.57	22.49	1.71	0.91	151	91.6	245	4	76.5	8.42	0
1	2	52	18	0	1	0	0	0	0	0	0	0	1	0	1	1	9	4	2	0	0	0	156	55	22.6003	40	6.4	4.57	64	3.72	6.65	0.49	4.39	143	86.8	225	2	5	1.52	0
1	1	49	22	1	1	0	0	0	0	0	0	0	0	1	0	1	7	4	2	22	0	0	167	60	16.6	35.2	13.3	2.05	500	4.95	17.85	1.61	1.3	144	90.3	274	4	23.7	8.39	1
1	2	50	22	0	0	0	0	0	0	0	0	0	0	0	0	1	15	1	1	0	1	0	160	55	17.3	33.4	12.2	0.89	140	3.77	23.5	2.12	1.21	135	91.4	421	1	66	3.68	0
1	2	76	13	0	1	0	0	0	0	0	1	0	0	0	1	0	15	2	2	0	0	0	155	42	17.4818	38.5	3.8	0.87	222	6.21	11.45	0.21	0.88	115	93.3	243	2	21.4	1.05	0
1	2	57	12	0	1	0	0	0	0	1	1	0	0	0	1	0	15	2	2	0	0	0	165	60	22.0386	38.8	5.4	0.73	229	4.9	5.41	0.61	1.17	106	86.4	192	1	75.4	4.34	0
1	1	61	9	0	0	0	0	0	0	0	0	0	0	1	0	0	15	2	1	0	0	0	164	69	24.3	34.1	4.6	1.11	468	5.05	2.77	0.38	2.4	124	93.4	184	4	0	0.45	0
1	1	55	15	0	0	0	0	0	0	1	0	0	0	0	1	0	15	2	2	0	0	1	155	56	23.3091	43.8	6	0.57	262	6.05	21.48	1.53	0.94	152	92.4	211	2	49.2	1.25	0
1	1	51	6	0	1	0	0	0	0	1	0	0	0	0	0	0	15	2	4	1	0	1	170	70	24.2215	43.9	5.3	1.79	399	5.4	12.04	0.41	1.05	144	93.2	154	1	0	0.29	0
1	2	65	8	0	1	0	0	0	0	0	0	1	1	0	1	0	15	2	2	0	0	0	158	60	24.0346	43.9	6.8	0.7	255	6.28	12.35	0.44	0.7	138	95.6	234	4	5	0.54	0
1	2	66	15	0	1	0	0	0	0	0	0	0	1	0	0	0	14	2	4	0	0	0	160	70	27.3438	35.4	7.6	5.86	372	5.98	19.25	0.58	0.96	147	84.5	264	4	11.7	5.35	0
1	1	57	14	0	0	0	0	0	0	0	0	1	0	0	0	0	15	2	1	1	0	0	170	59	20.4152	42.6	7.9	0.94	202	5.21	9.15	0.41	1.15	136	86	198	2	19.1	1.1	0
1	2	71	7	0	1	0	0	0	0	0	1	0	0	0	1	0	15	2	1	0	0	0	150	60	26.6667	40.3	6.3	1.46	246	6.59	12.54	0.28	1.16	146	84.3	279	1	0	5.13	0
1	1	57	8	0	0	0	0	0	0	0	0	1	0	0	1	0	15	1	4	2.66667	1	0	170	50	17.301	38	6.5	0.92	161	5.01	10.08	1.12	1.82	136	92.3	242	4	6	2.76	0
1	2	51	6	0	0	0	0	0	0	1	0	0	0	0	0	0	15	2	2	0	0	0	160	50	19.5312	41.3	4.9	1.06	199	4.41	3.6	0.31	1.14	108	82.7	329	4	5	0.63	0
1	2	51	13	0	1	0	0	0	0	0	0	1	0	0	1	0	15	2	2	0	0	0	149	46	20.7198	41.4	6	0.92	160	5.62	15.27	0.56	0.61	123	94.9	229	1	5	1.57	0
2	1	65	28	0	1	0	1	0	0	0	0	0	0	1	1	0	15	2	3	0	0	1	167	0	25.1	37.2	11.7	4.37	419	4.88	15.01	0.56	1.05	143	88.5	175	4	15.7	0.53	0
2	2	75	22	0	1	0	0	0	0	0	1	0	0	0	1	0	15	2	2	0	0	0	152	45	19.4771	42.3	9.2	0.8	204	5.81	9.32	0.27	0.32	122	92.1	168	2	11.7	1.04	0
2	1	43	8	0	0	0	0	0	0	1	0	0	0	0	0	0	15	2	1	0	0	0	160	65	25.3906	41.5	3.9	0.62	367	5.18	8.1	0.23	1.21	160	89.4	260	4	0	0.32	0
2	1	44	20	0	1	0	0	0	0	1	0	0	0	0	0	0	9	3	1	0	0	0	167	55	19.721	40.9	7	0.69	272	3.76	6.21	0.53	1.43	167	85.2	175	4	7.1	0.81	0
2	2	59	11	0	0	0	0	0	0	0	1	0	0	0	0	0	15	2	1	0	0	0	177	0		37.7	6.6	3.52	310	4.56	14.33	0.91	2.27	118	86.3	243	4	0	0.27	0
2	2	51	11	0	1	0	0	0	0	1	0	0	0	0	0	0	15	1	1	3.66667	0	0	159	0		45.3	8.6	1.14	85	4.87	13.24	0.15	1.12	114	94	176	2	6.7	1.49	0
2	1	58	14	0	1	0	0	0	0	0	0	1	0	0	0	0	15	2	1	1	0	1	160	48	18.75	42.1	5.1	1.04	186	6.14	8.51	0.29	0.51	130	88.5	219	4	8	2.89	0
2	2	53	11	0	0	0	0	0	0	0	0	0	1	0	1	0	15	2	1	0	0	0	160	0		33.9	6.9	0.56	112	4.48	11.74	0.26	0.45	119	88.6	191	3	31.8	2.75	0
2	1	42	9	0	0	0	0	0	0	0	0	0	1	1	1	0	15	2	1	0	1	0	170	62	21.4533	37.6	4.6	0.51	341	3.57	10.94	0.66	2.47	137	98.1	262	4	0	0.23	0
2	2	44	6	0	1	0	0	0	0	0	1	1	0	0	0	0	15	2	1	0	0	1	154	0		37.1	5.2	0.72	176	5.56	11.14	0.25	0.94	104	78	316	4	0	0.51	0
2	1	58	18	0	0	0	1	1	0	0	1	1	0	0	1	0	15	2	1	0	0	0	165	52	19.1001	31.8	10.9	2.28	203	4.43	11.38	0.89	1.35	127	85.1	246	0	22.2	0.62	0
2	2	69	17	0	1	0	1	0	0	0	0	0	0	0	0	0	15	1	1	0	0	0	154	55	23.1911	38.7	12.6	4.63	162	6.13	13.25	0.44	0.93	134	88.1	237	2	15.7	1.62	0
2	2	42	5	0	0	0	0	0	0	0	0	0	0	0	0	0	15	2	1	1	0	0	165	0		36	7.6	1.51	269	3.67	7.74	0.37	1.54	135	93.5	169	2	0	0.32	0
2	2	75	26	0	1	0	0	0	0	0	0	0	1	0	0	0	15	2	1	0	0	0	150	44	19.5556	24.5	6.2	1.91	315	3.93	4.54	0.15	0.56	88	89.8	132	2	25.7	1.63	0
2	2	49	14	0	0	0	0	0	0	0	1	1	0	0	0	0	15	2	1	0	0	0	158	60	24.0346	49.4	7.3	0.94	216	4.81	9.5	0.51	1.23	135	92.6	174	4	0	0.27	0
2	2	40	9	0	0	0	0	0	0	0	0	1	0	0	0	0	15	2	1	1	0	0	160	67.5	26.3672	39.6	4.4	1.37	141	4.56	6.71	0.52	1.33	132	91	205	4	0	1.53	0
2	2	48	13	1	1	0	0	0	0	1	0	0	0	0	0	0	15	1	1	6	0	0	158	55	22.4317	39	7.8	2.21	152	5.59	18.84	0.38	1.37	129	84.6	243	3	19.2	1.07	0
2	1	69	15	0	1	0	0	0	0	0	1	1	0	0	0	0	15	2	1	0	0	1	156	50	22.5	42.9	5.5	0.55	291	7.27	6.35	0.71	1.88	135	82.5	282	1	7.8	0.41	0
2	2	43	12	0	1	0	0	0	0	1	0	0	0	0	0	0	15	1	2	0	0	0	153	46	19.6506	39.2	6.2	1.04	174	3.45	10.41	0.28	0.49	133	88	210	4	4.3	2	0
2	2	48	10	0	1	0	0	0	0	1	0	0	0	0	0	0	15	2	1	0	0	0	153	55	23.4952	39.9	6.5	0.85	222	5.68	12.89	0.11	1.13	112		332	1	19.4	1.38	0
2	1	51	10	0	1	0	0	0	0	0	0	1	0	0	0	0	15	2	2	0	0	0	160	60	23.4375	37.4	3.9	1.16	308	5.49	4.18	0.46	2.2	175	92	176	1	2	0.97	0
2	2	55	13	0	0	0	0	0	0	1	0	0	0	0	0	0	15	2	2	0	0	1	155	47	19.563	37.1	4.6	0.5	264	5.25	5.25	0.3	1.43	132	88	200	1	1.6	1.93	0
2	2	53	9	0	1	0	0	0	0	0	1	0	0	0	0	0	15	2	2	0	0	0	160	69	26.9531	33.6	6.6	0.8	176	3.74	10.54	0.34	0.76	166		153	2	0.7	0.61	0
2	2	59	10	0	0	0	0	0	0	0	0	1	0	0	1	0	15	2	2	0	0	0	157	69	27.993	43.3	7.1	1.34	247	4.82	11.2	0.73	2.33	152	90	198	1	4.7	1	0
2	2	38	9	0	1	0	0	0	0	0	0	1	0	0	0	0	15	2	1	0	0	0	158	85	34.049	34.7	14.2	0.84	252	3.41	8.26	0.65	1.34	123	89	292	1	6.4	0.49	0
2	2	59	11	0	1	0	0	0	0	0	0	1	0	0	1	0	15	2	2	0	0	0	155	69	28.7201	38.8	5.8	1.16	239	6.75	6.35	0.49	2.06	144		321	2	0.3	1.13	0
2	2	43	14	0	0	0	0	0	0	1	0	0	1	0	1	0	15	2	4	0	0	0	165	70	25.7117	43.3	7.4	2.68	605	6.29	3.4	0.41	1.44	154	85.1	278	4	1.8	2	0
2	1	49	11	0	0	0	0	0	0	0	0	0	1	0	0	0	15	2	1	0	0	0	160	57	22.2656	39	6.5	1.47	304	4.62	3.48	0.39	2.08	124	88.5	141	2	89.8	4	0
2	1	67	17	1	1	0	1	0	0	0	0	0	1	0	0	0	5	4	4	0	1	0	170	88	24.5	34.7	17.7	1.41	187	3.67	7.72	0.23	1.07	118	91.5	132	1	4	2.29	0
2	1	53	22	1	0	0	0	0	1	0	0	0	0	0	0	1	6	4	4	0	1	1	170	65	22.8913	42.6	7.9	0.94	202	5.21	9.15	0.41	1.15	136	86	198	2	19.1	1.1	0
2	1	74	10	0	1	0	0	0	0	1	0	0	0	0	1	0	15	2	2	0	0	0	150	60	24.4	40.3	6.3	1.46	246	6.59	12.54	0.28	1.16	146	84.3	279	1	0	5.13	0
2	1	59	12	0	0	0	0	0	0	0	0	0	1	0	1	0	15	2	2	0	1	1	170	52	17.9931	38	6.5	0.92	161	5.01	10.08	1.12	1.82	136	92.3	242	4	0	2.76	0
2	2	49	27	0	1	0	0	1	0	0	0	1	1	0	1	0	8	4	4	5	0	0	160	50	19.5312	41.3	4.9	1.06	199	4.41	3.6	0.31	1.14	108	82.7	329	4	5	0.63	0
2	2	39	16	0	0	0	0	0	1	0	0	0	0	0	1	0	13	2	4	4	0	1	149	46	20.7198	41.4	6	0.92	160	5.62	15.27	0.56	0.61	123	94.9	229	1	5	1.57	0
2	1	71	9	0	0	0	0	0	0	1	0	0	0	0	1	0	15	2	2	0	0	0	167	0	24.9	37.2	11.7	4.37	419	4.88	15.01	0.56	1.05	143	88.5	175	4	15.7	0.53	0
2	2	53	23	0	1	0	0	0	0	0	0	1	0	0	1	0	15	2	3	0	0	0	152	45	19.4771	42.3	9.2	0.8	204	5.81	9.32	0.27	0.32	122	92.1	168	2	11.7	1.04	0
2	2	47	20	1	1	0	0	0	0	0	0	0	0	0	1	0	7	4	1	0	0	0	160	65	25.7906	41.5	3.9	0.62	367	5.18	8.1	0.23	1.21	160	89.4	260	4	4	0.32	0
2	2	44	11	0	1	0	0	0	0	0	1	0	0	0	1	0	15	2	1	0	0	0	167	0		40.9	7	0.69	272	3.76	6.21	0.53	1.43	167	85.2	175	4	7.1	0.81	0
2	2	56	18	0	1	0	0	0	0	0	0	1	0	0	0	0	15	1	2	0	0	0	160	62	24.2188	37.7	6.6	3.52	310	4.56	14.33	0.91	2.27	118	86.3	243	4	0	0.27	0
2	2	70	10	0	0	0	1	0	0	1	0	0	0	0	0	0	13	2	4	12	0	0	159	61	24.1288	45.3	8.6	1.14	85	4.87	13.24	0.15	1.12	114	94	176	2	6.7	1.49	0
2	2	52	7	0	0	0	0	0	0	0	1	0	0	0	0	0	15	2	1	0	0	0	160	0	20.5	42.1	5.1	1.04	186	6.14	8.51	0.29	0.51	130	88.5	219	4	8	2.89	0
2	2	56	6	0	1	0	0	0	0	0	1	0	0	0	0	0	15	1	2	0	0	0	160	0	24.3	33.9	6.9	0.56	112	4.48	11.74	0.26	0.45	119	88.6	191	3	31.8	2.75	0
2	1	49	16	0	1	0	0	0	0	0	0	1	0	0	0	0	15	1	2	0	0	0	170	62	21.4533	37.6	4.6	0.51	341	3.57	10.94	0.66	2.47	137	98.1	262	4	0	0.23	0
1	1	52	25	0	0	0	0	0	0	1	0	1	0	0	0	0	10	4	4	7	0	0	154	85	36.2408	37.1	5.2	0.72	176	5.56	11.14	0.25	1.94	104	78	316	4	16	0.51	0
1	1	71	5	0	1	0	0	0	0	1	0	0	0	0	0	0	15	2	2	0	0	0	165	0	22.9	31.8	10.9	2.28	203	4.43	11.38	0.89	1.35	127	85.1	246	2	22.2	0.62	0
1	2	65	20	0	1	0	0	0	1	0	1	0	0	0	1	0	15	2	2	5	0	0	165	0	25.2	36	7.6	1.51	269	3.67	7.74	0.37	1.54	135	93.5	169	2	0	0.32	0
1	2	41	5	0	0	0	0	0	0	0	1	0	0	0	0	0	15	2	1	0	0	0	170	70	24.8	43.9	5.3	1.79	399	5.4	12.04	0.41	1.05	144	93.2	154	1	0	0.29	0
1	2	48	12	0	1	0	0	0	0	0	0	0	0	0	0	0	15	2	2	0	0	0	158	60	24.9	43.9	6.8	0.7	255	6.28	12.35	0.44	0.7	138	95.6	234	4	5	0.54	0
1	2	66	19	0	1	0	0	0	1	0	0	1	0	0	1	0	15	2	2	0	1	0	160	70	21.7	35.4	7.6	5.86	372	5.98	19.25	0.58	0.66	147	84.5	264	4	21.7	5.35	1
1	2	67	9	0	1	0	0	0	0	0	1	0	0	0	0	0	15	2	1	0	0	0	170	0	22.2	42.6	7.9	0.94	202	5.21	9.15	0.41	1.15	136	86	198	2	19.1	1.1	0
1	2	66	41	1	1	0	1	0	0	0	1	0	0	0	1	0	12	3	2	5	0	0	150	60	26.2	35	6.3	1.46	246	6.59	12.54	0.28	1.16	146	84.3	279	1	4	5.13	0
1	1	51	23	0	0	0	0	0	0	0	1	1	0	0	0	0	15	2	2	5.75	0	0	170	79	27.3356	38	6.5	0.92	161	5.01	10.08	1.12	1.82	136	92.3	242	4	0	2.76	0
1	2	79	16	0	1	0	0	0	0	0	0	1	1	0	1	0	15	2	4	0	0	0	160	50	24.5	41.3	4.9	1.06	199	4.41	3.6	0.31	1.14	108	82.7	329	4	5	0.63	0
1	1	60	7	0	1	0	0	0	0	1	0	0	1	0	0	0	15	2	2	0	0	0	149	46	20.7198	41.4	6	0.92	160	5.62	15.27	0.56	0.61	123	94.9	229	1	5	1.57	0
1	1	54	19	1	1	1	0	1	0	0	0	0	0	0	0	0	15	2	4	0	1	0	167	88	31.9537	31.2	11.7	4.37	419	4.88	15.01	0.56	1.05	143	88.5	175	4	15.7	0.53	0
1	2	72	7	0	1	0	0	0	0	0	0	0	0	0	0	0	15	2	1	0	0	0	152	45	24.8	42.3	9.2	0.8	204	5.81	9.32	0.27	0.32	122	92.1	168	2	11.7	1.04	0
1	2	51	7	0	1	0	0	0	0	0	0	1	0	0	1	0	15	2	1	0	0	0	160	65	23.2	41.5	3.9	0.62	367	5.18	8.1	0.23	1.21	160	89.4	260	4	0	0.32	0
1	1	36	20	0	1	0	0	0	1	1	0	0	0	0	0	1	6	4	4	0	0	0	167	77	27.6095	40.9	7	0.69	272	3.76	6.21	0.53	1.43	167	85.2	175	4	7.1	0.81	0
1	2	29	6	0	0	0	0	0	0	0	0	0	1	0	0	0	15	2	2	0	0	0	167	60	24.2	37.7	6.6	3.52	310	4.56	14.33	0.91	2.27	118	86.3	243	4	0	0.27	0
1	2	55	31	0	1	0	0	0	0	0	1	0	0	0	1	0	13	2	2	0	0	0	159	0	24.7	45.3	8.6	1.14	85	4.87	13.24	0.15	1.12	114	94	176	2	6.7	1.49	0
1	1	57	10	0	1	0	0	0	0	0	0	0	0	0	1	0	8	4	3	0	0	0	160	79	30.8594	42.1	5.1	1.04	186	6.14	8.51	0.29	0.51	130	88.5	219	4	8	2.89	0
1	2	65	29	0	1	0	0	0	0	0	0	0	0	0	0	0	15	2	3	0	0	0	160	55	26.1	33.9	6.9	0.56	112	4.48	11.74	0.26	0.45	119	88.6	191	3	31.8	2.75	1
1	1	46	9	0	1	0	1	0	0	0	0	0	1	0	1	0	15	2	2	0	0	0	170	62	21.4533	37.6	4.6	0.51	341	3.57	10.94	0.66	2.47	137	98.1	262	4	0	0.23	0
1	2	50	12	0	1	0	0	0	0	0	0	1	0	0	1	0	15	2	4	0	0	0	157	55	24.6	37.4	6	0.93	110	4.43	13.59	0.29	0.35	149	98.7	224	4	37.8	2.3	0
1	1	30	9	0	0	0	0	0	0	1	0	1	0	0	1	0	15	2	1	0	1	0	157	56	22.719	40	4.3	0.66	156	3.87	5.68	0.38	1.74	137	92.6	214	1	1.8	0.16	0
1	2	79	19	1	1	0	0	0	0	0	1	0	0	0	1	0	13	2	4	6	0	0	168	60	25.8	26	11	1.5	643	2.86	10.08	1.53	0.43	122	109.3	77	4	10	1.04	0
2	1	81	13	0	0	0	0	0	0	0	0	1	0	0	1	0	15	2	2	0	0	0	154	55	22.3	36.4	5.9	0.96	83	4.04	22.25	1.16	1.58	156	88.8	358	4	14.6	1.2	0
0	2	63	5	0	0	0	0	0	0	0	0	1	0	0	0	1	15	2	1	0	0	0	0	0	23.2	34.9	4.3	0.61	200	5.12	8.41	0.63	1.11	125	92.7	234	4	12.8	4.02	0
0	2	61	11	0	0	0	0	0	0	0	0	1	0	0	0	1	15	2	1	0	0	0	0	0	23	36.2	5.9	1.31	192	5.81	9.52	0.21	1.04	150	95.6	206	3	46	10.48	1
0	1	62	30	0	0	0	0	0	0	1	0	0	0	0	0	1	8	4	3	0	0	0	0	0	23.9	38.4	5.4	0.97	128	3.89	6.84	0.18	0.94	121	92.8	202	1	26.7	2.81	0
0	2	64	30	0	0	0	0	0	0	0	0	0	0	0	1	1	15	2	1	0	0	0	0	0	22.8	42.2	10.9	0.99	202	3.84	9.97	0.17	1	136	98	136	2	4.65	6.17	1
0	2	60	13	0	0	0	0	0	0	0	0	0	1	0	0	0	15	2	1	0	0	0	0	0	23.1	40.7	6.5	0.95	208	5.84	8.73	0.36	1.29	111	89.1	218	4	3.2	0.36	0
0	2	52	8	0	1	0	0	0	0	0	1	0	0	0	0	0	15	2	1	0	0	0	0	0	23.2	45.9	5.2	1.3	256	5.81	8.22	0.73	0.68	140	91.7	255	1	8.9	2.98	0
0	2	41	7	0	0	0	0	0	0	0	0	1	0	0	0	1	15	2	1	0	0	0	0	0		39	5.1	0.42	199	5.87	1.54	0.63	1.54	128	84.7	330	1	7.7	3.01	0
0	2	57	4	0	0	0	0	0	0	0	1	0	0	0	0	1	15	2	1	0	0	0	0	0		35.5	5.9	2.19	318	5.62	2.43	0.46	2.43	135	95	311	4	4.77	0.36	0
0	2	48	22	0	0	0	0	0	0	0	0	1	0	0	0	1	15	2	1	0	0	0	155	55	17.9	39.3	7.8	0.62	223	5.81	16.63	0.77	0.92	134	88.4	246	3	14.5	1.61	0
0	2	39	16	0	0	0	0	1	0	0	0	0	1	0	0	0	15	2	2	0	0	0	0	0	22	41.5	5.4	0.53	138	3.81	10.11	0.39	1.05	122	91.6	227	4	1.3	2.56	0
0	1	45	26	0	0	0	0	0	0	0	0	0	0	0	1	0	15	2	1	0	0	0	0	0	23.4	41.5	5.4	1.86	356	5.12	10.78	0.063	2.41	148	89.5	348	4	1.5	0.73	0
0	1	74	12	0	1	0	0	0	1	1	0	0	0	0	0	0	15	2	3	0	0	0	0	0	22.9	42.7	6.1	2.26	195	5.92	8.31	0.44	1.46	130	92.3	233	4	4.1	2.38	0
0	1	52	20	0	1	0	0	0	0	1	0	0	0	0	0	0	15	2	3	0	0	1	0	0	24.3	36.9	5	8.6	469	6.69	5.07	0.39	1.49	132	94.3	219	2	0.6	1.23	0
0	2	41	22	1	0	0	0	0	0	0	0	0	0	1	0	0	10	4	3	6	0	1	158	55	22.4317	39.1	9.2	0.58	185	4.37	10.31	1.21	1.21	107	69.5	239	2	3.7	0.81	1
0	1	39	11	0	0	0	0	0	0	1	0	0	0	0	0	0	15	2	1	0	0	0	0	0	24.9	38.3	7.3	1.08	346	6.14	14.87	0.79	0.98	131	90.1	246	4	30.3	2.32	0
0	2	53	20	0	0	0	0	0	0	0	0	0	0	1	0	0	11	4	2	0	0	0	0	0	22.4	39.6	6	0.85	278	4.62	12.72	0.55	0.62	168	89.5	209	2	4.9	5	0
0	2	40	13	0	0	0	0	0	0	1	0	1	0	0	0	1	15	2	1	0	0	0	0	0	25.6	39.8	6.4	0.53	147	4.08	7.43	0.75	2.54	98	85.1	255	1	12.2	0.84	0
0	2	62	13	0	1	0	0	0	0	0	0	0	0	0	1	1	13	3	1	0	0	1	0	0	26	42.3	9.3	0.44	220	4.85	6.68	0.5	1.52	114	94.7	99	2	29.7	4.95	1
0	2	53	20	1	0	0	1	0	0	1	0	0	0	0	0	1	15	2	1	4	0	0	155	55	31.6	38.7	7.6	0.83	338	5.49	15.65	1.11	1.24	127	81.5	300	3	23.6	2.13	0
0	1	62	18	1	1	0	0	0	0	0	0	0	0	1	0	0	15	2	1	0	1	1	0	0	22.8	34.4	7	0.83	344	4.82	7.87	0.12	0.89	142	98.3	268	4	14.2	0.28	0
0	2	61	17	0	1	0	0	0	0	1	0	0	0	0	0	0	15	2	1	0	1	0	0	0	24.9	45.4	7.4	2.9	374	4.22	17.63	0.73	1.52	132	79.9	287	4	7.3	6.6	0
0	2	64	17	0	0	0	0	0	0	0	1	0	0	0	0	0	8	4	3	0	0	0	0	0	25.9	35.2	7.2	6.29	123	4.78	7.57	0.28	1.04	107	96.5	172	1	12.7	2.5	0
0	2	46	19	0	1	0	0	0	0	0	1	0	0	0	0	0	15	2	1	0	0	0	0	0	23.6	33.4	14.3	1.07	210	5.81	11.73	1.06	1.09	126	92.8	287	1	8.8	2.18	0
0	1	51	10	0	1	0	0	0	0	0	0	1	0	0	0	0	15	2	3	0	0	0	0	0	22.7	39.6	5.9	3.35	316	5.65	4.11	0.51	1.55	116	84.2	386	2	4.9	0.2	1
0	2	34	12	0	1	0	0	0	0	1	0	0	0	0	0	1	13	3	1	0	0	0	160	55	21.8844	38.8	5.1	5.48	251	4.87	6.28	0.44	1.19	133	92.2	325	4	16.3	0.28	1
0	2	29	13	0	0	0	0	0	0	0	0	0	1	0	0	0	15	2	1	0	0	1	0	0	24.6	34.1	6	0.82	167	4.41	6.79	0.65	1.1	131	92.5	184	2	8.7	2.34	0
0	2	55	27	1	0	0	0	0	0	1	0	0	0	0	0	0	7	4	3	4	0	0	158	48	19.6277	41.7	5.7	0.73	148	4.95	17.56	0.31	0.73	116	90.4	371	2	8.7	2.34	0
0	2	79	2	0	1	0	0	0	0	0	0	1	0	0	0	0	15	2	1	0	0	0	0	0	21.2	43.8	5.2	1.14	295	5.14	13.16	0.48	2.29	127	86.8	224	2	7.8	0.81	0
0	2	61	9	0	1	0	0	0	0	0	0	0	0	1	0	1	15	2	1	0	0	0	0	0	23.9	45.5	7	1.97	340	3.77	13.12	0.37	1.03	127	83.9	309	4	2.6	0.36	0
0	2	41	15	0	0	0	0	0	0	0	0	1	0	0	0	0	15	2	1	0	0	0	0	0	22	40	5.5	0.93	199	4.6	8.18	0.52	0.4	19	92.8	200	4	5.4	2.27	0
0	2	39	14	0	1	0	0	0	0	1	0	0	0	0	0	0	15	2	1	0	0	0	0	0	23.1	35.2	7.3	9.82	195	6.93	6.97	0.3	1.23	125	92.9	131	1	2.6	0.95	0
0	2	46	14	0	1	0	0	0	0	0	1	0	0	0	0	1	15	2	1	0	0	0	0	0	23.6	33.4	10.3	1.02	255	4.95	9.44	0.04	0.53	163	90.2	181	4	0.9	0.32	0
0	2	38	19	0	1	0	0	0	0	0	0	1	0	0	0	1	15	2	1	0	0	0	0	0	22.7	38.5	7.5	1.73	157	5.19	8.34	0.62	1.14	138	86.3	169	4	134	12.14	1
0	2	46	27	0	0	0	0	0	0	0	0	0	0	0	1	0	15	2	1	0	0	0	0	0	22.2	38.8	7.7	9.28	223	4.08	19.67	1.92	2.62	142	90.3	264	1	31.9	2.47	0
0	2	28	15	0	0	0	0	0	0	1	0	0	0	0	0	0	15	2	1	0	0	1	0	0		34.1	3.9	0.65	160	6.14	7.51	1.14	1.89	121	86.2	124	2	7	3.27	1
0	1	27	2	1	0	0	0	0	0	0	0	0	0	0	1	0	9	4	3	4	0	0	0	0	23.9	43.8	7.2	2.57	90	6.09	13.12	0.85	1.87	122	92.4	261	1	28.9	2.5	0
0	1	35	29	0	0	0	0	0	0	0	1	0	0	0	0	1	9	4	4	3	0	0	0	0	25.8	43.9	6.9	0.91	283	6.11	13.37	0.4	1.19	148	96.3	167	4	38.5	1.35	0
0	1	61	1	0	1	0	1	0	0	1	0	0	0	0	1	1	13	3	4	0	1	0	0	0	25.1	43.9	6.4	0.55	159	4.14	13.91	0.93	0.89	128	88.2	210	1	3.3	9.64	0
0	2	69	23	0	0	0	0	0	0	1	0	0	0	0	0	0	15	2	1	0	0	1	0	0	18.5	35.4	7.1	1.07	295	5.68	5.99	0.39	1.93	142	92.2	162	1	9.3	1.46	0
0	1	52	54	1	0	0	0	0	0	0	0	0	1	1	0	1	9	4	4	7	0	0	0	0	26.4	42.6	5.4	3.57	161	7.03	11.95	0.83	1.01	120	80.9	296	4	7.9	2.85	0
0	1	40	35	0	1	0	0	0	0	1	0	0	0	0	0	1	10	4	4	0	0	0	0	0	24.4	40.3	4.4	1.58	302	4.73	6.38	0.43	2.13	150	89.4	289	4	5.6	0.97	0
0	2	52	1	0	0	0	0	0	0	0	0	1	0	0	0	1	10	4	3	0	0	0	0	0		38	3.8	1.82	496	7.06	8.43	0.77	2.06	163	85.4	200	4	31.8	0.19	0
0	2	79	2	0	1	0	0	0	0	0	0	0	0	0	1	1	15	2	1	0	0	0	0	0	24.7	41.3	8.1	6.66	208	3.67	10.88	0.03	0.43	125	88.7	124	3	16.5	2.03	0
0	2	43	11	0	0	0	0	0	0	0	1	1	0	0	0	1	15	2	1	0	0	0	0	0		41.4	6.9	1.27	283	3.41	5.85	0.35	2.02	131	87.8	237	1	17.4	1.47	0
0	2	49	7	0	1	0	0	0	0	1	0	0	0	0	0	1	15	2	1	0	0	0	0	0		37.2	6.9	4.05	137	2.78	2.93	0.27	2.71	126	91.1	199	3	7.9	1.11	0
0	2	73	3	1	1	0	0	0	0	0	0	1	0	1	0	1	7	4	3	4	0	0	155	65	24	42.3	7.6	0.6	83	4.77	11.3	0.53	3.49	140	93.7	225	2	25.2	20	0
0	2	66	22	0	1	0	0	1	1	1	0	0	0	0	0	0	15	2	3	0	1	0	158	55	19.3	29	4.2	0.91	219	3.85	12.63	0.54	1.35	153	98.5	165	1	19.2	0.23	0
0	1	50	10	0	1	0	1	0	0	1	0	0	0	0	0	1	15	2	1	0	0	0	0	0	22.1	40.9	4.5	0.52	297	3.72	4.18	0.25	1.53	128	93.3	218	1	3.13	0.4	0
0	2	52	28	0	0	0	1	0	0	1	0	0	0	0	0	0	15	2	1	0	0	0	0	0		37.7	6.4	0.66	237	4.39	11.11	0.55	1.03	136	92.7	124	2	4.4	3.61	0
0	2	72	18	0	0	0	0	0	0	1	0	0	0	0	0	1	15	2	1	0	0	0	0	0	24.9	45.3	5.9	0.58	141	5.61	8.74	0.39	1.08	104	79.6	203	1	1.8	0.57	0
0	1	60	9	0	1	0	0	0	0	1	0	0	0	1	0	1	15	2	1	0	0	0	0	0	25.4	42.1	5.8	0.4	169	5.32	17	0.49	1.09	141	83	245	4	5	2.82	0
0	2	43	20	0	0	0	0	0	0	1	0	0	0	0	0	0	15	2	1	0	0	0	155	40	16.6493	33.9	9.4	1.15	321	7.27	18.04	1.39	1.3	145	89.9	145	1	70.2	3.86	0
0	1	51	10	0	1	0	0	0	0	0	0	0	0	1	0	0	15	2	1	0	0	0	0	0	25.1	37.6	9.4	2.03	284	6.12	7.86	0.47	1.31	113	65.2	166	3	5.3	5.35	0
0	2	51	18	0	0	0	0	0	0	0	1	0	0	0	0	1	15	2	1	0	0	0	0	0		37.1	9.3	2.3	207	4.32	11.28	0.63	1.91	155	90	205	4	6.9	1.2	0
0	2	64	7	0	0	0	0	0	0	0	0	1	0	0	0	0	15	2	1	0	0	0	0	0	24.6	31.8	5.7	1.95	304	3.1	5.82	0.64	0.83	120	63.2	91	2	15.5	0.87	0
0	1	47	11	0	0	0	0	0	0	0	0	0	0	1	0	0	14	3	3	0	0	0	0	0	23.4	38.7	5.3	0.95	226	4.89	3.88	0.4	2.02	134	90.2	388	4	9.7	0.75	0
0	2	72	13	0	1	0	0	0	0	0	0	1	0	1	0	0	15	2	2	0	0	0	0	0	24.6	36	6.2	0.91	257	4.47	9.87	0.17	0.53	145	95	190	4	5.5	1.15	1
0	1	34	15	0	0	0	0	0	0	0	0	0	0	1	0	0	15	2	1	0	0	0	0	0	22.4	24.5	6.7	2.17	282	3.48	12.32	0.48	1.46	154	94.9	194	2	3.3	0.3	0
0	1	44	5	1	0	0	0	0	0	0	0	1	0	0	0	1	6	4	4	7	1	0	0	0	22.1	37.3	4.9	0.61	222	4.92	9.47	0.38	0.96	115	94.5	231	3	4.3	0.99	0
0	1	57	14	0	0	0	0	0	0	0	0	1	0	0	0	0	15	2	1	0	1	0	0	0	23.6	39.9	11	1.01	185	5.03	9.6	0.18	1.15	124	94	253	4	11	0.53	0
0	2	52	5	0	0	0	0	0	0	0	0	1	0	0	0	0	15	2	1	0	0	0	0	0		33.3	5.3	1.21	281	5.34	21.6	0.53	1.38	146	92.7	260	1	1.3	0.9	0
0	2	73	13	1	1	0	0	0	0	0	0	1	0	0	0	0	15	2	1	3	1	0	153	60	17.4	22.3	5.6	1.35	189	5.03	7.67	0.98	1.96	138	88.8	288	1	37.4	0.75	0
0	1	52	10	0	0	0	0	0	1	1	0	0	0	0	0	0	15	2	3	0	0	0	0	0	25.2	39.9	4.8	1.24	200	6.8	11	0.05	1.27	115	89.3	183	1	1.4	4.3	1
0	2	54	4	0	0	0	0	0	0	0	0	0	0	1	0	0	14	3	3	0	0	0	0	0		33.3	4.7	0.86	201	3.96	7.22	0.23	1.88	123	90.5	254	1	11.9	0.29	0
0	1	62	12	0	1	0	0	0	0	0	0	0	1	1	0	1	15	2	1	0	0	0	0	0	23.8	39.3	6.8	1.59	137	5.85	6.42	0.53	1.1	142	86.8	138	4	4.7	0.25	0
0	1	64	10	0	1	0	0	0	0	1	0	0	0	0	0	0	15	2	1	0	1	0	0	0	22.2	46.6	5.2	2.23	258	5.61	10.77	0.65	1.27	118	89.2	206	4	8.02	1.61	0
0	2	66	26	0	1	0	0	0	0	0	0	0	0	0	1	1	6	4	4	3	0	0	0	0	25.6	41.9	6	0.96	226	4.41	0.6	1.04	0.6	147	90.9	258	2	14.6	5	1
0	2	68	12	0	1	0	0	0	0	1	0	1	0	0	0	0	15	2	3	0	0	0	0	0	25.1	42.8	4.8	1	269	7.58	2.01	0.66	2.01	155	89.6	233	1	45	0.69	0
0	2	70	0	0	0	0	0	0	0	0	0	1	0	1	0	0	8	4	4	0	0	0	0	0	23.1	239.2	6	1.19	19	4.84	2.73	0.18	1.33	122	109.3	77	4	0.25	3.79	0
0	1	61	22	0	0	0	0	0	0	1	0	0	0	0	0	0	15	2	2	0	0	0	0	0	22.4	36.1	17.5	1.5	274	3.01	8.18	1.06	0.53	108	86.9	264	2	26	2.27	0
0	2	82	14	1	1	0	0	1	1	0	0	1	0	0	0	1	15	2	3	0	0	0	158	44	33.8	29.7	5.8	1.33	260	4.09	7.97	0.77	0.41	142	91.4	250	4	8.9	0.66	0
0	2	59	31	1	1	0	0	0	0	0	0	0	0	1	0	0	15	2	2	4	0	0	158	57	32	30.5	6.3	0.93	235	4.93	5.61	0.73	2.1	150	93.8	269	4	32.7	1.3	0
0	2	39	25	0	0	0	0	0	0	0	0	1	0	0	0	1	11	4	4	0	0	0	0	0	25	35.7	7.2	6.55	317	5.32	6	0.49	1.17	137	90.1	249	2	1.6	1.09	0
0	2	46	14	0	0	0	0	0	0	1	0	0	0	0	0	0	15	2	1	0	0	0	0	0		43	9.7	0.6	478	4.3	25.1	1.76	1.61	188	87.1	241	2	26.3	2.01	0
0	2	72	12	0	0	0	0	0	0	0	0	1	0	0	0	0	12	3	4	0	0	0	0	0	22.3	39.3	6.4	1.78	357	5.16	8.54	0.45	1.41	100	66.2	249	2	6.8	2.23	0
0	2	55	39	0	0	0	1	0	0	0	0	1	0	1	0	0	14	3	1	0	0	0	155	44	17.2	31.5	4.9	0.78	148	4.41	13	0.41	1.08	117	95.3	168	1	11.7	0.3	0
0	1	44	7	0	1	0	1	0	0	1	0	0	0	0	0	1	15	2	1	0	0	0	0	0	25.9	38	8.7	0.94	217	4.06	5.29	0.68	3.83	145	96.2	226	1	12.3	0.27	0
0	1	36	10	0	0	0	0	0	0	0	0	0	0	0	1	1	15	2	1	0	0	0	0	0	22.2	45.7	6.6	0.53	242	6.19	10.07	0.49	0.69	131	90.5	170	4	5	1.48	0
0	2	49	11	0	0	0	0	0	0	0	2	0	0	0	0	1	15	2	1	0	0	0	0	0		38.3	7.7	1.11	227	5.37	8.6	8.6	1.82	113	97.5	197	4	6.4	2.8	0
0	2	78	16	0	0	0	0	0	0	0	0	1	0	0	0	0	13	3	1	0	0	0	0	0	24.5	43.2	6.3	0.85	208	4.34	4.1	0.39	1.08	76	86.8	264	4	33.8	4.53	1
0	2	50	8	0	1	0	0	0	0	0	0	1	0	0	0	1	15	2	1	0	0	0	0	0		41.6	4.6	1.35	271	4.3	9	0.64	1.82	156	91.5	254	2	1.9	0.2	0
0	2	53	13	0	1	0	0	0	0	1	0	0	0	0	0	0	15	2	1	0	0	0	0	0		38.8	6.5	0.85	222	5.68	12.89	0.11	1.13	112		332	1	0.23	1.38	0
0	1	66	10	1	0	0	0	0	0	1	0	0	0	0	0	0	15	2	1	0	1	0	0	0	23.6	41	6.4	8.03	623	8.62	7.68	0.45	2.83	147	83.9	209	1	33.2	0.23	0
0	2	64	10	0	1	0	0	0	0	1	0	0	0	0	0	0	15	2	1	0	0	0	0	0	24.4	33.9	6.2	1.06	237	5.46	7.09	0.6	1.06	139	91.8	114	4	17.9	1.01	0
0	2	50	13	0	0	0	0	0	0	0	0	1	0	0	0	1	15	2	2	0	0	0	0	0		37.9	11.6	0.79	122	4.55	4.64	0.35	1.29	152	88.4	126	2	10.2	0.24	0
0	1	53	7	0	1	0	0	0	0	1	0	1	0	0	0	0	15	2	1	0	0	0	0	0	23.7	27.2	6.8	3.18	263	4.94	3.56	0.41	2.15	137	93.4	207	4	5	0.21	0
0	1	38	17	0	0	0	0	0	0	1	0	0	0	0	1	0	6	4	2	6	0	0	0	0	26	35.8	6.1	2.68	287	4.05	19.46	0.68	2.58	116	85.2	223	4	63.6	4.05	1
0	1	50	10	0	1	0	0	0	0	0	1	0	0	0	0	1	15	2	2	0	0	1	0	0	22.9	30.6	6	7.41	59	4.8	8.29	0.22	1.43	124	88.5	224	4	5.6	5.17	0
0	2	69	11	0	0	0	0	0	0	0	1	0	0	0	0	0	15	2	2	0	0	1	0	0	22.3	42	4.5	1.39	241	5	6.1	0.6	1.3	130	92.8	210	4	0	0.32	0
0	2	68	14	0	1	0	0	0	0	1	0	0	0	0	0	0	15	2	1	0	0	0	0	0	25.8	42.1	3.6	0.92	182	5.55	7.78	0.23	0.76	115	85.4	157	4	0	0.94	0
0	1	55	13	0	1	0	1	0	0	0	0	0	0	1	0	0	15	2	1	0	0	0	0	0	25.4	36	8.2	0.77	327	7.03	6.54	0.13	1.28	149	88.7	162	4	5	0.93	0
0	1	54	8	0	0	0	0	0	0	0	0	0	1	0	0	0	15	2	2	0	0	0	0	0	22.3	29	6.6	2.53	173	6.49	8.4	0.22	0.95	99	74.3	312	2	21.2	0.22	0
0	2	44	25	0	0	0	0	0	0	0	0	0	0	1	0	1	15	2	2	0	0	0	0	0		39.1	6.4	0.94	165	3.95	11.59	0.86	1.1	123	96.1	188	4	5.2	6.28	0
0	1	47	16	0	0	0	0	0	0	1	0	0	0	0	0	0	15	2	1	0	1	0	0	0	23.2	35.6	5.5	1.05	152	5.04	10.84	0.5	0.96	152	89.3	183	4	25.9	0.33	0
0	2	45	8	1	0	1	0	0	0	0	1	0	0	0	0	1	15	2	1	0	0	0	150	49	33.9	37.9	4.9	1.6	259	7.87	12.45	0.4	0.82	142	83.5	191	4	11	0.81	0
0	1	38	7	0	0	0	0	0	0	0	0	0	0	1	0	0	15	2	1	0	0	0	0	0	25.7	37.7	11.1	1.5	346	2.09	12.7	1.34	1.47	125	88.7	124	3	5.5	1.15	0
0	2	60	12	0	1	0	0	0	0	1	0	1	0	0	0	0	15	2	4	0	0	1	0	0		38	4.6	1.44	249	3.98	27.15	2.68	1.78	166	84.5	171	4	15.5	1.28	0
0	1	58	18	0	0	0	0	0	0	1	0	0	0	0	0	1	13	3	3	0	0	0	0	0	23.7	38	6.6	0.55	210	3.43	8.8	0.45	1.19	145	90.9	175	4	25.2	9	0
0	2	46	9	0	0	0	0	0	0	0	0	1	0	0	0	0	15	2	2	0	0	0	0	0		34.9	11.6	1.39	307	4.45	13.08	0.7	1.99	140	95	255	4	0	0.22	0
0	1	31	9	0	0	0	0	0	0	1	0	0	0	0	0	0	15	2	1	0	0	0	0	0	23.4	36.2	5.5	3.74	111	4.98	13.14	0.52	1.02	149	90.7	251	4	69	0.39	0
0	1	61	22	1	0	0	0	1	0	1	0	0	0	0	0	0	5	5	4	12	0	0	0	0	23.2	38.4	6.4	1.26	144	4.45	9.67	0.53	1.31	119	88.7	239	4	28.5	5.87	0
0	1	43	14	0	0	0	0	0	0	0	1	0	0	0	0	1	15	2	2	0	0	0	0	0	23.4	42.2	5.4	9.85	329	6.7	6.7	0.67	1.57	118	90.6	121	1	12.3	13.33	0
0	2	46	5	0	1	0	0	0	0	0	0	1	0	0	0	0	15	2	1	0	0	1	0	0		40.7	5.9	1.43	172	3.17	9.2	0.46	1.48	129	88.5	190	3	56.1	1.31	0
0	2	44	8	0	0	0	0	0	0	1	0	0	0	0	0	0	15	2	1	0	0	0	0	0		45.9	6.6	3.63	269	5.81	14.46	0.92	2.27	139	89	286	2	0	2.21	0
0	2	48	16	0	0	0	0	0	0	0	0	1	0	0	0	1	8	4	2	0	0	0	0	0		39	8.2	0.93	430	6.73	14.92	0.22	1.35	148	86.1	254	4	21.3	3.45	0
0	2	45	16	0	0	0	0	0	0	1	0	0	0	0	0	1	15	2	2	0	0	1	0	0		35.5	5.8	0.65	133	4.68	13.41	0.4	0.43	130	92.5	168	1	5	2.39	0
0	1	44	13	0	0	0	0	0	0	1	0	0	0	0	0	0	15	2	3	0	0	0	0	0	24.3	39.3	6	0.66	180	4.76	6.73	0.78	2.98	143	94.1	234	1	58.6	2.56	0
0	2	52	14	0	0	0	0	0	0	0	1	0	0	0	0	1	15	2	3	0	0	0	0	0		41.5	10.6	8.88	238	5.3	6.64	0.77	1.5	151	92	211	1	0	0.95	0
0	2	68	11	0	0	0	0	0	0	0	1	0	0	0	0	1	15	2	1	0	0	0	0	0	26	41.5	5.9	0.91	105	5.64	4.04	0.31	0.67	109	89.3	159	1	26.1	2.52	0
0	2	63	6	0	0	0	0	0	0	0	0	1	0	0	0	0	15	2	2	0	0	0	0	0	23.5	42.7	9.2	1.57	129	3.2	14.8	0.77	0.59	120	94.3	131	2	11.6	2.78	0
0	2	64	13	0	0	0	0	0	0	0	0	1	0	0	0	0	15	2	1	0	0	0	0	0	23.1	36.9	4.9	1.02	591	1.93	2.69	0.39	2.22	125	106.4	209	4	0	1	0
0	2	52	12	0	1	0	0	0	0	0	1	0	0	0	0	1	15	2	2	0	0	0	0	0		37.3	8.9	4.03	156	7.87	8.83	0.47	1.33	125	90.5	189	1	6.36	0.78	0
0	2	69	11	0	0	0	0	0	0	1	0	0	0	0	0	0	15	2	2	0	0	0	0	0	22.2	39.9	4.6	0.75	269	5.73	8.52	0.5	2.31	129	88.4	213	1	0	0.34	0
0	2	62	8	0	0	0	0	0	0	0	0	1	0	0	0	1	15	2	1	0	0	1	0	0	24.5	33.3	7.2	0.53	149	4.69	6.74	0.32	0.68	78	70.1	229	2	29.5	2.58	0
0	2	61	10	0	1	0	0	0	0	0	1	0	1	0	0	1	15	2	2	0	0	0	0	0	24	42.3	5.6	0.64	106	3.43	4.48	0.42	1.02	90	88.2	133	2	15.8	0.87	0
0	2	72	12	0	0	0	0	0	0	1	0	0	0	0	0	1	15	2	3	0	0	0	170	85	23.5	33	7.7	1.7	246	6.84	16.08	0.85	1.46	141	86.3	256	2	12.3	1.26	0
0	2	67	14	0	1	0	0	0	0	1	0	0	0	0	0	0	15	2	3	0	0	0	165	44	23	33.3	7.4	0.97	202	4.96	17.29	0.28	0.76	109	88.7	165	4	25	1.04	0
0	2	74	14	0	1	0	0	0	0	1	0	0	0	0	0	0	14	3	2	0	0	1	0	0	25.4	39.3	6.3	1.67	156	4.56	10.6	0.42	0.69	115	75.1	331	2	5	0.72	0
0	2	72	15	0	1	0	1	0	0	0	1	0	0	0	0	1	15	2	2	0	0	0	0	0	24	46.6	6.6	6.75	170	2.41	4.32	0.28	0.96	104	90.7	267	4	69.5	2.55	0
0	2	60	16	1	1	0	0	1	1	0	0	1	0	0	0	1	9	4	4	7	1	0	155	65	21	41.9	5.4	1.08	96	6.58	9.14	0.24	0.64	124	0.367	203	2	4.1	0.36	0
0	2	83	14	0	1	0	0	0	0	0	0	1	0	0	0	1	5	5	1	0	0	0	0	0	23.6	42.8	7.4	0.59	276	5.64	7.42	0.08	0.69	151	91.7	189	2	2.3	0.98	0
0	2	54	22	0	1	0	0	0	0	1	0	0	0	0	0	0	15	2	1	0	0	0	150	50	22.2222	20	4.2	2.57	273	2.21	4.79	1.41	0.56	136	90.5	202	4	15.5	0.91	0
0	1	38	10	0	0	0	0	0	0	0	0	0	0	1	0	0	15	2	1	0	0	0	0	0	22.4	36.1	10.5	0.98	309	4.41	10.49	0.15	0.46	137	87.3	138	2	5.6	0.63	1
0	2	68	23	0	1	0	1	0	0	0	0	1	0	0	0	1	9	4	2	0	0	0	0	0	24.2	39.7	4.5	0.68	196	3.47	11.68	0.43	0.66	119	82.5	319	4	3.5	1.4	0
0	1	49	10	0	1	0	0	0	0	0	0	0	0	1	1	0	14	3	2	0	1	0	0	0	22.1	40.5	5	1.29	127	5.67	4.82	0.39	2.23	133	90.7	205	1	0.8	2.63	0
0	2	72	10	0	1	0	1	0	0	0	0	1	0	0	0	1	15	2	2	0	0	1	0	0	25.5	35.7	6.9	1.76	254	4.58	6.48	0.35	1.21	142	88.7	240	4	2.4	1.25	0
0	1	64	10	0	1	0	0	0	0	1	0	0	0	0	0	0	15	2	2	0	0	0	0	0	23.9	43	6.1	1.49	267	4.49	6.96	1.2	4.24	146	86.9	264	1	58.7	0.38	0
0	2	51	0	1	1	0	0	0	0	0	1	1	0	0	1	1	14	3	2	0	1	1	162	67	25.5296	29.3	9.6	1.01	348	3.76	3.5	0.41	1.9	237	88.7	177	4	17.9	5	0
0	1	65	13	0	0	0	0	0	0	0	0	1	0	0	0	1	15	2	1	0	0	0	0	0	25.2	39.5	7.9	1.34	255	3.85	10.95	0.65	1.08	139	88.8	172	4	1.2	0.31	0
0	2	54	11	0	1	0	0	0	0	1	0	0	0	0	0	0	15	2	3	0	0	1	0	0		38	5.4	0.53	128	3.57	10.37	0.26	0.65	141	90.1	193	2	2.9	0.56	0
0	1	51	15	0	0	0	0	0	0	1	0	0	0	0	0	1	14	3	2	0	0	0	0	0	26	45.7	11.1	0.51	301	5.85	10.62	0.01	1.06	123	90.4	171	4	3.7	1.35	0
0	1	32	9	0	0	0	0	0	0	1	0	0	0	0	0	0	14	3	2	0	0	0	0	0	23.7	38.3	5.1	1.04	224	4.46	16.22	0.49	0.72	152	83.2	227	1	33.6	6.24	0
0	2	66	52	0	1	0	0	0	0	0	0	0	0	1	0	0	4	5	4	10	0	0	0	0	22.9	43.2	6.3	1.26	279	4.86	6.96	0.11	1.27	123	86.1	174	2	0.3	0.24	0
0	2	80	19	0	1	0	0	0	0	0	0	1	0	0	0	0	15	2	1	0	0	0	0	0	25.4	41.6	6.9	0.89	252	5.4	14.25	0.65	0.59	121	80.2	217	2	20	1.34	0
0	2	80	20	0	1	0	0	0	0	0	0	1	0	0	0	1	15	2	1	0	0	0	0	0	22.4	38.8	4.8	1.64	241	7.05	5.61	0.52	1.49	101	75.1	312	1	13.6	1.15	0
0	2	56	22	0	1	0	0	0	0	0	1	0	0	1	0	0	15	2	1	0	0	0	0	0	22	41	6.9	1.01	484	4.83	8.91	0.7	1.02	131	86.8	111	4	3.13	0.77	0
0	1	54	18	0	0	0	0	0	0	1	0	0	0	0	0	0	15	2	1	0	0	0	0	0	26	33.9	5.4	0.53	128	3.57	10.37	0.26	0.65	141	90.1	193	2	2.9	0.56	0
0	2	52	19	0	1	0	0	0	0	0	1	0	0	0	0	0	7	4	3	0	0	0	0	0	22	37.9	11.1	0.51	301	5.85	10.62	0.01	1.06	123	90.4	171	4	3.7	1.35	0
0	1	58	9	0	0	0	0	0	0	0	0	0	0	1	0	1	15	2	1	0	0	0	0	0	22.9	37.2	5.1	1.04	224	4.46	16.22	0.49	0.72	152	83.2	227	1	33.6	6.24	0
0	1	52	19	0	0	0	0	0	0	1	0	0	0	0	0	0	15	2	1	0	0	0	0	0	25.4	35.8	6.3	1.26	279	4.86	6.96	0.11	0.97	123	86.1	174	2	0.3	0.24	0
0	1	53	12	0	0	0	0	0	0	1	0	0	0	0	0	0	15	2	1	0	0	0	0	0	22.3	30.6	6.9	0.89	252	5.4	14.25	0.65	0.59	121	80.2	217	2	20	1.34	0
0	1	52	7	0	0	0	0	0	0	0	0	1	0	0	0	0	15	2	1	0	0	0	0	0	23.2	42	11.8	0.49	161	5.3	9.86	0.03	0.72	118	92.6	173	1	0.3	2.69	1
0	2	73	25	0	0	0	0	0	1	1	0	0	0	0	0	0	15	2	3	0	0	0	0	0	25.6	42.1	4.8	1.64	241	7.05	5.61	0.52	1.49	101	75.1	312	1	13.6	1.15	0
0	2	58	14	0	0	0	0	0	0	1	0	0	0	0	0	1	15	2	1	0	0	0	0	0	22	36	6.9	1.01	484	4.83	8.91	0.7	1.02	131	86.8	111	4	3.13	0.77	0
0	2	61	22	0	1	0	0	0	0	0	0	0	0	0	2	1	13	3	1	0	0	0	0	0	26	29	4.7	0.81	290	6.68	10.18	0.24	0.79	110	82	228	2	1.3	2.05	0
0	1	63	16	0	0	0	0	0	0	0	1	1	0	0	0	1	15	2	2	0	0	0	0	0	25.7	39.1	13.1	1.17	302	2.63	9.08	0.34	1.21	133	92.6	282	4	3.4	1.14	0
0	1	67	13	0	0	0	0	0	0	0	0	0	0	0	1	1	15	2	1	0	0	0	0	0	23.7	35.6	7.1	2.19	497	2.02	12.7	1.27	1.86	125	100.5	192	1	26.5	4.88	0
0	2	35	9	0	1	0	0	0	0	0	1	0	0	0	0	0	15	2	2	0	0	0	0	0		37.9	6.4	1.1	237	5.31	14	0.24	0.95	107	89.3	182	2	125.7	2.42	0
0	1	66	14	0	0	0	0	0	0	1	0	0	0	0	0	0	15	2	3	0	0	0	0	0	23.4	37.7	4.4	1.26	143	4.98	6.63	0.78	1.57	123	86.4	355	1	0.5	0.77	0
0	1	65	40	1	0	0	0	0	0	1	1	0	1	0	0	0	5	5	4	20	1	0	0	0	18.9	34	2.1	1.29	408	3.57	15.28	1.14	1.29	188	80	677	4	6.7	0.27	0
0	2	66	28	0	0	0	0	1	0	1	0	0	0	0	0	1	15	2	4	0	0	0	150	70	23	29.8	8.1	0.84	242	7.08	10.05	0.2	1.03	133	91.6	345	4	1.9	0.32	0
0	2	62	69	1	1	0	1	0	0	0	0	1	0	0	0	1	10	4	2	0	0	0	153	77	29.8	34.9	8.5	0.82	350	4.83	9.24	0.71	6.53	152	87.5	233	1	1	2.19	0
0	1	47	9	0	0	0	0	0	0	1	0	0	0	0	0	1	15	2	2	0	0	0	0	0	23.4	36.2	7.6	0.94	279	4.48	12.17	0.33	1.29	132	90.7	217	4	4.5	2.19	0
0	1	80	71	1	0	0	0	0	0	0	0	0	1	0	0	0	7	4	3	22	1	0	0	0	24.3	38.4	4.3	1.05	275	4.17	9.95	0.66	1.93	134	94.6	238	4	0.5	0.71	0
0	1	65	11	0	0	0	0	0	0	1	0	0	0	0	0	1	15	2	2	0	0	0	0	0	22.4	42.2	6.6	2.06	130	4.62	8.36	0.47	1.08	106	97.6	168	2	5.6	0.81	0
0	2	62	10	0	0	0	0	0	0	1	0	0	0	0	0	0	14	3	3	0	0	0	0	0	25.9	40.7	5.9	0.51	320	4.38	11.78	0.51	0.88	140	90.7	158	4	0.3	0.19	0
0	2	66	9	0	1	0	0	0	0	0	0	0	0	1	0	1	15	2	1	0	0	0	0	0	23.6	45.9	4.5	0.68	196	3.47	11.68	0.43	0.67	119	82.5	319	4	3.5	1.4	0
0	2	48	8	0	0	0	0	0	0	0	1	0	0	0	0	0	15	2	1	0	0	0	0	0		39	7.5	2.08	101	6.04	9.61	0.49	1.5	135	94.8	211	1	7.7	1.84	0
0	2	62	8	0	0	0	0	0	0	1	0	0	0	0	0	0	15	2	3	0	0	0	0	0	25.1	35.5	7.1	2.19	497	4.02	12.7	1.27	2.86	125	100.5	192	1	26.5	4.88	0
0	2	67	8	0	0	0	0	0	0	1	0	0	0	0	0	0	15	2	1	0	0	0	0	0	24.6	39.3	6.4	1.1	237	5.31	7	0.24	0.95	107	89.3	182	2	125.7	2.42	0
0	2	50	8	0	0	0	0	0	0	0	0	1	0	0	0	0	15	2	2	0	0	0	0	0		32.7	4.4	1.26	158	4.98	6.63	0.78	1.57	123	86.4	355	1	0.5	0.77	0
0	2	42	22	0	0	0	0	0	0	1	0	0	0	0	0	0	15	2	1	0	0	0	0	0	25	35.9	2.1	1.29	408	3.57	15.28	1.14	2.29	188	80	677	4	3.9	0.27	0
0	1	50	26	0	1	0	0	0	0	0	0	0	0	1	0	0	14	3	1	0	0	0	0	0	22.1	39.5	8.1	0.84	242	7.08	10.05	0.2	1.03	133	91.6	345	4	1.9	0.32	0
0	2	51	26	0	0	0	0	0	0	0	0	0	0	1	0	1	15	2	1	0	0	0	0	0	20.1	40.4	8.5	0.82	350	4.83	9.24	0.71	1.01	152	87.5	233	1	1	2.19	0
0	2	33	22	0	0	0	0	0	0	0	0	0	0	1	0	0	15	2	1	0	0	0	0	0	20.2	38.7	7.7	1.03	237	4.42	12.94	0.87	1.19	134	89.2	157	4	5.6	2.99	0
0	2	72	1	0	1	0	0	0	0	1	0	0	0	0	0	1	5	5	4	1	0	0	0	0	22.5	33.7	20.1	2.03	381	6.32	7.64	0.35	1.24	130	88.8	246	4	17.4	0.55	0
0	2	69	26	0	1	0	0	0	0	0	0	0	0	1	0	1	15	2	1	0	0	0	0	0	21.2	37	9.5	3.49	298	4.32	5.59	0.25	0.72	124	82.5	155	1	7.9	0.58	0
0	2	62	26	0	0	0	0	0	0	0	0	0	1	1	0	1	15	2	1	0	0	0	0	0	23.9	41.5	10	1.5	542	2.41	5.25	1.39	0.43	19	92.8	122	4	18	0.32	0
0	2	62	12	0	0	0	0	0	0	0	0	1	0	0	0	1	15	2	1	0	0	0	0	0	22	39	10.1	0.36	312	4.64	12.76	0.33	0.68	147	96.5	245	4	15.5	1.55	0
0	1	50	17	0	1	0	0	0	0	1	0	0	0	0	0	0	15	2	1	0	0	0	0	0	23.9	44.6	11.5	1.46	420	5.63	10.98	0.67	1.22	145	87.5	259	4	9.7	0.57	0
0	2	56	7	0	0	0	0	0	0	0	1	0	0	0	0	0	15	2	1	0	0	0	0	0	22	44.5	7.2	0.8	228	5.53	13.04	0.32	1.01	124	94.4	192	4	13.4	0.15	0
0	2	68	4	0	0	0	0	0	0	0	0	0	0	1	0	0	15	2	1	0	0	0	0	0	17	38.5	7	1.17	117	5.81	4.54	0.28	1.53	133	87	193	4	11.9	0.56	0
0	2	48	4	0	0	0	0	0	0	1	0	0	0	0	0	0	15	2	1	0	0	0	0	0		40.5	6.9	1.05	350	4.3	9.82	0.24	0.31	139	90.3	139	1	4.7	0.92	0
0	2	48	9	0	1	0	0	0	0	0	0	0	0	0	1	0	15	2	1	0	0	0	159	40	15.8222	40.4	7.6	2.67	218	4.44	22.25	1.16	1.58	156	88.8	358	4	14.6	0.6	0
0	2	73	5	0	1	0	1	0	0	0	1	0	0	0	0	1	15	2	1	0	0	0	0	0	17.3	39.3	6	0.57	283	5.17	11.47	0.4	1.05	145	92.4	123	2	0.7	0.38	0
1	1	68	19	1	0	0	0	0	0	1	0	0	0	0	0	0	12	3	1	0	1	1	170	65	24.3	46.6	6.4	0.94	165	3.95	11.59	0.86	1.1	123	96.1	188	4	5.2	6.28	0
1	1	49	17	0	1	0	0	0	0	1	0	0	0	0	0	0	15	2	3	0	1	0	168	55	19.487	41.9	5.5	1.05	152	5.04	10.84	0.5	0.96	152	89.3	183	4	25.9	0.33	0
1	2	52	9	0	0	0	0	0	0	1	0	0	0	0	1	0	15	2	4	0	0	0	160	67.5	26.3672	42.8	4.9	1.6	259	7.87	12.45	0.4	0.82	142	83.5	191	4	0	0.81	0
1	2	62	5	0	0	0	0	0	1	0	0	1	0	0	1	0	14	1	4	0	0	0	160	48	18.75	20	11.1	1.5	346	2.09	12.7	1.34	1.47	125	88.7	124	3	5.5	1.15	0
1	1	51	17	0	1	0	0	0	0	0	0	0	0	0	0	1	15	1	4	0	0	0	172	51	17.239	36.1	4.6	1.44	249	3.98	27.15	2.68	1.78	166	84.5	171	4	15.5	1.28	0
1	2	64	12	0	1	0	0	0	0	1	0	0	0	0	0	0	15	1	2	0	0	0	158	53	21.2306	39.7	6.6	0.55	210	3.43	8.8	0.45	1.19	145	90.9	175	4	25.2	9	0
1	1	67	19	0	1	0	1	1	0	0	0	0	0	0	0	0	15	1	4	0	1	1	175	78	23.4	40.5	11.6	1.39	307	4.45	3.08	0.7	1.99	140	95	255	4	0	0.22	0
1	1	72	17	0	0	0	0	0	0	0	0	0	1	0	1	0	15	2	1	0	0	0	166	52	25.9	35.7	5.5	3.74	111	4.98	13.14	0.52	1.02	149	90.7	251	4	69	0.39	0
1	2	56	19	0	1	0	0	0	0	0	0	0	1	0	0	0	14	2	1	0	0	0	158	68	27.2392	43	6.4	1.26	144	4.45	9.67	0.53	1.31	119	88.7	239	4	28.5	5.87	0
1	2	53	13	0	1	0	0	0	0	0	1	0	0	0	1	0	10	3	1	0	0	0	153	0		39.3	5.4	9.85	329	6.7	6.7	0.67	1.57	118	90.6	121	1	12.3	13.33	0
1	2	78	18	0	0	0	0	0	0	0	0	1	0	0	1	0	15	2	3	0	0	0	165	55	20.202	39.5	5.9	1.43	172	3.17	9.2	0.46	1.48	129	88.5	190	3	56.1	1.31	0
1	2	68	13	0	1	0	0	0	0	0	1	0	0	0	1	0	15	1	1	0	0	0	155	60	24.974	38	6.6	3.63	269	5.81	14.46	0.92	2.27	139	89	286	2	0	2.21	0
1	2	53	14	0	1	0	0	0	0	0	0	0	1	0	1	0	15	2	1	0	0	0	160	65	25.3906	45.7	8.2	0.93	430	6.73	14.92	0.22	1.35	148	86.1	254	4	21.3	3.45	0
1	2	57	14	0	0	0	0	0	0	1	0	0	0	0	1	0	15	1	1	0	0	0	153	60	25.6312	38.3	5.8	0.65	133	4.68	13.41	0.4	0.43	130	92.5	168	1	5	2.39	0
1	1	50	17	0	0	0	0	0	0	0	0	0	1	0	1	0	15	2	1	0	0	0	175	63	20.5714	43.2	6	0.66	180	4.76	6.73	0.78	2.98	143	94.1	234	1	58.6	2.56	0
1	2	48	12	0	1	0	0	0	0	0	0	1	0	0	1	0	15	2	1	0	0	1	155	65	27.0552	41.6	10.6	8.88	238	5.3	6.64	0.77	1.5	151	92	211	1	0	0.95	0
1	1	68	34	1	0	0	0	0	0	1	0	0	0	0	0	0	8	4	4	0	1	0	155	88	29.8	38.8	5.9	0.91	105	5.64	14.04	0.31	0.67	109	89.3	159	1	26.1	2.52	0
1	2	66	7	0	0	0	0	0	0	0	0	1	0	0	1	0	15	2	4	1	0	0	172	61	20.6193	41	9.2	1.57	129	3.2	14.8	0.77	0.59	120	94.3	131	2	11.6	2.78	0
1	2	74	32	0	1	0	0	0	0	0	1	1	0	0	0	1	15	2	1	0	0	0	170	75	25.9516	33.9	4.9	1.02	591	1.93	2.69	0.39	2.22	125	106.4	209	4	0	1	0
1	1	65	5	0	0	0	0	0	0	1	1	0	0	0	1	0	8	4	3	1.25	0	1	160	67.5	25.4	37.9	8.9	4.03	156	7.87	8.83	0.47	1.33	125	90.5	189	1	6.36	0.78	0
1	2	66	24	0	1	0	0	0	0	0	1	0	0	0	0	0	15	2	1	0	0	0	155	56	23.3091	37.2	4.6	0.75	269	5.73	8.52	0.5	2.31	129	88.4	213	1	0	0.34	0
1	2	52	14	0	1	0	0	0	0	0	0	0	1	0	1	0	15	2	4	0	0	0	158	55	22.0317	35.8	7.2	0.53	149	4.69	6.74	0.32	0.68	78	70.1	229	2	29.5	2.58	0
1	2	54	12	0	1	0	0	0	0	1	0	0	0	0	1	0	15	2	2	0	0	0	160	55	21.4844	30.6	5.6	0.64	106	3.43	4.48	0.42	1.02	90	88.2	133	2	15.8	0.87	0
1	1	59	13	0	0	0	0	0	0	0	0	1	0	0	1	0	15	2	2	0	0	0	155	59	24.5578	42	7.7	1.7	246	6.84	16.08	0.85	1.46	141	86.3	256	2	0	1.26	0
1	2	75	19	1	0	0	0	0	0	0	1	0	0	0	1	0	15	1	1	4	0	0	158	48	19.2277	22.1	7.4	0.97	202	4.96	7.29	0.28	0.76	109	88.7	165	4	5	1.04	0
1	2	54	14	0	1	0	0	0	0	0	0	0	0	0	1	0	15	2	3	0	0	0	160	75	29.2969	36	6.3	1.67	156	4.56	10.6	0.42	0.69	115	75.1	331	2	5	0.72	0
1	2	56	14	0	0	0	0	0	0	0	1	0	0	0	0	0	15	1	2	0	0	0	155	0		29	6.6	6.75	170	2.41	4.32	0.28	0.96	104	90.7	267	4	69.5	2.55	0
1	2	50	11	0	1	0	0	0	0	0	1	0	0	0	1	0	15	2	1	0	0	0	155	0		39.1	5.4	1.08	96	6.58	9.14	0.24	0.64	124	0.367	203	2	4.1	0.36	0
1	1	50	17	0	0	0	0	0	0	0	0	0	1	0	0	0	15	1	1	0	0	0	155	46	19.1467	35.6	7.4	0.59	276	5.64	7.42	0.08	0.69	151	91.7	189	2	2.3	0.98	0
1	2	53	10	0	1	0	0	0	0	0	0	1	0	0	1	0	15	1	1	0	0	0	155	65	27.0552	37.9	4.2	2.57	273	2.21	4.79	1.41	0.56	136	90.5	202	4	15.5	0.91	0
1	1	61	29	0	1	0	0	0	0	0	0	0	1	0	1	0	11	4	1	0	0	0	0	0	24.1	37.7	10.5	0.98	309	4.41	10.49	0.15	0.46	137	87.3	138	2	5.6	0.63	1
1	2	68	11	0	1	0	0	0	0	1	0	0	0	0	1	0	14	1	1	0	0	0	160	47	18.3594	38	4.5	0.68	196	3.47	11.68	0.43	0.66	119	82.5	319	4	3.5	1.4	0
1	2	45	18	0	1	0	0	0	0	0	1	0	1	0	1	0	15	2	1	0	0	0	153	63	26.9127	38	5	1.29	127	5.67	4.82	0.39	2.23	133	90.7	205	1	0.8	2.63	0
1	2	64	12	0	1	0	0	0	0	0	0	1	0	0	1	0	15	1	3	0	0	0	0	0	#DIV/0!	34.9	6.9	1.76	254	4.58	6.48	0.35	1.21	142	88.7	240	4	2.4	1.25	0
1	2	50	14	0	0	0	0	0	0	1	0	0	0	0	1	0	15	1	3	0	0	0	170	60	20.7612	36.2	6.1	1.49	267	4.49	6.96	1.2	4.24	146	86.9	264	1	58.7	0.38	0
1	1	56	12	0	1	0	1	0	0	1	0	0	0	0	0	0	15	2	2	0	0	0	175	65	21.2245	38.4	9.6	1.01	348	3.76	3.5	0.41	1.9	237	88.7	177	4	17.9	5	0
1	2	71	12	0	0	0	0	0	0	0	1	0	0	0	1	0	15	1	3	0	0	0	0	0	#DIV/0!	42.2	7.9	1.34	255	3.85	10.95	0.65	1.08	139	88.8	172	4	1.2	0.31	0
1	1	46	11	0	1	0	0	0	0	0	1	0	0	0	0	0	15	2	2	0	0	0	155	49	20.3954	40.7	5.4	0.53	128	3.57	10.37	0.26	0.65	141	90.1	193	2	2.9	0.56	0
1	1	75	44	1	1	0	0	0	0	0	0	0	1	0	0	1	8	4	3	0	0	0	150	55	22.7	45.9	11.1	0.51	301	5.85	10.62	0.01	1.06	123	90.4	171	4	3.7	1.35	0
1	1	62	24	0	1	0	1	0	0	1	0	0	0	0	1	0	15	2	2	0	0	0	165	0	24.9	39	5.1	1.04	224	4.46	16.22	0.49	0.72	152	83.2	227	1	33.6	6.24	0
1	1	34	21	1	0	0	0	0	0	1	0	0	0	0	0	0	15	1	3	0	1	0	162	55	19.4	35.5	6.3	1.26	279	4.86	6.96	0.11	0.97	123	86.1	174	2	0.3	0.24	0
1	2	64	16	0	0	0	0	0	0	0	1	0	0	0	0	0	15	2	1	0	0	0	158	45	18.026	39.3	6.9	0.89	252	5.4	14.25	0.65	0.59	121	80.2	217	2	20	1.34	0
1	2	68	22	0	0	0	0	0	0	0	0	0	0	0	0	0	15	2	1	0	0	0	158	63.5	25.4366	41.5	4.8	1.64	241	7.05	5.61	0.52	1.49	101	75.1	312	1	13.6	1.15	0
1	2	66	11	0	0	0	0	0	0	1	0	0	0	0	0	0	15	2	1	0	0	0	178	80	25.2493	41.5	6.9	1.01	484	4.83	8.91	0.7	1.02	131	86.8	111	4	3.13	0.77	0
1	1	50	15	0	0	0	0	0	0	1	0	0	0	0	0	0	15	2	1	0	0	0	0	0	#DIV/0!	42.7	4.7	0.81	290	6.68	10.18	0.24	0.79	110	82	228	2	1.3	2.05	0
1	2	67	14	0	1	0	0	0	0	0	1	0	0	0	1	0	13	1	3	0	0	0	160	61	23.8281	36.9	13.1	1.17	302	2.63	9.08	0.34	1.21	133	92.6	282	4	3.4	1.14	0
1	1	51	30	0	0	0	0	0	0	0	0	1	0	0	0	0	12	2	1	0	1	0	155	65	27.0552	39.1	7.1	2.19	497	4.02	12.7	1.27	1.4	125	100.5	192	1	26.5	4.88	0
1	1	48	12	0	0	0	0	0	0	1	0	0	0	0	0	0	15	2	1	0	0	0	158	59	23.634	38.3	6.4	1.1	237	5.31	7	0.24	0.95	107	89.3	182	2	125.7	2.42	0
1	2	65	10	0	0	0	0	0	0	0	0	1	0	0	1	0	15	2	1	0	0	0	158	57	22.8329	39.6	4.4	1.26	143	4.98	6.63	0.78	1.57	123	86.4	355	1	0.5	0.77	0
1	2	59	17	0	1	0	1	0	0	0	0	1	0	0	1	0	15	2	3	1	0	0	164	58	21.5645	39.8	2.1	1.29	408	3.57	15.28	1.14	2.29	188	80	677	4	3.9	0.27	0
2	1	67	15	0	1	0	0	0	0	0	0	0	1	0	1	0	15	2	1	0	0	0	0	0	22.5	42.3	8.1	0.84	242	7.08	10.05	0.2	1.03	133	91.6	345	4	1.9	0.32	0
2	2	51	14	0	1	0	0	0	0	0	1	1	0	0	1	0	15	2	1	1	0	0	0	0	#DIV/0!	38.7	8.5	0.82	350	4.83	9.24	0.71	6.53	152	87.5	233	1	1	2.19	0
2	2	87	39	0	0	0	0	0	1	0	0	1	0	0	0	1	12	2	3	13	0	0	158	56	22.4323	34.4	7.6	0.94	279	4.48	12.17	0.33	0.54	132	90.7	217	4	4.5	2.19	0
2	1	48	12	0	1	0	0	0	0	1	0	0	0	0	0	0	15	2	3	0	0	0	177	85	27.1314	45.4	4.6	1.53	256	4.58	9.84	0.23	1.07	154	87.1	222	4	0	0.22	0
2	2	74	29	1	0	0	0	0	0	0	0	0	0	0	1	0	15	1	1	3	0	0	167	60	21.5139	35.2	13.3	2.05	500	4.95	17.85	1.61	2.58	144	90.3	274	4	23.7	8.39	0
2	2	66	26	0	0	0	1	0	0	0	0	0	0	1	0	0	15	2	1	1	0	0	160	45	17.5781	33.4	12.2	0.89	140	3.77	23.5	2.12	2.21	135	91.4	421	1	6	3.68	0
2	2	49	9	0	0	0	0	0	0	0	1	0	0	0	0	0	15	2	2	1	0	0	155	0		38.5	3.8	0.87	222	6.21	11.45	0.21	0.88	115	93.3	243	2	21.4	1.05	0
2	2	51	28	1	1	0	0	0	0	0	1	0	0	0	0	1	15	1	4	0	0	0	165	60	30.2	38.8	5.4	0.73	229	4.9	5.41	0.61	1.17	106	86.4	192	1	75.4	4.34	0
2	2	53	13	0	1	0	0	0	0	0	0	0	0	0	1	0	15	2	1	0	0	0	164	69	25.6544	34.1	4.6	1.11	468	5.05	2.77	0.38	2.4	124	93.4	184	4	0	0.45	0
2	1	38	16	0	0	0	0	0	0	0	0	0	1	0	0	1	11	3	2	6	0	0	160	60	23.4375	41.7	5.5	0.58	236	4.15	13.28	1.11	1.43	145	97.7	192	2	0	0.19	0
2	2	42	8	0	1	0	0	0	0	0	1	1	0	0	0	0	15	2	2	0	0	0	155	56	23.3091	43.8	6	0.57	262	6.05	21.48	1.53	0.94	152	92.4	211	2	49.2	1.25	0
1	2	48	19	0	0	0	0	0	0	1	0	0	0	0	0	1	12	2	4	6.33333	0	0	159	60	23.7332	45.5	7.4	1.42	286	5.57	22.49	1.71	0.91	151	91.6	245	4	76.5	8.42	0
1	2	52	18	0	1	0	0	0	0	0	0	0	1	0	1	1	9	4	2	0	0	0	156	55	22.6003	40	6.4	4.57	64	3.72	6.65	0.49	4.39	143	86.8	225	2	5	1.52	0
1	1	49	22	1	1	0	0	0	1	0	0	0	0	1	0	1	7	4	4	22	0	0	167	60	16.2	35.2	13.3	2.05	500	4.95	17.85	1.61	1.3	144	90.3	274	4	23.7	8.39	1
1	2	50	22	0	0	0	0	0	0	0	0	0	0	0	0	1	15	1	1	0	1	0	160	55	16.7	33.4	12.2	0.89	140	3.77	23.5	2.12	1.21	135	91.4	421	1	66	3.68	0
1	2	76	13	0	1	0	0	0	0	0	1	0	0	0	1	0	15	2	2	0	0	0	155	42	17.4818	38.5	3.8	0.87	222	6.21	11.45	0.21	0.88	115	93.3	243	2	21.4	1.05	0
1	2	57	12	0	1	0	0	0	0	1	1	0	0	0	1	0	15	2	2	0	0	0	165	60	22.0386	38.8	5.4	0.73	229	4.9	5.41	0.61	1.17	106	86.4	192	1	75.4	4.34	0
1	1	61	9	0	0	0	0	0	0	0	0	0	0	1	0	0	15	2	1	0	0	0	164	69	24.3	34.1	4.6	1.11	468	5.05	2.77	0.38	2.4	124	93.4	184	4	0	0.45	0
1	1	55	15	0	0	0	0	0	0	1	0	0	0	0	1	0	15	2	2	0	0	1	155	56	23.3091	43.8	6	0.57	262	6.05	21.48	1.53	0.94	152	92.4	211	2	49.2	1.25	0
1	1	51	6	0	1	0	0	0	0	1	0	0	0	0	0	0	15	2	4	1	0	1	170	70	24.2215	43.9	5.3	1.79	399	5.4	12.04	0.41	1.05	144	93.2	154	1	0	0.29	0
1	2	65	8	0	1	0	0	0	0	0	0	1	1	0	1	0	15	2	2	0	0	0	158	60	24.0346	43.9	6.8	0.7	255	6.28	12.35	0.44	0.7	138	95.6	234	4	5	0.54	0
1	2	66	15	0	1	0	0	0	0	0	0	0	1	0	0	0	14	2	4	0	0	0	160	70	27.3438	35.4	7.6	5.86	372	5.98	19.25	0.58	0.96	147	84.5	264	4	11.7	5.35	0
1	1	57	14	0	0	0	0	0	0	0	0	1	0	0	0	0	15	2	1	1	0	0	170	59	20.4152	42.6	7.9	0.94	202	5.21	9.15	0.41	1.15	136	86	198	2	19.1	1.1	0
1	2	71	7	0	1	0	0	0	0	0	1	0	0	0	1	0	15	2	1	0	0	0	150	60	26.6667	40.3	6.3	1.46	246	6.59	12.54	0.28	1.16	146	84.3	279	1	0	5.13	0
1	1	57	8	0	0	0	0	0	0	0	0	1	0	0	1	0	15	1	4	2.66667	1	0	170	50	17.301	38	6.5	0.92	161	5.01	10.08	1.12	1.82	136	92.3	242	4	6	2.76	0
1	2	51	6	0	0	0	0	0	0	1	0	0	0	0	0	0	15	2	2	0	0	0	160	50	19.5312	41.3	4.9	1.06	199	4.41	3.6	0.31	1.14	108	82.7	329	4	5	0.63	0
1	2	51	13	0	1	0	0	0	0	0	0	1	0	0	1	0	15	2	2	0	0	0	149	46	20.7198	41.4	6	0.92	160	5.62	15.27	0.56	0.61	123	94.9	229	1	5	1.57	0
2	1	65	28	0	1	0	1	0	0	0	0	0	0	1	1	0	15	2	3	0	0	1	167	0	25.1	37.2	11.7	4.37	419	4.88	15.01	0.56	1.05	143	88.5	175	4	15.7	0.53	0
2	2	75	22	0	1	0	0	0	0	0	1	0	0	0	1	0	15	2	2	0	0	0	152	45	19.4771	42.3	9.2	0.8	204	5.81	9.32	0.27	0.32	122	92.1	168	2	11.7	1.04	0
2	1	43	8	0	0	0	0	0	0	1	0	0	0	0	0	0	15	2	1	0	0	0	160	65	25.3906	41.5	3.9	0.62	367	5.18	8.1	0.23	1.21	160	89.4	260	4	0	0.32	0
2	1	44	20	0	1	0	0	0	0	1	0	0	0	0	0	0	9	3	1	0	0	0	167	55	19.721	40.9	7	0.69	272	3.76	6.21	0.53	1.43	167	85.2	175	4	7.1	0.81	0
2	2	59	11	0	0	0	0	0	0	0	1	0	0	0	0	0	15	2	1	0	0	0	177	0		37.7	6.6	3.52	310	4.56	14.33	0.91	2.27	118	86.3	243	4	0	0.27	0
2	2	51	11	0	1	0	0	0	0	1	0	0	0	0	0	0	15	1	1	3.66667	0	0	159	0		45.3	8.6	1.14	85	4.87	13.24	0.15	1.12	114	94	176	2	6.7	1.49	0
2	1	58	14	0	1	0	0	0	0	0	0	1	0	0	0	0	15	2	1	1	0	1	160	48	18.75	42.1	5.1	1.04	186	6.14	8.51	0.29	0.51	130	88.5	219	4	8	2.89	0
2	2	53	11	0	0	0	0	0	0	0	0	0	1	0	1	0	15	2	1	0	0	0	160	0		33.9	6.9	0.56	112	4.48	11.74	0.26	0.45	119	88.6	191	3	31.8	2.75	0
2	1	42	9	0	0	0	0	0	0	0	0	0	1	1	1	0	15	2	1	0	1	0	170	62	21.4533	37.6	4.6	0.51	341	3.57	10.94	0.66	2.47	137	98.1	262	4	0	0.23	0
2	2	44	6	0	1	0	0	0	0	0	1	1	0	0	0	0	15	2	1	0	0	1	154	0		37.1	5.2	0.72	176	5.56	11.14	0.25	0.94	104	78	316	4	0	0.51	0
2	1	58	18	0	0	0	1	1	0	0	1	1	0	0	1	0	15	2	1	0	0	0	165	52	19.1001	31.8	10.9	2.28	203	4.43	11.38	0.89	1.35	127	85.1	246	0	22.2	0.62	0
2	2	69	17	0	1	0	1	0	0	0	0	0	0	0	0	0	15	1	1	0	0	0	154	55	23.1911	38.7	12.6	4.63	162	6.13	13.25	0.44	0.93	134	88.1	237	2	15.7	1.62	0
2	2	42	5	0	0	0	0	0	0	0	0	0	0	0	0	0	15	2	1	1	0	0	165	0		36	7.6	1.51	269	3.67	7.74	0.37	1.54	135	93.5	169	2	0	0.32	0
2	2	75	26	0	1	0	0	0	0	0	0	0	1	0	0	0	15	2	1	0	0	0	150	44	19.5556	24.5	6.2	1.91	315	3.93	4.54	0.15	0.56	88	89.8	132	2	25.7	1.63	0
2	2	49	14	0	0	0	0	0	0	0	1	1	0	0	0	0	15	2	1	0	0	0	158	60	24.0346	49.4	7.3	0.94	216	4.81	9.5	0.51	1.23	135	92.6	174	4	0	0.27	0
2	2	40	9	0	0	0	0	0	0	0	0	1	0	0	0	0	15	2	1	1	0	0	160	67.5	26.3672	39.6	4.4	1.37	141	4.56	6.71	0.52	1.33	132	91	205	4	0	1.53	0
2	2	48	13	0	1	0	0	0	0	1	0	0	0	0	0	0	15	1	1	6	0	0	158	55	22.0317	39	7.8	2.21	152	5.59	18.84	0.38	1.37	129	84.6	243	3	19.2	1.07	0
2	1	69	15	0	1	0	0	0	0	0	1	1	0	0	0	0	15	2	1	0	0	1	156	50	22.5	42.9	5.5	0.55	291	7.27	6.35	0.71	1.88	135	82.5	282	1	7.8	0.41	0
2	2	43	12	0	1	0	0	0	0	1	0	0	0	0	0	0	15	1	2	0	0	0	153	46	19.6506	39.2	6.2	1.04	174	3.45	10.41	0.28	0.49	133	88	210	4	4.3	2	0
2	2	48	10	0	1	0	0	0	0	1	0	0	0	0	0	0	15	2	1	0	0	0	153	55	23.4952	39.9	6.5	0.85	222	5.68	12.89	0.11	1.13	112		332	1	19.4	1.38	0
2	1	51	10	0	1	0	0	0	0	0	0	1	0	0	0	0	15	2	2	0	0	0	160	60	23.4375	37.4	3.9	1.16	308	5.49	4.18	0.46	2.2	175	92	176	1	2	0.97	0
2	2	55	13	0	0	0	0	0	0	1	0	0	0	0	0	0	15	2	2	0	0	1	155	47	19.563	37.1	4.6	0.5	264	5.25	5.25	0.3	1.43	132	88	200	1	1.6	1.93	0
2	2	53	9	0	1	0	0	0	0	0	1	0	0	0	0	0	15	2	2	0	0	0	160	69	26.9531	33.6	6.6	0.8	176	3.74	10.54	0.34	0.76	166		153	2	0.7	0.61	0
2	2	59	10	0	0	0	0	0	0	0	0	1	0	0	1	0	15	2	2	0	0	0	157	69	27.993	43.3	7.1	1.34	247	4.82	11.2	0.73	2.33	152	90	198	1	4.7	1	0
2	2	38	9	0	1	0	0	0	0	0	0	1	0	0	0	0	15	2	1	0	0	0	158	85	34.049	34.7	14.2	0.84	252	3.41	8.26	0.65	1.34	123	89	292	1	6.4	0.49	0
2	2	59	11	0	1	0	0	0	0	0	0	1	0	0	1	0	15	2	2	0	0	0	155	69	28.7201	38.8	5.8	1.16	239	6.75	6.35	0.49	2.06	144		321	2	0.3	1.13	0
2	2	43	14	0	0	0	0	0	0	1	0	0	1	0	1	0	15	2	4	0	0	0	165	70	25.7117	43.3	7.4	2.68	605	6.29	3.4	0.41	1.44	154	85.1	278	4	1.8	2	0
2	1	49	11	0	0	0	0	0	0	0	0	0	1	0	0	0	15	2	1	0	0	0	160	57	22.2656	39	6.5	1.47	304	4.62	3.48	0.39	2.08	124	88.5	141	2	89.8	4	0
2	1	67	17	1	1	0	1	0	0	0	0	0	1	0	0	0	5	4	4	0	1	0	170	88	24.1	34.7	17.7	1.41	187	3.67	7.72	0.23	1.07	118	91.5	132	1	4	2.29	0
2	1	53	22	1	0	0	0	0	0	0	0	0	0	0	0	1	6	4	4	3	1	1	170	65	22.4913	42.6	7.9	0.94	202	5.21	9.15	0.41	1.15	136	86	198	2	19.1	1.1	0
2	1	74	10	0	1	0	0	0	0	1	0	0	0	0	1	0	15	2	2	0	0	0	150	60	24.4	40.3	6.3	1.46	246	6.59	12.54	0.28	1.16	146	84.3	279	1	0	5.13	0
2	1	59	12	0	0	0	0	0	0	0	0	0	1	0	1	0	15	2	2	0	1	1	170	52	17.9931	38	6.5	0.92	161	5.01	10.08	1.12	1.82	136	92.3	242	4	0	2.76	0
2	2	49	27	0	1	0	0	1	0	0	0	1	1	0	1	0	8	4	4	5	0	0	160	50	19.5312	41.3	4.9	1.06	199	4.41	3.6	0.31	1.14	108	82.7	329	4	5	0.63	0
2	2	39	16	0	0	0	0	0	1	0	0	0	0	0	1	0	13	2	4	4	0	1	149	46	20.7198	41.4	6	0.92	160	5.62	15.27	0.56	0.61	123	94.9	229	1	5	1.57	0
2	1	71	9	0	0	0	0	0	0	1	0	0	0	0	1	0	15	2	2	0	0	0	167	0	24.9	37.2	11.7	4.37	419	4.88	15.01	0.56	1.05	143	88.5	175	4	15.7	0.53	0
2	2	53	23	0	1	0	0	0	0	0	0	1	0	0	1	0	15	2	3	0	0	0	152	45	19.4771	42.3	9.2	0.8	204	5.81	9.32	0.27	0.32	122	92.1	168	2	11.7	1.04	0
2	2	47	20	1	1	0	0	0	0	0	0	0	0	0	1	0	7	4	1	0	0	0	160	65	25.3906	41.5	3.9	0.62	367	5.18	8.1	0.23	1.21	160	89.4	260	4	4	0.32	0
2	2	44	11	0	1	0	0	0	0	0	1	0	0	0	1	0	15	2	1	0	0	0	167	0		40.9	7	0.69	272	3.76	6.21	0.53	1.43	167	85.2	175	4	7.1	0.81	0
2	2	56	18	0	1	0	0	0	0	0	0	1	0	0	0	0	15	1	2	0	0	0	160	62	24.2188	37.7	6.6	3.52	310	4.56	14.33	0.91	2.27	118	86.3	243	4	0	0.27	0
2	2	70	10	0	0	0	1	0	0	1	0	0	0	0	0	0	13	2	4	12	0	0	159	61	24.1288	45.3	8.6	1.14	85	4.87	13.24	0.15	1.12	114	94	176	2	6.7	1.49	0
2	2	52	7	0	0	0	0	0	0	0	1	0	0	0	0	0	15	2	1	0	0	0	160	0	20.5	42.1	5.1	1.04	186	6.14	8.51	0.29	0.51	130	88.5	219	4	8	2.89	0
2	2	56	6	0	1	0	0	0	0	0	1	0	0	0	0	0	15	1	2	0	0	0	160	0	24.3	33.9	6.9	0.56	112	4.48	11.74	0.26	0.45	119	88.6	191	3	31.8	2.75	0
2	1	49	16	0	1	0	0	0	0	0	0	1	0	0	0	0	15	1	2	0	0	0	170	62	21.4533	37.6	4.6	0.51	341	3.57	10.94	0.66	2.47	137	98.1	262	4	0	0.23	0
1	1	52	25	1	0	0	0	0	0	1	0	1	0	0	0	0	10	4	4	7	0	0	154	85	35.8408	37.1	5.2	0.72	176	5.56	11.14	0.25	1.94	104	78	316	4	16	0.51	0
1	1	71	5	0	1	0	0	0	0	1	0	0	0	0	0	0	15	2	2	0	0	0	165	0	22.9	31.8	10.9	2.28	203	4.43	11.38	0.89	1.35	127	85.1	246	2	22.2	0.62	0
1	2	65	20	0	1	0	0	0	1	0	1	0	0	0	1	0	15	2	2	5	0	0	165	0	25.2	36	7.6	1.51	269	3.67	7.74	0.37	1.54	135	93.5	169	2	0	0.32	0
1	2	41	5	0	0	0	0	0	0	0	1	0	0	0	0	0	15	2	1	0	0	0	170	70	24.8	43.9	5.3	1.79	399	5.4	12.04	0.41	1.05	144	93.2	154	1	0	0.29	0
1	2	48	12	0	1	0	0	0	0	0	0	0	0	0	0	0	15	2	2	0	0	0	158	60	24.9	43.9	6.8	0.7	255	6.28	12.35	0.44	0.7	138	95.6	234	4	5	0.54	0
1	2	66	19	0	1	0	0	0	1	0	0	1	0	0	1	0	15	2	2	0	1	0	160	70	21.3	35.4	7.6	5.86	372	5.98	19.25	0.58	0.66	147	84.5	264	4	21.7	5.35	1
1	2	67	9	0	1	0	0	0	0	0	1	0	0	0	0	0	15	2	1	0	0	0	170	0	22.2	42.6	7.9	0.94	202	5.21	9.15	0.41	1.15	136	86	198	2	19.1	1.1	0
1	2	66	41	0	1	0	1	0	0	0	1	0	0	0	1	0	12	3	2	5	0	0	150	60	21.9	35	6.3	1.46	246	6.59	12.54	0.28	1.16	146	84.3	279	1	4	5.13	0
1	1	51	23	0	0	0	0	0	0	0	1	1	0	0	0	0	15	2	2	5.75	0	0	170	79	27.3356	38	6.5	0.92	161	5.01	10.08	1.12	1.82	136	92.3	242	4	0	2.76	0
1	2	79	16	0	1	0	0	0	0	0	0	1	1	0	1	0	15	2	4	0	0	0	160	50	24.5	41.3	4.9	1.06	199	4.41	3.6	0.31	1.14	108	82.7	329	4	5	0.63	0
1	1	60	7	0	1	0	0	0	0	1	0	0	1	0	0	0	15	2	2	0	0	0	149	46	20.7198	41.4	6	0.92	160	5.62	15.27	0.56	0.61	123	94.9	229	1	5	1.57	0
1	1	54	19	1	1	1	0	1	0	0	0	0	0	0	0	0	15	2	4	0	1	0	167	88	31.5537	31.2	11.7	4.37	419	4.88	15.01	0.56	1.05	143	88.5	175	4	15.7	0.53	0
1	2	72	7	0	1	0	0	0	0	0	0	0	0	0	0	0	15	2	1	0	0	0	152	45	24.8	42.3	9.2	0.8	204	5.81	9.32	0.27	0.32	122	92.1	168	2	11.7	1.04	0
1	2	51	7	0	1	0	0	0	0	0	0	1	0	0	1	0	15	2	1	0	0	0	160	65	23.2	41.5	3.9	0.62	367	5.18	8.1	0.23	1.21	160	89.4	260	4	0	0.32	0
1	1	36	20	0	1	0	0	0	1	1	0	0	0	0	0	1	6	4	4	0	0	0	167	77	27.6095	40.9	7	0.69	272	3.76	6.21	0.53	1.43	167	85.2	175	4	7.1	0.81	0
1	2	29	6	0	0	0	0	0	0	0	0	0	1	0	0	0	15	2	2	0	0	0	167	60	24.2	37.7	6.6	3.52	310	4.56	14.33	0.91	2.27	118	86.3	243	4	0	0.27	0
1	2	55	31	0	1	0	0	0	0	0	1	0	0	0	1	0	13	2	2	0	0	0	159	0	24.7	45.3	8.6	1.14	85	4.87	13.24	0.15	1.12	114	94	176	2	6.7	1.49	0
1	1	57	10	0	1	0	0	0	0	0	0	0	0	0	1	0	8	4	3	0	0	0	160	79	30.8594	42.1	5.1	1.04	186	6.14	8.9	0.29	0.51	130	88.5	219	4	8	2.89	0
1	2	65	29	0	1	0	0	0	0	0	0	0	0	0	0	0	15	2	3	0	0	0	160	55	25.7	33.9	6.9	0.56	112	4.48	11.74	0.26	0.45	119	88.6	191	3	31.8	2.75	1
1	1	46	9	0	1	0	1	0	0	0	0	0	1	0	1	0	15	2	2	0	0	0	170	62	21.4533	37.6	4.6	0.51	341	3.57	10.94	0.66	2.47	137	98.1	262	4	0	0.23	0
1	2	50	12	0	1	0	0	0	0	0	0	1	0	0	1	0	15	2	4	0	0	0	157	55	24.6	37.4	6	0.93	110	4.43	13.59	0.29	0.35	149	98.7	224	4	37.8	2.3	0
1	1	30	9	0	0	0	0	0	0	1	0	1	0	0	1	0	15	2	1	0	1	0	157	56	22.719	40	4.3	0.66	156	3.87	5.68	0.38	1.74	137	92.6	214	1	1.8	0.16	0
1	2	79	19	1	1	0	0	0	0	0	1	0	0	0	1	0	13	2	4	6	0	0	168	60	25.4	26	11	1.5	643	2.86	10.08	1.53	0.43	122	109.3	77	4	10	1.04	0
2	1	81	13	0	0	0	0	0	0	0	0	1	0	0	1	0	15	2	2	0	0	0	154	55	22.3	36.4	5.9	0.96	83	4.04	22.25	1.16	1.58	156	88.8	358	4	14.6	1.2	0
0	2	63	5	0	0	0	0	0	0	0	0	1	0	0	0	1	15	2	1	0	0	0	0	0	23.2	34.9	4.3	0.61	200	5.12	8.41	0.63	1.11	125	92.7	234	4	12.8	4.02	0
0	2	61	11	0	0	0	0	0	0	0	0	1	0	0	0	1	15	2	1	0	0	0	0	0	23	36.2	5.9	1.31	192	5.81	9.52	0.21	1.04	150	95.6	206	3	46	10.48	1
0	1	62	30	0	0	0	0	0	0	1	0	0	0	0	0	1	8	4	3	0	0	0	0	0	23.9	38.4	5.4	0.97	128	3.89	6.84	0.18	0.94	121	92.8	202	1	26.7	2.81	0
0	2	64	30	0	0	0	0	0	0	0	0	0	0	0	1	1	15	2	1	0	0	0	0	0	22.8	42.2	10.9	0.99	202	3.84	9.97	0.17	1	136	98	136	2	4.65	6.17	1
0	2	60	13	0	0	0	0	0	0	0	0	0	1	0	0	0	15	2	1	0	0	0	0	0	23.1	40.7	6.5	0.95	208	5.84	8.73	0.36	1.29	111	89.1	218	4	3.2	0.36	0
0	2	52	8	0	1	0	0	0	0	0	1	0	0	0	0	0	15	2	1	0	0	0	0	0	23.2	45.9	5.2	1.3	256	5.81	8.22	0.73	0.68	140	91.7	255	1	8.9	2.98	0
0	2	41	7	0	0	0	0	0	0	0	0	1	0	0	0	1	15	2	1	0	0	0	0	0		39	5.1	0.42	199	5.87	1.54	0.63	1.54	128	84.7	330	1	7.7	3.01	0
0	2	57	4	0	0	0	0	0	0	0	1	0	0	0	0	1	15	2	1	0	0	0	0	0		35.5	5.9	2.19	318	5.62	2.43	0.46	2.43	135	95	311	4	4.77	0.36	0
0	2	48	22	0	0	0	0	0	0	0	0	1	0	0	0	1	15	2	1	0	0	0	155	55	17.9	39.3	7.8	0.62	223	5.81	16.63	0.77	0.92	134	88.4	246	3	14.5	1.61	0
0	2	39	16	0	0	0	0	1	0	0	0	0	1	0	0	0	15	2	2	0	0	0	0	0	22	41.5	5.4	0.53	138	3.81	10.11	0.39	1.05	122	91.6	227	4	1.3	2.56	0
0	1	45	26	0	0	0	0	0	0	0	0	0	0	0	1	0	15	2	1	0	0	0	0	0	23.4	41.5	5.4	1.86	356	5.12	10.78	0.063	2.41	148	89.5	348	4	1.5	0.73	0
0	1	74	12	0	1	0	0	0	1	1	0	0	0	0	0	0	15	2	3	0	0	0	0	0	22.9	42.7	6.1	2.26	195	5.92	8.31	0.44	1.46	130	92.3	233	4	4.1	2.38	0
0	1	52	20	0	1	0	0	0	0	1	0	0	0	0	0	0	15	2	3	0	0	1	0	0	24.3	36.9	5	8.6	469	6.69	5.07	0.39	1.49	132	94.3	219	2	0.6	1.23	0
0	2	41	22	0	0	0	0	0	0	0	0	0	0	1	0	0	10	4	3	6	0	1	158	55	22.0317	39.1	9.2	0.58	185	4.37	10.31	1.21	1.21	107	69.5	239	2	3.7	0.81	1
0	1	39	11	0	0	0	0	0	0	1	0	0	0	0	0	0	15	2	1	0	0	0	0	0	24.9	38.3	7.3	1.08	346	6.14	14.87	0.79	0.98	131	90.1	246	4	30.3	2.32	0
0	2	53	20	0	0	0	0	0	0	0	0	0	0	1	0	0	11	4	2	0	0	0	0	0	22.4	39.6	6	0.85	278	4.62	12.72	0.55	0.62	168	89.5	209	2	4.9	5	0
0	2	40	13	0	0	0	0	0	0	1	0	1	0	0	0	1	15	2	1	0	0	0	0	0	25.6	39.8	6.4	0.53	147	4.08	7.43	0.75	2.54	98	85.1	255	1	12.2	0.84	0
0	2	62	13	0	1	0	0	0	0	0	0	0	0	0	1	1	13	3	1	0	0	1	0	0	26	42.3	9.3	0.44	220	4.85	6.68	0.5	1.52	114	94.7	99	2	29.7	4.95	1
0	2	53	20	1	0	0	1	0	0	1	0	0	0	0	0	1	15	2	1	4	0	0	155	55	31.2	38.7	7.6	0.83	338	5.49	15.65	1.11	1.24	127	81.5	300	3	23.6	2.13	0
0	1	62	18	1	1	0	0	0	0	0	0	0	0	1	0	0	15	2	1	0	1	1	0	0	22.4	34.4	7	0.83	344	4.82	7.87	0.12	0.89	142	98.3	268	4	14.2	0.28	0
0	2	61	17	0	1	0	0	0	0	1	0	0	0	0	0	0	15	2	1	0	1	0	0	0	24.9	45.4	7.4	2.9	374	4.22	17.63	0.73	1.52	132	79.9	287	4	7.3	6.6	0
0	2	64	17	0	0	0	0	0	0	0	1	0	0	0	0	0	8	4	3	0	0	0	0	0	25.9	45.7	7.2	6.29	123	4.78	8.43	0.28	1.04	107	96.5	172	1	12.7	2.5	0
0	2	46	19	0	1	0	0	0	0	0	1	0	0	0	0	0	15	2	1	0	0	0	0	0	23.6	33.4	14.3	1.07	210	5.81	11.73	1.06	1.09	126	92.8	287	1	8.8	2.18	0
0	1	51	10	0	1	0	0	0	0	0	0	1	0	0	0	0	15	2	3	0	0	0	0	0	22.7	39.6	5.9	3.35	316	5.65	4.11	0.51	1.55	116	84.2	386	2	4.9	0.2	1
0	2	34	12	1	1	0	0	0	0	1	0	0	0	0	0	1	13	3	1	0	0	0	160	55	21.4844	38.8	5.1	5.48	251	4.87	6.28	0.44	1.19	133	92.2	325	4	16.3	0.28	1
0	2	29	13	0	0	0	0	0	0	0	0	0	1	0	0	0	15	2	1	0	0	1	0	0	24.6	34.1	6	0.82	167	4.41	6.79	0.65	1.1	131	92.5	184	2	8.7	2.34	0
1	2	62	13	0	1	0	1	0	0	0	1	0	0	0	0	0	15	2	3	1	0	1	160	67.5	26.3672	37.9	8.9	4.03	156	7.87	8.83	0.47	1.33	125	90.5	189	1	6.36	0.78	0
1	2	67	6	0	0	0	0	0	0	0	0	1	0	0	1	0	15	2	2	0	0	0	155	56	23.3091	37.2	4.6	0.75	269	5.73	8.52	0.5	2.31	129	88.4	213	1	0	0.34	0
1	2	51	16	0	1	0	0	0	0	0	1	0	0	0	0	0	15	2	2	0	0	0	160	55	21.4844	30.6	5.6	0.64	106	3.43	4.48	0.42	1.02	90	88.2	133	2	15.8	0.87	0
1	2	51	12	0	1	0	0	0	0	0	0	1	0	0	1	0	15	2	3	0	0	0	155	59	24.5578	42	7.7	1.7	246	6.84	16.08	0.85	1.46	141	86.3	256	2	0	1.26	0
1	2	49	7	0	0	0	0	0	0	0	1	1	0	0	0	0	15	2	3	0	0	0	158	48	19.2277	42.1	7.4	0.97	202	4.96	7.29	0.28	0.76	109	88.7	165	4	5	1.04	0
1	2	48	13	0	1	0	0	0	0	0	0	1	0	0	1	0	15	1	1	0	0	0	160	75	29.2969	36	6.3	1.67	156	4.56	10.6	0.42	0.69	115	75.1	331	2	5	0.72	0
1	2	65	26	0	0	0	0	0	1	0	0	1	0	0	1	0	15	1	4	0	0	0	155	43	17.898	29	6.6	6.75	170	2.41	4.32	0.28	0.96	104	90.7	267	4	69.5	2.55	0
1	2	40	16	0	1	0	0	0	0	0	0	1	0	0	1	0	15	1	3	0	0	0	155	0		39.1	5.4	1.08	96	6.58	9.14	0.24	0.64	124	0.367	203	2	4.1	0.36	0
1	2	70	13	0	1	0	0	0	0	0	0	1	0	0	1	0	15	1	4	0	0	0	155	55	22.8928	35.6	7.4	0.59	276	5.64	7.42	0.08	0.69	151	91.7	189	2	2.3	0.98	0
1	2	66	40	0	1	0	0	0	0	1	1	1	0	0	0	1	15	2	1	0	0	0	155	65	27.0552	37.9	4.2	2.57	273	5.21	4.79	0.41	2.56	136	90.5	202	4	15.5	0.91	0
1	2	84	16	0	0	0	0	0	1	0	0	1	0	0	0	1	15	1	2	0	1	0	160	55	18.2	37.7	10.5	0.98	309	4.41	10.49	0.15	0.46	137	87.3	138	2	5.6	0.63	0
1	2	52	27	0	0	0	0	0	0	0	0	1	0	0	0	1	15	1	4	3	0	0	158	48	19.2277	28.1	7.4	0.97	202	4.96	7.29	0.28	0.76	109	88.7	165	4	5	1.04	0
1	1	42	9	0	0	0	0	0	0	0	1	0	0	0	0	0	15	1	2	0	0	0	153	63	26.9127	38	5	1.29	127	5.67	4.82	0.39	2.23	133	90.7	205	1	10.8	2.63	0
1	1	53	22	0	0	0	0	0	0	0	0	1	0	0	1	0	15	2	2	0	0	0	171	75	25.6489	39.7	5.7	1.69	480	4.63	15.05	0.38	0.91	162	85.8	269	2	2.9	0.52	0
1	2	73	42	0	0	0	0	0	0	0	0	1	0	0	1	0	15	2	4	0	0	0	0	0	#DIV/0!	34.9	6.9	1.76	254	4.58	6.48	0.35	1.21	142	88.7	240	4	2.4	1.25	0
1	2	74	3	0	1	0	0	0	1	0	0	0	1	0	0	0	6	4	4	4	0	0	170	60	20.7612	36.2	6.1	1.49	267	4.49	16.96	1.2	2.1	146	86.9	264	1	58.7	0.38	0
1	2	52	16	0	1	0	0	0	0	0	0	1	0	0	1	0	15	1	3	0	0	0	158	55	22.0317	42.1	7.4	1.1	202	4.96	7.29	0.28	0.76	109	88.7	165	4	5	1.04	0
1	1	56	6	0	0	0	0	0	0	0	0	0	0	0	0	0	6	4	2	1	0	0	0	0	#DIV/0!	42.2	7.9	1.34	255	3.85	10.95	0.65	1.08	139	88.8	172	4	1.2	0.31	0
1	1	53	7	0	0	0	0	0	0	1	0	0	0	0	0	0	15	2	1	0	0	0	155	49	20.3954	40.7	5.4	0.53	128	3.57	10.37	0.26	0.65	141	90.1	193	2	2.9	0.56	0
1	2	48	34	0	1	0	0	0	0	1	0	0	0	0	0	1	15	1	2	0	0	0	150	45	20	45.9	11.1	0.51	301	5.85	10.62	0.01	1.06	123	90.4	171	4	3.7	1.35	0
1	2	67	11	0	1	0	1	0	0	0	1	0	0	0	0	0	15	2	3	0	0	0	165	58	21.3039	39	5.1	1.04	224	4.46	16.22	0.49	0.72	152	83.2	227	1	33.6	6.24	0
1	1	44	20	0	0	0	0	0	0	0	0	1	0	0	1	0	15	2	2	0	0	0	162	55	20.9572	35.5	6.3	1.26	279	4.86	6.96	0.11	0.97	123	86.1	174	2	0.3	0.24	0
1	1	44	13	0	0	0	0	0	0	0	0	0	0	0	0	0	15	1	2	0	0	0	158	45	18.026	39.3	6.9	0.89	252	5.4	14.25	0.65	0.59	121	80.2	217	2	20	1.34	0
1	2	76	44	0	1	0	1	1	1	0	0	1	0	0	0	1	15	1	3	1	0	0	167	52	18.6453	39	11.8	0.49	161	5.3	9.86	0.03	0.72	118	92.6	173	1	0.3	2.69	1
1	2	63	13	0	1	0	0	0	0	0	0	1	0	0	1	0	15	2	2	0	0	0	158	63.5	25.4366	41.5	4.8	1.64	241	7.05	5.61	0.52	1.49	101	75.1	312	1	13.6	1.15	0
1	2	44	8	0	1	0	0	0	0	0	0	0	1	0	1	0	15	1	1	1	0	0	178	80	25.2493	41.5	6.9	1.01	484	4.83	8.91	0.7	1.02	131	86.8	111	4	3.13	0.77	0
1	2	62	12	0	0	0	0	0	0	0	0	0	0	0	1	0	15	2	4	0	0	0	0	0	#DIV/0!	42.7	4.7	0.81	290	6.68	10.18	0.24	0.79	110	82	228	2	1.3	2.05	0
1	2	47	14	0	0	0	0	0	0	0	0	0	1	0	1	0	15	1	3	0	0	0	160	61	23.8281	36.9	13.1	1.17	302	2.63	9.08	0.34	1.21	133	92.6	282	4	3.4	1.14	0
1	2	48	12	1	0	0	0	0	0	0	0	1	0	0	1	0	15	1	2	3	0	0	155	65	29.8	28.9	7.1	2.19	497	2.02	12.7	1.27	0.86	125	100.5	192	1	26.5	4.88	0
1	2	68	50	1	0	0	0	0	1	0	0	0	0	1	0	0	9	4	4	4	0	0	158	55	17.4	38.3	6.4	1.1	237	5.31	14	0.24	0.95	107	89.3	182	2	125.7	2.42	0
1	2	45	20	0	0	0	0	0	0	0	0	1	0	0	1	0	15	1	3	0	0	0	158	57	22.8329	39.6	4.4	1.26	143	4.98	6.63	0.78	1.57	123	86.4	355	1	0.5	0.77	0
1	1	48	13	0	1	0	0	0	0	1	0	1	0	0	1	0	15	2	1	0	0	0	164	58	21.5645	39.8	2.1	1.29	408	3.57	15.28	1.14	2.29	188	80	677	4	3.9	0.27	0
1	2	60	101	0	1	0	0	0	0	0	1	1	0	0	0	0	15	1	3	0	0	0	155	40	16.6493	22.3	8.1	0.84	242	7.08	10.05	0.2	1.03	133	91.6	345	4	1.9	0.32	0
1	1	33	12	0	0	0	0	0	0	0	0	1	0	0	1	0	15	2	1	0	0	0	0	0	#DIV/0!	38.7	8.5	0.82	350	4.83	9.24	0.71	6.53	152	87.5	233	1	1	2.19	0
1	1	38	27	0	0	0	0	0	0	0	0	1	0	0	1	0	15	1	1	0	0	0	158	56	22.4323	34.4	7.6	0.94	279	4.48	12.17	0.33	0.54	132	90.7	217	4	4.5	2.19	0
1	1	28	16	0	0	0	0	0	0	1	0	0	0	0	1	0	5	4	1	0	0	0	159	51.5	20.371	39.9	4.3	1.05	275	4.17	9.95	0.66	1.93	134	94.6	238	4	0.5	0.71	0
1	2	45	25	0	0	0	0	0	0	0	0	1	0	0	1	0	13	1	1	1	0	0	153	55	23.4952	37.8	6.6	2.06	130	4.62	8.36	0.47	1.08	106	97.6	168	2	5.6	0.81	0
1	1	80	41	0	1	0	0	0	0	0	0	0	0	1	0	1	15	1	1	2	1	0	167	52	20.8	31.1	5.9	0.51	320	4.38	11.78	0.51	0.88	140	90.7	158	4	0.3	0.19	0
1	2	52	18	0	1	0	0	0	0	0	0	0	1	0	1	1	9	4	2	0	0	0	156	55	22.6003	40	6.4	4.57	64	3.72	6.65	0.49	4.39	143	86.8	225	2	5	1.52	0
1	1	49	22	1	1	0	0	0	1	0	0	0	0	1	0	1	7	4	4	22	0	0	167	60	16.2	35.2	13.3	2.05	500	4.95	17.85	1.61	1.3	144	90.3	274	4	23.7	8.39	1
1	2	50	22	1	0	0	0	0	0	0	0	0	0	0	0	1	15	1	1	0	1	0	160	55	16.9	33.4	12.2	0.89	140	3.77	23.5	2.12	1.21	135	91.4	421	1	66	3.68	0
1	2	76	13	0	1	0	0	0	0	0	1	0	0	0	1	0	15	2	2	0	0	0	155	42	17.4818	38.5	3.8	0.87	222	6.21	11.45	0.21	0.88	115	93.3	243	2	21.4	1.05	0
1	2	57	12	0	1	0	0	0	0	1	1	0	0	0	1	0	15	2	2	0	0	0	165	60	22.0386	38.8	5.4	0.73	229	4.9	5.41	0.61	1.17	106	86.4	192	1	75.4	4.34	0
1	1	61	9	0	0	0	0	0	0	0	0	0	0	1	0	0	15	2	1	0	0	0	164	69	24.3	34.1	4.6	1.11	468	5.05	2.77	0.38	2.4	124	93.4	184	4	0	0.45	0
1	1	55	15	0	0	0	0	0	0	1	0	0	0	0	1	0	15	2	2	0	0	1	155	56	23.3091	43.8	6	0.57	262	6.05	21.48	1.53	0.94	152	92.4	211	2	49.2	1.25	0
1	1	51	6	0	1	0	0	0	0	1	0	0	0	0	0	0	15	2	4	1	0	1	170	70	24.2215	43.9	5.3	1.79	399	5.4	12.04	0.41	1.05	144	93.2	154	1	0	0.29	0
1	2	65	8	0	1	0	0	0	0	0	0	1	1	0	1	0	15	2	2	0	0	0	158	60	24.0346	43.9	6.8	0.7	255	6.28	12.35	0.44	0.7	138	95.6	234	4	5	0.54	0
1	2	66	15	0	1	0	0	0	0	0	0	0	1	0	0	0	14	2	4	0	0	0	160	70	27.3438	35.4	7.6	5.86	372	5.98	19.25	0.58	0.96	147	84.5	264	4	11.7	5.35	0
1	1	57	14	0	0	0	0	0	0	0	0	1	0	0	0	0	15	2	1	1	0	0	170	59	20.4152	42.6	7.9	0.94	202	5.21	9.15	0.41	1.15	136	86	198	2	19.1	1.1	0
1	2	71	7	0	1	0	0	0	0	0	1	0	0	0	1	0	15	2	1	0	0	0	150	60	26.6667	40.3	6.3	1.46	246	6.59	12.54	0.28	1.16	146	84.3	279	1	0	5.13	0
1	1	57	8	0	0	0	0	0	0	0	0	1	0	0	1	0	15	1	4	2.66667	1	0	170	50	17.301	38	6.5	0.92	161	5.01	10.08	1.12	1.82	136	92.3	242	4	6	2.76	0
1	2	51	6	0	0	0	0	0	0	1	0	0	0	0	0	0	15	2	2	0	0	0	160	50	19.5312	41.3	4.9	1.06	199	4.41	3.6	0.31	1.14	108	82.7	329	4	5	0.63	0
1	2	51	13	0	1	0	0	0	0	0	0	1	0	0	1	0	15	2	2	0	0	0	149	46	20.7198	41.4	6	0.92	160	5.62	15.27	0.56	0.61	123	94.9	229	1	5	1.57	0
2	1	65	28	0	1	0	1	0	0	0	0	0	0	1	1	0	15	2	3	0	0	1	167	0	25.1	37.2	11.7	4.37	419	4.88	15.01	0.56	1.05	143	88.5	175	4	15.7	0.53	0
2	2	75	22	0	1	0	0	0	0	0	1	0	0	0	1	0	15	2	2	0	0	0	152	45	19.4771	42.3	9.2	0.8	204	5.81	9.32	0.27	0.32	122	92.1	168	2	11.7	1.04	0
2	1	43	8	0	0	0	0	0	0	1	0	0	0	0	0	0	15	2	1	0	0	0	160	65	25.3906	41.5	3.9	0.62	367	5.18	8.1	0.23	1.21	160	89.4	260	4	0	0.32	0
2	1	44	20	0	1	0	0	0	0	1	0	0	0	0	0	0	9	3	1	0	0	0	167	55	19.721	40.9	7	0.69	272	3.76	6.21	0.53	1.43	167	85.2	175	4	7.1	0.81	0
2	2	59	11	0	0	0	0	0	0	0	1	0	0	0	0	0	15	2	1	0	0	0	177	0		37.7	6.6	3.52	310	4.56	14.33	0.91	2.27	118	86.3	243	4	0	0.27	0
2	2	51	11	0	1	0	0	0	0	1	0	0	0	0	0	0	15	1	1	3.66667	0	0	159	0		45.3	8.6	1.14	85	4.87	13.24	0.15	1.12	114	94	176	2	6.7	1.49	0
2	1	58	14	0	1	0	0	0	0	0	0	1	0	0	0	0	15	2	1	1	0	1	160	48	18.75	42.1	5.1	1.04	186	6.14	8.51	0.29	0.51	130	88.5	219	4	8	2.89	0
2	2	53	11	0	0	0	0	0	0	0	0	0	1	0	1	0	15	2	1	0	0	0	160	0		33.9	6.9	0.56	112	4.48	11.74	0.26	0.45	119	88.6	191	3	31.8	2.75	0
2	1	42	9	0	0	0	0	0	0	0	0	0	1	1	1	0	15	2	1	0	1	0	170	62	21.4533	37.6	4.6	0.51	341	3.57	10.94	0.66	2.47	137	98.1	262	4	0	0.23	0
2	2	44	6	0	1	0	0	0	0	0	1	1	0	0	0	0	15	2	1	0	0	1	154	0		37.1	5.2	0.72	176	5.56	11.14	0.25	0.94	104	78	316	4	0	0.51	0
2	1	58	18	0	0	0	1	1	0	0	1	1	0	0	1	0	15	2	1	0	0	0	165	52	19.1001	31.8	10.9	2.28	203	4.43	11.38	0.89	1.35	127	85.1	246	0	22.2	0.62	0
2	2	69	17	0	1	0	1	0	0	0	0	0	0	0	0	0	15	1	1	0	0	0	154	55	23.1911	38.7	12.6	4.63	162	6.13	13.25	0.44	0.93	134	88.1	237	2	15.7	1.62	0
2	2	42	5	0	0	0	0	0	0	0	0	0	0	0	0	0	15	2	1	1	0	0	165	0		36	7.6	1.51	269	3.67	7.74	0.37	1.54	135	93.5	169	2	0	0.32	0
2	2	75	26	0	1	0	0	0	0	0	0	0	1	0	0	0	15	2	1	0	0	0	150	44	19.5556	24.5	6.2	1.91	315	3.93	4.54	0.15	0.56	88	89.8	132	2	25.7	1.63	0
2	2	49	14	0	0	0	0	0	0	0	1	1	0	0	0	0	15	2	1	0	0	0	158	60	24.0346	49.4	7.3	0.94	216	4.81	9.5	0.51	1.23	135	92.6	174	4	0	0.27	0
2	2	40	9	0	0	0	0	0	0	0	0	1	0	0	0	0	15	2	1	1	0	0	160	67.5	26.3672	39.6	4.4	1.37	141	4.56	6.71	0.52	1.33	132	91	205	4	0	1.53	0
2	2	48	13	1	1	0	0	0	0	1	0	0	0	0	0	0	15	1	1	6	0	0	158	55	22.0317	39	7.8	2.21	152	5.59	18.84	0.38	1.37	129	84.6	243	3	19.2	1.07	0
2	1	69	15	0	1	0	0	0	0	0	1	1	0	0	0	0	15	2	1	0	0	1	156	50	22.5	42.9	5.5	0.55	291	7.27	6.35	0.71	1.88	135	82.5	282	1	7.8	0.41	0
2	2	43	12	0	1	0	0	0	0	1	0	0	0	0	0	0	15	1	2	0	0	0	153	46	19.6506	39.2	6.2	1.04	174	3.45	10.41	0.28	0.49	133	88	210	4	4.3	2	0
2	2	48	10	0	1	0	0	0	0	1	0	0	0	0	0	0	15	2	1	0	0	0	153	55	23.4952	39.9	6.5	0.85	222	5.68	12.89	0.11	1.13	112		332	1	19.4	1.38	0
2	1	51	10	0	1	0	0	0	0	0	0	1	0	0	0	0	15	2	2	0	0	0	160	60	23.4375	37.4	3.9	1.16	308	5.49	4.18	0.46	2.2	175	92	176	1	2	0.97	0
2	2	55	13	0	0	0	0	0	0	1	0	0	0	0	0	0	15	2	2	0	0	1	155	47	19.563	37.1	4.6	0.5	264	5.25	5.25	0.3	1.43	132	88	200	1	1.6	1.93	0
2	2	53	9	0	1	0	0	0	0	0	1	0	0	0	0	0	15	2	2	0	0	0	160	69	26.9531	33.6	6.6	0.8	176	3.74	10.54	0.34	0.76	166		153	2	0.7	0.61	0
2	2	59	10	0	0	0	0	0	0	0	0	1	0	0	1	0	15	2	2	0	0	0	157	69	27.993	43.3	7.1	1.34	247	4.82	11.2	0.73	2.33	152	90	198	1	4.7	1	0
2	2	38	9	0	1	0	0	0	0	0	0	1	0	0	0	0	15	2	1	0	0	0	158	85	34.049	34.7	14.2	0.84	252	3.41	8.26	0.65	1.34	123	89	292	1	6.4	0.49	0
2	2	59	11	0	1	0	0	0	0	0	0	1	0	0	1	0	15	2	2	0	0	0	155	69	28.7201	38.8	5.8	1.16	239	6.75	6.35	0.49	2.06	144		321	2	0.3	1.13	0
2	2	43	14	0	0	0	0	0	0	1	0	0	1	0	1	0	15	2	4	0	0	0	165	70	25.7117	43.3	7.4	2.68	605	6.29	3.4	0.41	1.44	154	85.1	278	4	1.8	2	0
2	1	49	11	0	0	0	0	0	0	0	0	0	1	0	0	0	15	2	1	0	0	0	160	57	22.2656	39	6.5	1.47	304	4.62	3.48	0.39	2.08	124	88.5	141	2	89.8	4	0
2	1	67	17	1	1	0	1	0	0	0	0	0	1	0	0	0	5	4	4	0	1	0	170	88	24.1	34.7	17.7	1.41	187	3.67	7.72	0.23	1.07	118	91.5	132	1	4	2.29	0
2	1	53	22	1	0	0	0	0	0	0	0	0	0	0	0	1	8	4	4	4	1	1	170	65	17	36	7.9	0.94	202	5.21	9.15	0.41	1.15	136	86	198	2	19.1	1.1	0
2	1	74	10	0	1	0	0	0	0	1	0	0	0	0	1	0	15	2	2	0	0	0	150	60	24.4	40.3	6.3	1.46	246	6.59	12.54	0.28	1.16	146	84.3	279	1	0	5.13	0
2	1	59	12	0	0	0	0	0	0	0	0	0	1	0	1	0	15	2	2	0	1	1	170	52	17.9931	38	6.5	0.92	161	5.01	10.08	1.12	1.82	136	92.3	242	4	0	2.76	0
2	2	49	27	0	1	0	0	1	0	0	0	1	1	0	1	0	8	4	4	5	0	0	160	50	19.5312	41.3	4.9	1.06	199	4.41	3.6	0.31	1.14	108	82.7	329	4	5	0.63	0
2	2	39	16	0	0	0	0	0	1	0	0	0	0	0	1	0	13	2	4	4	0	1	149	46	20.7198	41.4	6	0.92	160	5.62	15.27	0.56	0.61	123	94.9	229	1	5	1.57	0
2	1	71	9	0	0	0	0	0	0	1	0	0	0	0	1	0	15	2	2	0	0	0	167	0	24.9	37.2	11.7	4.37	419	4.88	15.01	0.56	1.05	143	88.5	175	4	15.7	0.53	0
2	2	53	23	0	1	0	0	0	0	0	0	1	0	0	1	0	15	2	3	0	0	0	152	45	19.4771	42.3	9.2	0.8	204	5.81	9.32	0.27	0.32	122	92.1	168	2	11.7	1.04	0
2	2	47	20	1	1	0	0	0	0	0	0	0	0	0	1	0	7	4	1	0	0	0	160	65	25.3906	41.5	3.9	0.62	367	5.18	8.1	0.23	1.21	160	89.4	260	4	4	0.32	0
2	2	44	11	0	1	0	0	0	0	0	1	0	0	0	1	0	15	2	1	0	0	0	167	0		40.9	7	0.69	272	3.76	6.21	0.53	1.43	167	85.2	175	4	7.1	0.81	0
2	2	56	18	0	1	0	0	0	0	0	0	1	0	0	0	0	15	1	2	0	0	0	160	62	24.2188	37.7	6.6	3.52	310	4.56	14.33	0.91	2.27	118	86.3	243	4	0	0.27	0
2	2	70	10	0	0	0	1	0	0	1	0	0	0	0	0	0	13	2	4	12	0	0	159	61	24.1288	45.3	8.6	1.14	85	4.87	13.24	0.15	1.12	114	94	176	2	6.7	1.49	0
2	2	52	7	0	0	0	0	0	0	0	1	0	0	0	0	0	15	2	1	0	0	0	160	0	20.5	42.1	5.1	1.04	186	6.14	8.51	0.29	0.51	130	88.5	219	4	8	2.89	0
2	2	56	6	0	1	0	0	0	0	0	1	0	0	0	0	0	15	1	2	0	0	0	160	0	24.3	33.9	6.9	0.56	112	4.48	11.74	0.26	0.45	119	88.6	191	3	31.8	2.75	0
2	1	49	16	0	1	0	0	0	0	0	0	1	0	0	0	0	15	1	2	0	0	0	170	62	21.4533	37.6	4.6	0.51	341	3.57	10.94	0.66	2.47	137	98.1	262	4	0	0.23	0
1	1	52	25	1	0	0	0	0	0	1	0	1	0	0	0	0	10	4	4	7	0	0	154	85	35.8408	37.1	5.2	0.72	176	5.56	11.14	0.25	1.94	104	78	316	4	16	0.51	0
1	1	71	5	0	1	0	0	0	0	1	0	0	0	0	0	0	15	2	2	0	0	0	165	0	22.9	31.8	10.9	2.28	203	4.43	11.38	0.89	1.35	127	85.1	246	2	22.2	0.62	0
1	2	65	20	0	1	0	0	0	1	0	1	0	0	0	1	0	15	2	2	5	0	0	165	0	25.2	36	7.6	1.51	269	3.67	7.74	0.37	1.54	135	93.5	169	2	0	0.32	0
1	2	41	5	0	0	0	0	0	0	0	1	0	0	0	0	0	15	2	1	0	0	0	170	70	24.8	43.9	5.3	1.79	399	5.4	12.04	0.41	1.05	144	93.2	154	1	0	0.29	0
1	2	48	12	0	1	0	0	0	0	0	0	0	0	0	0	0	15	2	2	0	0	0	158	60	24.9	43.9	6.8	0.7	255	6.28	12.35	0.44	0.7	138	95.6	234	4	5	0.54	0
1	2	66	19	0	1	0	0	0	1	0	0	1	0	0	1	0	15	2	2	0	1	0	160	70	21.3	35.4	7.6	5.86	372	5.98	19.25	0.58	0.66	147	84.5	264	4	21.7	5.35	1
1	2	67	9	0	1	0	0	0	0	0	1	0	0	0	0	0	15	2	1	0	0	0	170	0	22.2	42.6	7.9	0.94	202	5.21	9.15	0.41	1.15	136	86	198	2	19.1	1.1	0
1	2	66	41	1	1	0	1	0	0	0	1	0	0	0	1	0	12	3	2	5	0	0	150	60	25.8	35	6.3	1.46	246	6.59	12.54	0.28	1.16	146	84.3	279	1	4	5.13	0
1	1	51	23	0	0	0	0	0	0	0	1	1	0	0	0	0	15	2	2	5.75	0	0	170	79	27.3356	38	6.5	0.92	161	5.01	10.08	1.12	1.82	136	92.3	242	4	0	2.76	0
1	2	79	16	0	1	0	0	0	0	0	0	1	1	0	1	0	15	2	4	0	0	0	160	50	24.5	41.3	4.9	1.06	199	4.41	3.6	0.31	1.14	108	82.7	329	4	5	0.63	0
1	1	60	7	0	1	0	0	0	0	1	0	0	1	0	0	0	15	2	2	0	0	0	149	46	20.7198	41.4	6	0.92	160	5.62	15.27	0.56	0.61	123	94.9	229	1	5	1.57	0
1	1	54	19	1	1	1	0	1	0	0	0	0	0	0	0	0	15	2	4	0	1	0	167	88	31.5537	31.2	11.7	4.37	419	4.88	15.01	0.56	1.05	143	88.5	175	4	15.7	0.53	0
1	2	72	7	0	1	0	0	0	0	0	0	0	0	0	0	0	15	2	1	0	0	0	152	45	24.8	42.3	9.2	0.8	204	5.81	9.32	0.27	0.32	122	92.1	168	2	11.7	1.04	0
1	2	51	7	0	1	0	0	0	0	0	0	1	0	0	1	0	15	2	1	0	0	0	160	65	23.2	41.5	3.9	0.62	367	5.18	8.1	0.23	1.21	160	89.4	260	4	0	0.32	0
1	1	36	20	0	1	0	0	0	1	1	0	0	0	0	0	1	6	4	4	0	0	0	167	77	27.6095	40.9	7	0.69	272	3.76	6.21	0.53	1.43	167	85.2	175	4	7.1	0.81	0
1	2	29	6	0	0	0	0	0	0	0	0	0	1	0	0	0	15	2	2	0	0	0	167	60	24.2	37.7	6.6	3.52	310	4.56	14.33	0.91	2.27	118	86.3	243	4	0	0.27	0
1	2	55	31	0	1	0	0	0	0	0	1	0	0	0	1	0	13	2	2	0	0	0	159	0	24.7	45.3	8.6	1.14	85	4.87	13.24	0.15	1.12	114	94	176	2	6.7	1.49	0
1	1	57	10	0	1	0	0	0	0	0	0	0	0	0	1	0	8	4	3	0	0	0	160	79	30.8594	42.1	5.1	1.04	186	6.14	8.51	0.29	0.51	130	88.5	219	4	8	2.89	0
1	2	65	29	0	1	0	0	0	0	0	0	0	0	0	0	0	15	2	3	0	0	0	160	55	25.7	33.9	6.9	0.56	112	4.48	11.74	0.26	0.45	119	88.6	191	3	31.8	2.75	1
1	1	46	9	0	1	0	1	0	0	0	0	0	1	0	1	0	15	2	2	0	0	0	170	62	21.4533	37.6	4.6	0.51	341	3.57	10.94	0.66	2.47	137	98.1	262	4	0	0.23	0
1	2	50	12	0	1	0	0	0	0	0	0	1	0	0	1	0	15	2	4	0	0	0	157	55	24.6	37.4	6	0.93	110	4.43	13.59	0.29	0.35	149	98.7	224	4	37.8	2.3	0
1	1	30	9	0	0	0	0	0	0	1	0	1	0	0	1	0	15	2	1	0	1	0	157	56	22.719	40	4.3	0.66	156	3.87	5.68	0.38	1.74	137	92.6	214	1	1.8	0.16	0
1	2	79	19	0	1	0	0	0	0	0	1	0	0	0	1	0	13	2	4	6	0	0	168	60	25.4	26	11	1.5	643	2.86	10.08	1.53	0.43	122	109.3	77	4	10	1.04	0
2	1	81	13	0	0	0	0	0	0	0	0	1	0	0	1	0	15	2	2	0	0	0	154	55	22.3	36.4	5.9	0.96	83	4.04	22.25	1.16	1.58	156	88.8	358	4	14.6	1.2	0
0	2	63	5	0	0	0	0	0	0	0	0	1	0	0	0	1	15	2	1	0	0	0	0	0	23.2	34.9	4.3	0.61	200	5.12	8.41	0.63	1.11	125	92.7	234	4	12.8	4.02	0
0	2	61	11	0	0	0	0	0	0	0	0	1	0	0	0	1	15	2	1	0	0	0	0	0	23	36.2	5.9	1.31	192	5.81	9.52	0.21	1.04	150	95.6	206	3	46	10.48	1
0	1	62	30	0	0	0	0	0	0	1	0	0	0	0	0	1	8	4	3	0	0	0	0	0	23.9	38.4	5.4	0.97	128	3.89	6.84	0.18	0.94	121	92.8	202	1	26.7	2.81	0
0	2	64	30	0	0	0	0	0	0	0	0	0	0	0	1	1	15	2	1	0	0	0	0	0	22.8	42.2	10.9	0.99	202	3.84	9.97	0.17	1	136	98	136	2	4.65	6.17	1
0	2	60	13	0	0	0	0	0	0	0	0	0	1	0	0	0	15	2	1	0	0	0	0	0	23.1	40.7	6.5	0.95	208	5.84	8.73	0.36	1.29	111	89.1	218	4	3.2	0.36	0
0	2	52	8	0	1	0	0	0	0	0	1	0	0	0	0	0	15	2	1	0	0	0	0	0	23.2	45.9	5.2	1.3	256	5.81	8.22	0.73	0.68	140	91.7	255	1	8.9	2.98	0
0	2	41	7	0	0	0	0	0	0	0	0	1	0	0	0	1	15	2	1	0	0	0	0	0		39	5.1	0.42	199	5.87	1.54	0.63	1.54	128	84.7	330	1	7.7	3.01	0
0	2	57	4	0	0	0	0	0	0	0	1	0	0	0	0	1	15	2	1	0	0	0	0	0		35.5	5.9	2.19	318	5.62	2.43	0.46	2.43	135	95	311	4	4.77	0.36	0
0	2	48	22	0	0	0	0	0	0	0	0	1	0	0	0	1	15	2	1	0	0	0	155	55	17.9	39.3	7.8	0.62	223	5.81	16.63	0.77	0.92	134	88.4	246	3	14.5	1.61	0
0	2	39	16	0	0	0	0	1	0	0	0	0	1	0	0	0	15	2	2	0	0	0	0	0	22	41.5	5.4	0.53	138	3.81	10.11	0.39	1.05	122	91.6	227	4	1.3	2.56	0
0	1	45	26	0	0	0	0	0	0	0	0	0	0	0	1	0	15	2	1	0	0	0	0	0	23.4	41.5	5.4	1.86	356	5.12	10.78	0.063	2.41	148	89.5	348	4	1.5	0.73	0
0	1	74	12	0	1	0	0	0	1	1	0	0	0	0	0	0	15	2	3	0	0	0	0	0	22.9	42.7	6.1	2.26	195	5.92	8.31	0.44	1.46	130	92.3	233	4	4.1	2.38	0
0	1	52	20	0	1	0	0	0	0	1	0	0	0	0	0	0	15	2	3	0	0	1	0	0	24.3	36.9	5	8.6	469	6.69	5.07	0.39	1.49	132	94.3	219	2	0.6	1.23	0
0	2	41	22	1	0	0	0	0	0	0	0	0	0	1	0	0	10	4	3	6	0	1	158	55	22.0317	38.1	9.2	0.58	185	4.37	10.31	1.21	1.21	107	69.5	239	2	3.7	0.81	1
0	1	39	11	0	0	0	0	0	0	1	0	0	0	0	0	0	15	2	1	0	0	0	0	0	24.9	38.3	7.3	1.08	346	6.14	14.87	0.79	0.98	131	90.1	246	4	30.3	2.32	0
0	2	53	20	0	0	0	0	0	0	0	0	0	0	1	0	0	11	4	2	0	0	0	0	0	22.4	39.6	6	0.85	278	4.62	12.72	0.55	0.62	168	89.5	209	2	4.9	5	0
0	2	40	13	0	0	0	0	0	0	1	0	1	0	0	0	1	15	2	1	0	0	0	0	0	25.6	39.8	6.4	0.53	147	4.08	7.43	0.75	2.54	98	85.1	255	1	12.2	0.84	0
0	2	62	13	0	1	0	0	0	0	0	0	0	0	0	1	1	13	3	1	0	0	1	0	0	26	42.3	9.3	0.44	220	4.85	6.68	0.5	1.52	114	94.7	99	2	29.7	4.95	1
0	2	53	20	1	0	0	1	0	0	1	0	0	0	0	0	1	15	2	1	4	0	0	155	55	31.2	37.7	7.6	0.86	338	5.49	15.65	1.11	1.24	127	81.5	300	3	23.6	2.13	0
0	1	62	18	0	1	0	0	0	0	0	0	0	0	1	0	0	15	2	1	0	1	1	0	0	22.4	33.4	7	0.86	344	4.82	7.87	0.12	0.89	142	98.3	268	4	14.2	0.28	0
0	2	61	17	0	1	0	0	0	0	1	0	0	0	0	0	0	15	2	1	0	1	0	0	0	24.9	45.4	7.4	2.93	374	4.22	17.63	0.73	1.52	132	79.9	287	4	7.3	6.6	0
0	2	64	17	0	0	0	0	0	0	0	1	0	0	0	0	0	8	4	3	0	0	0	0	0	25.9	35.2	7.2	6.32	123	4.78	7.57	0.28	1.04	107	96.5	172	1	12.7	2.5	0
0	2	46	19	0	1	0	0	0	0	0	1	0	0	0	0	0	15	2	1	0	0	0	0	0	23.6	33.4	14.3	1.1	210	5.81	11.73	1.06	1.09	126	92.8	287	1	8.8	2.18	0
0	1	51	10	0	1	0	0	0	0	0	0	1	0	0	0	0	15	2	3	0	0	0	0	0	22.7	39.6	5.9	3.38	316	5.65	4.11	0.51	1.55	116	84.2	386	2	4.9	0.2	1
0	2	34	12	0	1	0	0	0	0	1	0	0	0	0	0	1	13	3	1	0	0	0	160	55	21.4844	37.8	5.1	5.51	251	4.87	6.28	0.44	1.19	133	92.2	325	4	16.3	0.28	1
0	2	29	13	0	0	0	0	0	0	0	0	0	1	0	0	0	15	2	1	0	0	1	0	0	24.6	34.1	6	0.85	167	4.41	6.79	0.65	1.1	131	92.5	184	2	8.7	2.34	0
0	2	55	27	1	0	0	0	0	0	1	0	0	0	0	0	0	7	4	3	4	0	0	158	48	19.2277	40.7	5.7	0.76	148	4.95	17.56	0.31	0.73	116	90.4	371	2	8.7	2.34	0
0	2	79	2	0	1	0	0	0	0	0	0	1	0	0	0	0	15	2	1	0	0	0	0	0	21.2	43.8	5.2	1.17	295	5.14	13.16	0.48	2.29	127	86.8	224	2	7.8	0.81	0
0	2	61	9	0	1	0	0	0	0	0	0	0	0	1	0	1	15	2	1	0	0	0	0	0	23.9	45.5	7	2	340	3.77	13.12	0.37	1.03	127	83.9	309	4	2.6	0.36	0
0	2	41	15	0	0	0	0	0	0	0	0	1	0	0	0	0	15	2	1	0	0	0	0	0	22	40	5.5	0.96	199	4.6	8.18	0.52	0.4	19	92.8	200	4	5.4	2.27	0
0	2	39	14	0	1	0	0	0	0	1	0	0	0	0	0	0	15	2	1	0	0	0	0	0	23.1	35.2	7.3	9.85	195	6.93	6.97	0.3	1.23	125	92.9	131	1	2.6	0.95	0
0	2	46	14	0	1	0	0	0	0	0	1	0	0	0	0	1	15	2	1	0	0	0	0	0	23.6	33.4	10.3	1.05	255	4.95	9.44	0.04	0.53	163	90.2	181	4	0.9	0.32	0
0	2	38	19	0	1	0	0	0	0	0	0	1	0	0	0	1	15	2	1	0	0	0	0	0	22.7	38.5	7.5	1.76	157	5.19	8.34	0.62	1.14	138	86.3	169	4	134	12.14	1
0	2	46	27	0	0	0	0	0	0	0	0	0	0	0	1	0	15	2	1	0	0	0	0	0	22.2	38.8	7.7	9.31	223	4.08	19.67	1.92	2.62	142	90.3	264	1	31.9	2.47	0
0	2	28	15	0	0	0	0	0	0	1	0	0	0	0	0	0	15	2	1	0	0	1	0	0		34.1	3.9	0.68	160	6.14	7.51	1.14	1.89	121	86.2	124	2	7	3.27	1
0	1	27	2	1	0	0	0	0	0	0	0	0	0	0	1	0	9	4	3	4	0	0	0	0	23.5	42.8	7.2	2.6	90	6.09	13.12	0.85	1.87	122	92.4	254	1	28.9	2.5	0
0	1	35	29	0	0	0	0	0	0	0	1	0	0	0	0	1	9	4	4	3	0	0	0	0	25.8	43.9	6.9	0.94	283	6.11	13.37	0.4	1.19	148	96.3	167	4	38.5	1.35	0
0	1	61	1	0	1	0	1	0	0	1	0	0	0	0	1	1	13	3	4	0	1	0	0	0	25.1	43.9	6.4	0.58	159	4.14	13.91	0.93	0.89	128	88.2	210	1	3.3	9.64	0
0	2	69	23	0	0	0	0	0	0	1	0	0	0	0	0	0	15	2	1	0	0	1	0	0	18.5	35.4	7.1	1.1	295	5.68	5.99	0.39	1.93	142	92.2	162	1	9.3	1.46	0
0	1	52	54	1	0	0	0	0	0	0	0	0	1	1	0	1	9	4	4	7	0	0	0	0	26	41.6	5.4	3.6	161	7.03	11.95	0.83	1.01	120	80.9	289	4	7.9	2.85	0
0	1	40	35	0	1	0	0	0	0	1	0	0	0	0	0	1	10	4	4	0	0	0	0	0	24	39.3	4.4	1.61	302	4.73	6.38	0.43	2.13	150	89.4	282	4	5.6	0.97	0
0	2	52	1	0	0	0	0	0	0	0	0	1	0	0	0	1	10	4	3	0	0	0	0	0		38	3.8	1.85	496	7.06	8.43	0.77	2.06	163	85.4	200	4	31.8	0.19	0
0	2	79	2	0	1	0	0	0	0	0	0	0	0	0	1	1	15	2	1	0	0	0	0	0	24.7	41.3	8.1	6.69	208	3.67	10.88	0.03	0.43	125	88.7	124	3	16.5	2.03	0
0	2	43	11	0	0	0	0	0	0	0	1	1	0	0	0	1	15	2	1	0	0	0	0	0		41.4	6.9	1.3	283	3.41	5.85	0.35	2.02	131	87.8	237	1	17.4	1.47	0
0	2	49	7	0	1	0	0	0	0	1	0	0	0	0	0	1	15	2	1	0	0	0	0	0		37.2	6.9	4.08	137	2.78	2.93	0.27	2.71	126	91.1	199	3	7.9	1.11	0
0	2	73	3	1	1	0	0	0	0	0	0	1	0	1	0	1	7	4	3	4	0	0	155	65	29.6	41.3	7.6	0.63	83	4.77	14.3	0.53	1.49	140	93.7	218	2	25.2	20	0
0	2	66	22	1	1	0	0	1	1	1	0	0	0	0	0	0	15	2	4	0	1	0	158	55	19.3	28	4.2	0.94	219	3.85	12.63	0.54	1.35	153	98.5	158	1	19.2	0.23	0
0	1	50	10	0	1	0	1	0	0	1	0	0	0	0	0	1	15	2	1	0	0	0	0	0	22.1	40.9	4.5	0.55	297	3.72	4.18	0.25	1.53	128	93.3	218	1	3.13	0.4	0
0	2	52	28	0	0	0	1	0	0	1	0	0	0	0	0	0	15	2	1	0	0	0	0	0		37.7	6.4	0.69	237	4.39	11.11	0.55	1.03	136	92.7	124	2	4.4	3.61	0
0	2	72	18	0	0	0	0	0	0	1	0	0	0	0	0	1	15	2	1	0	0	0	0	0	24.9	45.3	5.9	0.58	141	5.61	8.74	0.39	1.08	104	79.6	203	1	1.8	0.57	0
0	1	60	9	0	1	0	0	0	0	1	0	0	0	1	0	1	15	2	1	0	0	0	0	0	25.4	42.1	5.8	0.4	169	5.32	17	0.49	1.09	141	83	245	4	5	2.82	0
0	2	43	20	0	0	0	0	0	0	1	0	0	0	0	0	0	15	2	1	0	0	0	155	40	16.6493	33.9	9.4	1.15	321	7.27	18.04	1.39	1.3	145	89.9	145	1	70.2	3.86	0
0	1	51	10	0	1	0	0	0	0	0	0	0	0	1	0	0	15	2	1	0	0	0	0	0	25.1	37.6	9.4	2.03	284	6.12	7.86	0.47	1.31	113	65.2	166	3	5.3	5.35	0
0	2	51	18	0	0	0	0	0	0	0	1	0	0	0	0	1	15	2	1	0	0	0	0	0		37.1	9.3	2.3	207	4.32	11.28	0.63	1.91	155	90	205	4	6.9	1.2	0
0	2	64	7	0	0	0	0	0	0	0	0	1	0	0	0	0	15	2	1	0	0	0	0	0	24.6	31.8	5.7	1.95	304	3.1	5.82	0.64	0.83	120	63.2	91	2	15.5	0.87	0
0	1	47	11	0	0	0	0	0	0	0	0	0	0	1	0	0	14	3	3	0	0	0	0	0	23.4	38.7	5.3	0.95	226	4.89	3.88	0.4	2.02	134	90.2	388	4	9.7	0.75	0
0	2	72	13	0	1	0	0	0	0	0	0	1	0	1	0	0	15	2	2	0	0	0	0	0	24.6	36	6.2	0.91	257	4.47	9.87	0.17	0.53	145	95	190	4	5.5	1.15	1
0	1	34	15	0	0	0	0	0	0	0	0	0	0	1	0	0	15	2	1	0	0	0	0	0	22.4	24.5	6.7	2.17	282	3.48	12.32	0.48	1.46	154	94.9	194	2	3.3	0.3	0
0	1	44	5	1	0	0	0	0	0	0	0	1	0	0	0	1	6	4	4	7	1	0	0	0	22.1	36.3	4.9	0.61	222	4.92	9.47	0.38	0.96	115	94.5	224	3	4.3	0.99	0
0	1	57	14	0	0	0	0	0	0	0	0	1	0	0	0	0	15	2	1	0	1	0	0	0	23.6	39.9	11	1.01	185	5.03	9.6	0.18	1.15	124	94	253	4	11	0.53	0
0	2	52	5	0	0	0	0	0	0	0	0	1	0	0	0	0	15	2	1	0	0	0	0	0		33.3	5.3	1.21	281	5.34	21.6	0.53	1.38	146	92.7	260	1	1.3	0.9	0
0	2	73	13	1	1	0	0	0	0	0	0	1	0	0	0	0	15	2	1	3	1	0	153	60	17.4	21.3	5.6	1.35	189	5.03	7.67	0.98	1.96	138	88.8	281	1	37.4	0.75	0
0	1	52	10	0	0	0	0	0	1	1	0	0	0	0	0	0	15	2	3	0	0	0	0	0	25.2	39.9	4.8	1.24	200	6.8	11	0.05	1.27	115	89.3	183	1	1.4	4.3	1
0	2	54	4	0	0	0	0	0	0	0	0	0	0	1	0	0	14	3	3	0	0	0	0	0		33.3	4.7	0.86	201	3.96	7.22	0.23	1.88	123	90.5	254	1	11.9	0.29	0
0	1	62	12	0	1	0	0	0	0	0	0	0	1	1	0	1	15	2	1	0	0	0	0	0	23.8	39.3	6.8	1.59	137	5.85	6.42	0.53	1.1	142	86.8	138	4	4.7	0.25	0
0	1	64	10	0	1	0	0	0	0	1	0	0	0	0	0	0	15	2	1	0	1	0	0	0	22.2	46.6	5.2	2.23	258	5.61	10.77	0.65	1.27	118	89.2	206	4	8.02	1.61	0
0	2	66	26	0	1	0	0	0	0	0	0	0	0	0	1	1	6	4	4	3	0	0	0	0	25.6	41.9	6	0.96	226	4.41	0.6	1.04	0.6	147	90.9	258	2	14.6	5	1
0	2	68	12	0	1	0	0	0	0	1	0	1	0	0	0	0	15	2	3	0	0	0	0	0	25.1	42.8	4.8	1	269	7.58	2.01	0.66	2.01	155	89.6	233	1	45	0.69	0
0	2	70	0	0	0	0	0	0	0	0	0	1	0	1	0	0	8	4	4	0	0	0	0	0	23.1	239.2	6	1.19	19	4.84	2.73	0.18	1.33	122	109.3	77	4	0.25	3.79	0
0	1	61	22	0	0	0	0	0	0	1	0	0	0	0	0	0	15	2	2	0	0	0	0	0	22.4	36.1	17.5	1.5	274	3.01	8.18	1.06	0.53	108	86.9	264	2	26	2.27	0
0	2	82	14	1	1	0	0	1	1	0	0	1	0	0	0	1	15	2	3	0	0	0	158	44	33.8	28.7	5.8	1.33	260	4.09	7.97	0.77	0.41	142	91.4	243	4	8.9	0.66	0
0	2	59	31	1	1	0	0	0	0	0	0	0	0	1	0	0	15	2	2	4	0	0	158	57	32	29.5	6.3	0.93	235	4.93	5.61	0.73	2.1	150	93.8	262	4	32.7	1.3	0
0	2	39	25	0	0	0	0	0	0	0	0	1	0	0	0	1	11	4	4	0	0	0	0	0	25	35.7	7.2	6.55	317	5.32	6	0.49	1.17	137	90.1	249	2	1.6	1.09	0
0	2	46	14	0	0	0	0	0	0	1	0	0	0	0	0	0	15	2	1	0	0	0	0	0		43	9.7	0.6	478	4.3	25.1	1.76	1.61	188	87.1	241	2	26.3	2.01	0
0	2	72	12	0	0	0	0	0	0	0	0	1	0	0	0	0	12	3	4	0	0	0	0	0	22.3	39.3	6.4	1.78	357	5.16	8.54	0.45	1.41	100	66.2	249	2	6.8	2.23	0
0	2	55	39	1	0	0	1	0	0	0	0	1	0	1	0	0	14	3	1	0	0	0	155	44	17.2	30.5	4.9	0.78	148	4.41	13	0.41	1.08	117	95.3	161	1	11.7	0.3	0
0	1	44	7	0	1	0	1	0	0	1	0	0	0	0	0	1	15	2	1	0	0	0	0	0	25.9	38	8.7	0.94	217	4.06	5.29	0.68	3.83	145	96.2	226	1	12.3	0.27	0
0	1	36	10	0	0	0	0	0	0	0	0	0	0	0	1	1	15	2	1	0	0	0	0	0	22.2	45.7	6.6	0.53	242	6.19	10.07	0.49	0.69	131	90.5	170	4	5	1.48	0
0	2	49	11	0	0	0	0	0	0	0	2	0	0	0	0	1	15	2	1	0	0	0	0	0		38.3	7.7	1.11	227	5.37	8.6	8.6	1.82	113	97.5	197	4	6.4	2.8	0
0	2	78	16	0	0	0	0	0	0	0	0	1	0	0	0	0	13	3	1	0	0	0	0	0	24.5	43.2	6.3	0.85	208	4.34	4.1	0.39	1.08	76	86.8	264	4	33.8	4.53	1
0	2	50	8	0	1	0	0	0	0	0	0	1	0	0	0	1	15	2	1	0	0	0	0	0		41.6	4.6	1.35	271	4.3	9	0.64	1.82	156	91.5	254	2	1.9	0.2	0
0	2	53	13	0	1	0	0	0	0	1	0	0	0	0	0	0	15	2	1	0	0	0	0	0		38.8	6.5	0.85	222	5.68	12.89	0.11	1.13	112		332	1	0.23	1.38	0
0	1	66	10	1	0	0	0	0	0	1	0	0	0	0	0	0	15	2	1	0	1	0	0	0	23.6	40	6.4	8.03	623	8.62	7.68	0.45	2.83	147	83.9	202	1	33.2	0.23	0
0	2	64	10	0	1	0	0	0	0	1	0	0	0	0	0	0	15	2	1	0	0	0	0	0	24.4	33.9	6.2	1.06	237	5.46	7.09	0.6	1.06	139	91.8	114	4	17.9	1.01	0
0	2	50	13	0	0	0	0	0	0	0	0	1	0	0	0	1	15	2	2	0	0	0	0	0		37.9	11.6	0.79	122	4.55	4.64	0.35	1.29	152	88.4	126	2	10.2	0.24	0
0	1	53	7	0	1	0	0	0	0	1	0	1	0	0	0	0	15	2	1	0	0	0	0	0	23.7	27.2	6.8	3.18	263	4.94	3.56	0.41	2.15	137	93.4	207	4	5	0.21	0
0	1	38	17	0	0	0	0	0	0	1	0	0	0	0	1	0	6	4	2	6	0	0	0	0	26	35.8	6.1	2.68	287	4.05	19.46	0.68	2.58	116	85.2	223	4	63.6	4.05	1
0	1	50	10	0	1	0	0	0	0	0	1	0	0	0	0	1	15	2	2	0	0	1	0	0	22.9	30.6	6	7.41	59	4.8	8.29	0.22	1.43	124	88.5	224	4	5.6	5.17	0
0	2	69	11	0	0	0	0	0	0	0	1	0	0	0	0	0	15	2	2	0	0	1	0	0	22.3	42	4.5	1.39	241	5	6.1	0.6	1.3	130	92.8	210	4	0	0.32	0
0	2	68	14	0	1	0	0	0	0	1	0	0	0	0	0	0	15	2	1	0	0	0	0	0	25.8	42.1	3.6	0.92	182	5.55	7.78	0.23	0.76	115	85.4	157	4	0	0.94	0
0	1	55	13	0	1	0	1	0	0	0	0	0	0	1	0	0	15	2	1	0	0	0	0	0	25.4	36	8.2	0.77	327	7.03	6.54	0.13	1.28	149	88.7	162	4	5	0.93	0
0	1	54	8	0	0	0	0	0	0	0	0	0	1	0	0	0	15	2	2	0	0	0	0	0	22.3	29	6.6	2.53	173	6.49	8.4	0.22	0.95	99	74.3	312	2	21.2	0.22	0
0	2	44	25	0	0	0	0	0	0	0	0	0	0	1	0	1	15	2	2	0	0	0	0	0		39.1	6.4	0.94	165	3.95	11.59	0.86	1.1	123	96.1	188	4	5.2	6.28	0
0	1	47	16	0	0	0	0	0	0	1	0	0	0	0	0	0	15	2	1	0	1	0	0	0	23.2	35.6	5.5	1.05	152	5.04	10.84	0.5	0.96	152	89.3	183	4	25.9	0.33	0
0	2	45	8	1	0	1	0	0	0	0	1	0	0	0	0	1	15	2	1	0	0	0	150	49	33.9	36.9	4.9	1.6	259	7.87	12.45	0.4	0.82	142	83.5	184	4	11	0.81	0
0	1	38	7	0	0	0	0	0	0	0	0	0	0	1	0	0	15	2	1	0	0	0	0	0	25.7	37.7	11.1	1.5	346	2.09	12.7	1.34	1.47	125	88.7	124	3	5.5	1.15	0
0	2	60	12	0	1	0	0	0	0	1	0	1	0	0	0	0	15	2	4	0	0	1	0	0		38	4.6	1.44	249	3.98	27.15	2.68	1.78	166	84.5	171	4	15.5	1.28	0
0	1	58	18	0	0	0	0	0	0	1	0	0	0	0	0	1	13	3	3	0	0	0	0	0	23.7	38	6.6	0.55	210	3.43	8.8	0.45	1.19	145	90.9	175	4	25.2	9	0
0	2	46	9	0	0	0	0	0	0	0	0	1	0	0	0	0	15	2	2	0	0	0	0	0		34.9	11.6	1.39	307	4.45	13.08	0.7	1.99	140	95	255	4	0	0.22	0
0	1	31	9	0	0	0	0	0	0	1	0	0	0	0	0	0	15	2	1	0	0	0	0	0	23.4	36.2	5.5	3.74	111	4.98	13.14	0.52	1.02	149	90.7	251	4	69	0.39	0
0	1	61	22	1	0	0	0	1	0	1	0	0	0	0	0	0	5	5	4	12	0	0	0	0	23.2	37.4	6.4	1.26	144	4.45	9.67	0.53	1.31	119	88.7	232	4	28.5	5.87	0
0	1	43	14	0	0	0	0	0	0	0	1	0	0	0	0	1	15	2	2	0	0	0	0	0	23.4	42.2	5.4	9.85	329	6.7	6.7	0.67	1.57	118	90.6	121	1	12.3	13.33	0
0	2	46	5	0	1	0	0	0	0	0	0	1	0	0	0	0	15	2	1	0	0	1	0	0		40.7	5.9	1.43	172	3.17	9.2	0.46	1.48	129	88.5	190	3	56.1	1.31	0
0	2	44	8	0	0	0	0	0	0	1	0	0	0	0	0	0	15	2	1	0	0	0	0	0		45.9	6.6	3.63	269	5.81	14.46	0.92	2.27	139	89	286	2	0	2.21	0
0	2	48	16	0	0	0	0	0	0	0	0	1	0	0	0	1	8	4	2	0	0	0	0	0		39	8.2	0.93	430	6.73	14.92	0.22	1.35	148	86.1	254	4	21.3	3.45	0
0	2	45	16	0	0	0	0	0	0	1	0	0	0	0	0	1	15	2	2	0	0	1	0	0		35.5	5.8	0.65	133	4.68	13.41	0.4	0.43	130	92.5	168	1	5	2.39	0
0	1	44	13	0	0	0	0	0	0	1	0	0	0	0	0	0	15	2	3	0	0	0	0	0	24.3	39.3	6	0.66	180	4.76	6.73	0.78	2.98	143	94.1	234	1	58.6	2.56	0
0	2	52	14	0	0	0	0	0	0	0	1	0	0	0	0	1	15	2	3	0	0	0	0	0		41.5	10.6	8.88	238	5.3	6.64	0.77	1.5	151	92	211	1	0	0.95	0
0	2	68	11	0	0	0	0	0	0	0	1	0	0	0	0	1	15	2	1	0	0	0	0	0	26	41.7	5.9	0.91	105	5.64	4.04	0.31	0.67	109	89.3	159	1	26.1	2.52	0
0	2	63	6	0	0	0	0	0	0	0	0	1	0	0	0	0	15	2	2	0	0	0	0	0	23.5	42.9	9.2	1.57	129	3.2	14.8	0.77	0.59	120	94.3	131	2	11.6	2.78	0
0	2	64	13	0	0	0	0	0	0	0	0	1	0	0	0	0	15	2	1	0	0	0	0	0	23.1	37.1	4.9	1.02	591	1.93	2.69	0.39	2.22	125	106.4	209	4	0	1	0
0	2	52	12	0	1	0	0	0	0	0	1	0	0	0	0	1	15	2	2	0	0	0	0	0		37.5	8.9	4.03	156	7.87	8.83	0.47	1.33	125	90.5	189	1	6.36	0.78	0
0	2	69	11	0	0	0	0	0	0	1	0	0	0	0	0	0	15	2	2	0	0	0	0	0	22.2	40.1	4.6	0.75	269	5.73	8.52	0.5	2.31	129	88.4	213	1	0	0.34	0
0	2	62	8	0	0	0	0	0	0	0	0	1	0	0	0	1	15	2	1	0	0	1	0	0	24.5	33.5	7.2	0.53	149	4.69	6.74	0.32	0.68	78	70.1	229	2	29.5	2.58	0
0	2	61	10	0	1	0	0	0	0	0	1	0	1	0	0	1	15	2	2	0	0	0	0	0	24	42.5	5.6	0.64	106	3.43	4.48	0.42	1.02	90	88.2	133	2	15.8	0.87	0
0	2	72	12	0	0	0	0	0	0	1	0	0	0	0	0	1	15	2	3	0	0	0	170	85	23.5	33.2	7.7	1.7	246	6.84	16.08	0.85	1.46	141	86.3	256	2	12.3	1.26	0
0	2	67	14	0	1	0	0	0	0	1	0	0	0	0	0	0	15	2	3	0	0	0	165	44	23	33.5	7.4	0.97	202	4.96	17.29	0.28	0.76	109	88.7	165	4	25	1.04	0
0	2	74	14	0	1	0	0	0	0	1	0	0	0	0	0	0	14	3	2	0	0	1	0	0	25.4	39.5	6.3	1.67	156	4.56	10.6	0.42	0.69	115	75.1	331	2	5	0.72	0
0	2	72	15	0	1	0	1	0	0	0	1	0	0	0	0	1	15	2	2	0	0	0	0	0	24	46.8	6.6	6.75	170	2.41	4.32	0.28	0.96	104	90.7	267	4	69.5	2.55	0
0	2	60	16	1	1	0	0	1	1	0	0	1	0	0	0	1	9	4	4	7	1	0	155	65	21	41.1	5.4	1.08	96	6.58	9.14	0.24	0.64	124	0.367	196	2	4.1	0.36	0
0	2	83	14	0	1	0	0	0	0	0	0	1	0	0	0	1	5	5	1	0	0	0	0	0	23.6	43	7.4	0.59	276	5.64	7.42	0.08	0.69	151	91.7	189	2	2.3	0.98	0
0	2	54	22	0	1	0	0	0	0	1	0	0	0	0	0	0	15	2	1	0	0	0	150	50	22.2222	20.2	4.2	2.57	273	2.21	4.79	1.41	0.56	136	90.5	202	4	15.5	0.91	0
0	1	38	10	0	0	0	0	0	0	0	0	0	0	1	0	0	15	2	1	0	0	0	0	0	22.4	36.3	10.5	0.98	309	4.41	10.49	0.15	0.46	137	87.3	138	2	5.6	0.63	1
0	2	68	23	0	1	0	1	0	0	0	0	1	0	0	0	1	9	4	2	0	0	0	0	0	24.2	39.9	4.5	0.68	196	3.47	11.68	0.43	0.66	119	82.5	319	4	3.5	1.4	0
0	1	49	10	0	1	0	0	0	0	0	0	0	0	1	1	0	14	3	2	0	1	0	0	0	22.1	40.7	5	1.29	127	5.67	4.82	0.39	2.23	133	90.7	205	1	0.8	2.63	0
0	2	72	10	0	1	0	1	0	0	0	0	1	0	0	0	1	15	2	2	0	0	1	0	0	25.5	35.9	6.9	1.76	254	4.58	6.48	0.35	1.21	142	88.7	240	4	2.4	1.25	0
0	1	64	10	0	1	0	0	0	0	1	0	0	0	0	0	0	15	2	2	0	0	0	0	0	23.9	43.2	6.1	1.49	267	4.49	6.96	1.2	4.24	146	86.9	264	1	58.7	0.38	0
0	2	51	0	1	1	0	0	0	0	0	1	1	0	0	1	1	14	3	2	0	1	1	162	67	25.5296	28.5	9.6	1.01	348	3.76	3.5	0.41	1.9	237	88.7	170	4	17.9	5	0
0	1	65	13	0	0	0	0	0	0	0	0	1	0	0	0	1	15	2	1	0	0	0	0	0	25.2	39.7	7.9	1.34	255	3.85	10.95	0.65	1.08	139	88.8	172	4	1.2	0.31	0
0	2	54	11	0	1	0	0	0	0	1	0	0	0	0	0	0	15	2	3	0	0	1	0	0		38.2	5.4	0.53	128	3.57	10.37	0.26	0.65	141	90.1	193	2	2.9	0.56	0
0	1	51	15	0	0	0	0	0	0	1	0	0	0	0	0	1	14	3	2	0	0	0	0	0	26	45.9	11.1	0.51	301	5.85	10.62	0.01	1.06	123	90.4	171	4	3.7	1.35	0
0	1	32	9	0	0	0	0	0	0	1	0	0	0	0	0	0	14	3	2	0	0	0	0	0	23.7	38.5	5.1	1.04	224	4.46	16.22	0.49	0.72	152	83.2	227	1	33.6	6.24	0
0	2	66	52	0	1	0	0	0	0	0	0	0	0	1	0	0	4	5	4	10	0	0	0	0	22.9	43.4	6.3	1.26	279	4.86	6.96	0.11	1.27	123	86.1	174	2	0.3	0.24	0
0	2	80	19	0	1	0	0	0	0	0	0	1	0	0	0	0	15	2	1	0	0	0	0	0	25.4	41.8	6.9	0.89	252	5.4	14.25	0.65	0.59	121	80.2	217	2	20	1.34	0
0	2	80	20	0	1	0	0	0	0	0	0	1	0	0	0	1	15	2	1	0	0	0	0	0	22.4	39	4.8	1.64	241	7.05	5.61	0.52	1.49	101	75.1	312	1	13.6	1.15	0
0	2	56	22	0	1	0	0	0	0	0	1	0	0	1	0	0	15	2	1	0	0	0	0	0	22	41	6.9	1.01	484	4.83	8.91	0.7	1.02	131	86.8	111	4	3.13	0.77	0
0	1	54	18	0	0	0	0	0	0	1	0	0	0	0	0	0	15	2	1	0	0	0	0	0	26	33.9	5.4	0.53	128	3.57	10.37	0.26	0.65	141	90.1	193	2	2.9	0.56	0
0	2	52	19	0	1	0	0	0	0	0	1	0	0	0	0	0	7	4	3	0	0	0	0	0	22	37.9	11.1	0.51	301	5.85	10.62	0.01	1.06	123	90.4	171	4	3.7	1.35	0
0	1	58	9	0	0	0	0	0	0	0	0	0	0	1	0	1	15	2	1	0	0	0	0	0	22.9	37.2	5.1	1.04	224	4.46	16.22	0.49	0.72	152	83.2	227	1	33.6	6.24	0
0	1	52	19	0	0	0	0	0	0	1	0	0	0	0	0	0	15	2	1	0	0	0	0	0	25.4	35.8	6.3	1.26	279	4.86	6.96	0.11	0.97	123	86.1	174	2	0.3	0.24	0
0	1	53	12	0	0	0	0	0	0	1	0	0	0	0	0	0	15	2	1	0	0	0	0	0	22.3	30.6	6.9	0.89	252	5.4	14.25	0.65	0.59	121	80.2	217	2	20	1.34	0
0	1	52	7	0	0	0	0	0	0	0	0	1	0	0	0	0	15	2	1	0	0	0	0	0	23.2	42	11.8	0.49	161	5.3	9.86	0.03	0.72	118	92.6	173	1	0.3	2.69	1
0	2	73	25	0	0	0	0	0	1	1	0	0	0	0	0	0	15	2	3	0	0	0	0	0	25.6	42.1	4.8	1.64	241	7.05	5.61	0.52	1.49	101	75.1	312	1	13.6	1.15	0
0	2	58	14	0	0	0	0	0	0	1	0	0	0	0	0	1	15	2	1	0	0	0	0	0	22	36	6.9	1.01	484	4.83	8.91	0.7	1.02	131	86.8	111	4	3.13	0.77	0
0	2	61	22	0	1	0	0	0	0	0	0	0	0	0	2	1	13	3	1	0	0	0	0	0	26	29	4.7	0.81	290	6.68	10.18	0.24	0.79	110	82	228	2	1.3	2.05	0
0	1	63	16	0	0	0	0	0	0	0	1	1	0	0	0	1	15	2	2	0	0	0	0	0	25.7	39.1	13.1	1.17	302	2.63	9.08	0.34	1.21	133	92.6	282	4	3.4	1.14	0
0	1	67	13	0	0	0	0	0	0	0	0	0	0	0	1	1	15	2	1	0	0	0	0	0	23.7	35.6	7.1	2.19	497	2.02	12.7	1.27	1.86	125	100.5	192	1	26.5	4.88	0
0	2	35	9	0	1	0	0	0	0	0	1	0	0	0	0	0	15	2	2	0	0	0	0	0		37.9	6.4	1.1	237	5.31	14	0.24	0.95	107	89.3	182	2	125.7	2.42	0
0	1	66	14	0	0	0	0	0	0	1	0	0	0	0	0	0	15	2	3	0	0	0	0	0	23.4	37.7	4.4	1.26	143	4.98	6.63	0.78	1.57	123	86.4	355	1	0.5	0.77	0
0	1	65	40	1	0	0	0	0	0	1	1	0	1	0	0	0	5	5	4	20	1	0	0	0	18.9	33	2.1	1.29	408	3.57	15.28	1.14	1.29	188	80	670	4	6.7	0.27	0
0	2	66	28	0	0	0	0	1	0	1	0	0	0	0	0	1	15	2	4	0	0	0	150	70	23	29.8	8.1	0.84	242	7.08	10.05	0.2	1.03	133	91.6	345	4	1.9	0.32	0
0	2	62	69	1	1	0	1	0	0	0	0	1	0	0	0	1	10	4	2	0	0	0	153	77	29.8	33.9	8.5	0.82	350	4.83	9.24	0.71	6.53	152	87.5	233	1	1	2.19	0
0	1	47	9	0	0	0	0	0	0	1	0	0	0	0	0	1	15	2	2	0	0	0	0	0	23.4	36.2	7.6	0.94	279	4.48	12.17	0.33	1.29	132	90.7	217	4	4.5	2.19	0
0	1	80	71	1	0	0	0	0	0	0	0	0	1	0	0	0	7	4	3	22	1	0	0	0	24.3	37.4	4.3	1.05	275	4.17	9.95	0.66	1.93	134	94.6	238	4	0.5	0.71	0
0	1	65	11	0	0	0	0	0	0	1	0	0	0	0	0	1	15	2	2	0	0	0	0	0	22.4	42.2	6.6	2.06	130	4.62	8.36	0.47	1.08	106	97.6	168	2	5.6	0.81	0
0	2	62	10	0	0	0	0	0	0	1	0	0	0	0	0	0	14	3	3	0	0	0	0	0	25.9	40.7	5.9	0.51	320	4.38	11.78	0.51	0.88	140	90.7	158	4	0.3	0.19	0
0	2	66	9	0	1	0	0	0	0	0	0	0	0	1	0	1	15	2	1	0	0	0	0	0	23.6	45.9	4.5	0.68	196	3.47	11.68	0.43	0.67	119	82.5	319	4	3.5	1.4	0
0	2	48	8	0	0	0	0	0	0	0	1	0	0	0	0	0	15	2	1	0	0	0	0	0		39	7.5	2.08	101	6.04	9.61	0.49	1.5	135	94.8	211	1	7.7	1.84	0
0	2	62	8	0	0	0	0	0	0	1	0	0	0	0	0	0	15	2	3	0	0	0	0	0	25.1	35.5	7.1	2.19	497	4.02	12.7	1.27	2.86	125	100.5	192	1	26.5	4.88	0
0	2	67	8	0	0	0	0	0	0	1	0	0	0	0	0	0	15	2	1	0	0	0	0	0	24.6	39.3	6.4	1.1	237	5.31	7	0.24	0.95	107	89.3	182	2	125.7	2.42	0
0	2	50	8	0	0	0	0	0	0	0	0	1	0	0	0	0	15	2	2	0	0	0	0	0		32.7	4.4	1.26	158	4.98	6.63	0.78	1.57	123	86.4	355	1	0.5	0.77	0
0	2	42	22	0	0	0	0	0	0	1	0	0	0	0	0	0	15	2	1	0	0	0	0	0	25	35.9	2.1	1.29	408	3.57	15.28	1.14	2.29	188	80	677	4	3.9	0.27	0
0	1	50	26	0	1	0	0	0	0	0	0	0	0	1	0	0	14	3	1	0	0	0	0	0	22.1	39.5	8.1	0.84	242	7.08	10.05	0.2	1.03	133	91.6	345	4	1.9	0.32	0
0	2	51	26	0	0	0	0	0	0	0	0	0	0	1	0	1	15	2	1	0	0	0	0	0	20.1	40.4	8.5	0.82	350	4.83	9.24	0.71	1.01	152	87.5	233	1	1	2.19	0
0	2	33	22	0	0	0	0	0	0	0	0	0	0	1	0	0	15	2	1	0	0	0	0	0	20.2	38.7	7.7	1.03	237	4.42	12.94	0.87	1.19	134	89.2	157	4	5.6	2.99	0
0	2	72	1	0	1	0	0	0	0	1	0	0	0	0	0	1	5	5	4	1	0	0	0	0	22.5	33.7	20.1	2.03	381	6.32	7.64	0.35	1.24	130	88.8	246	4	17.4	0.55	0
0	2	69	26	0	1	0	0	0	0	0	0	0	0	1	0	1	15	2	1	0	0	0	0	0	21.2	37	9.5	3.49	298	4.32	5.59	0.25	0.72	124	82.5	155	1	7.9	0.58	0
0	2	62	26	0	0	0	0	0	0	0	0	0	1	1	0	1	15	2	1	0	0	0	0	0	23.9	41.5	10	1.5	542	2.41	5.25	1.39	0.43	19	92.8	122	4	18	0.32	0
0	2	62	12	0	0	0	0	0	0	0	0	1	0	0	0	1	15	2	1	0	0	0	0	0	22	39	10.1	0.36	312	4.64	12.76	0.33	0.68	147	96.5	245	4	15.5	1.55	0
0	1	50	17	0	1	0	0	0	0	1	0	0	0	0	0	0	15	2	1	0	0	0	0	0	23.9	44.6	11.5	1.46	420	5.63	10.98	0.67	1.22	145	87.5	259	4	9.7	0.57	0
0	2	56	7	0	0	0	0	0	0	0	1	0	0	0	0	0	15	2	1	0	0	0	0	0	22	44.5	7.2	0.8	228	5.53	13.04	0.32	1.01	124	94.4	192	4	13.4	0.15	0
0	2	68	4	0	0	0	0	0	0	0	0	0	0	1	0	0	15	2	1	0	0	0	0	0	17	38.5	7	1.17	117	5.81	4.54	0.28	1.53	133	87	193	4	11.9	0.56	0
0	2	48	4	0	0	0	0	0	0	1	0	0	0	0	0	0	15	2	1	0	0	0	0	0	20.5	40.5	6.9	1.05	350	4.3	9.82	0.24	0.31	139	90.3	139	1	4.7	0.92	0
0	2	48	9	0	1	0	0	0	0	0	0	0	0	0	1	0	15	2	1	0	0	0	159	40	15.8222	40.4	7.6	2.67	218	4.44	22.25	1.16	1.58	156	88.8	358	4	14.6	0.6	0
0	2	73	5	0	1	0	1	0	0	0	1	0	0	0	0	1	15	2	1	0	0	0	0	0	17.3	39.1	6	0.57	283	5.17	11.47	0.4	1.05	145	92.4	123	2	0.7	0.38	0
1	1	68	19	1	0	0	0	0	0	1	0	0	0	0	0	0	12	3	1	0	1	1	170	65	24.3	46.4	6.4	0.94	165	3.95	11.59	0.86	1.1	123	96.1	188	4	5.2	6.28	0
1	1	49	17	0	1	0	0	0	0	1	0	0	0	0	0	0	15	1	3	0	1	0	168	55	19.487	41.7	5.5	1.05	152	5.04	10.84	0.5	0.96	152	89.3	183	4	25.9	0.33	0
1	2	52	9	0	0	0	0	0	0	1	0	0	0	0	1	0	15	2	4	0	0	0	160	67.5	26.3672	42.6	4.9	1.6	259	7.87	12.45	0.4	0.82	142	83.5	191	4	0	0.81	0
1	2	62	5	0	0	0	0	0	1	0	0	1	0	0	1	0	14	1	4	0	0	0	160	48	18.75	19.8	11.1	1.5	346	2.09	12.7	1.34	1.47	125	88.7	124	3	5.5	1.15	0
1	1	51	17	0	1	0	0	0	0	0	0	0	0	0	0	1	15	2	4	0	0	0	172	51	17.239	35.9	4.6	1.44	249	3.98	27.15	2.68	1.78	166	84.5	171	4	15.5	1.28	0
1	2	64	12	0	1	0	0	0	0	1	0	0	0	0	0	0	15	1	2	0	0	0	158	53	21.2306	39.5	6.6	0.55	210	3.43	8.8	0.45	1.19	145	90.9	175	4	25.2	9	0
1	1	67	19	0	1	0	1	1	0	0	0	0	0	0	0	0	15	1	4	0	1	1	175	78	23.4	40.3	11.6	1.39	307	4.45	3.08	0.7	1.99	140	95	255	4	0	0.22	0
1	1	72	17	1	0	0	0	0	0	0	0	0	1	0	1	0	15	2	1	0	0	0	166	52	25.9	35.5	5.5	3.74	111	4.98	13.14	0.52	1.02	149	90.7	251	4	69	0.39	0
1	2	56	19	0	1	0	0	0	0	0	0	0	1	0	0	0	14	2	1	0	0	0	158	68	27.2392	42.8	6.4	1.26	144	4.45	9.67	0.53	1.31	119	88.7	239	4	28.5	5.87	0
1	2	53	13	0	1	0	0	0	0	0	1	0	0	0	1	0	10	3	1	0	0	0	153	0		39.1	5.4	9.85	329	6.7	6.7	0.67	1.57	118	90.6	121	1	12.3	13.33	0
1	2	78	18	0	0	0	0	0	0	0	0	1	0	0	1	0	15	1	3	0	0	0	165	55	20.202	39.3	5.9	1.43	172	3.17	9.2	0.46	1.48	129	88.5	190	3	56.1	1.31	0
1	2	68	13	0	1	0	0	0	0	0	1	0	0	0	1	0	15	2	1	0	0	0	155	60	24.974	37.8	6.6	3.63	269	5.81	14.46	0.92	2.27	139	89	286	2	0	2.21	0
1	2	53	14	0	1	0	0	0	0	0	0	0	1	0	1	0	15	2	1	0	0	0	160	65	25.3906	45.5	8.2	0.93	430	6.73	14.92	0.22	1.35	148	86.1	254	4	21.3	3.45	0
1	2	57	14	0	0	0	0	0	0	1	0	0	0	0	1	0	15	1	1	0	0	0	153	60	25.6312	38.1	5.8	0.65	133	4.68	13.41	0.4	0.43	130	92.5	168	1	5	2.39	0
1	1	50	17	0	0	0	0	0	0	0	0	0	1	0	1	0	15	2	1	0	0	0	175	63	20.5714	43.2	6	0.66	180	4.76	6.73	0.78	2.98	143	94.1	234	1	58.6	2.56	0
1	1	46	24	1	1	0	0	0	0	0	0	0	0	0	1	0	15	2	1	4	1	0	169	60	17.7	38.7	6.9	1.55	252	4.95	11.01	0.62	0.62	154	97.7	257	1	42.6	0.5	0
