# Supplementary material for: Development and performance assessment of novel machine learning models for predicting postoperative pneumonia in aneurysmal subarachnoid hemorrhage patients: external validation in MIMIC-IV
Source: Front Neurol. 2024 Apr 15;15:1341252. doi: 10.3389/fneur.2024.1341252 (PMC11056519; doi:10.3389/fneur.2024.1341252)
Supplement: Supplementary file 2 [file Data_Sheet_1.ZIP › Source data and statistical program/statistical programs/Figure.txt]

"""
×ÛºÏÖÇÄÜÍ³¼Æ·ÖÎö
df_input:Ðè´¦ÀíµÄDataframe
group£º·Ö×é±äÁ¿str
categorical_features£º·ÖÀà±äÁ¿Ãû³Ælist £¨¿ÉÒÔ·ÅÈë¶¨Àà»ò¶¨Á¿Êý¾Ý£©
continuous_features£ºÁ¬Ðø±äÁ¿Ãû³Ælist  £¨Ö»ÄÜ·Å¶¨Á¿Êý¾Ý£©
group_labels£º·Ö×é±êÇ©list None,
show_method£ºbool ÊÇ·ñÕ¹Ê¾¼ìÑé·½·¨
relate£ºbool False  
"""
def comprehensive_smart_analysis(df_input,group,categorical_features=None,continuous_features=None,group_labels=None,show_method=True,relate=False,decimal_num=3):
    def miss_count(count,total):
        try:
            return total-int(count)
        except:
            return count
    df_input=df_input.dropna(subset=[group])
    if categorical_features is not None:
        df_input=_dataframe_to_categorical(df_input,categorical_features)
    if group_labels is None:
        group_labels = df_input[group].unique()
        try:
            group_labels.sort()
        except Exception:
            print(Exception)
    if (categorical_features is None) and (continuous_features is None):
        df_temp=df_input.drop(group, 1)
        continuous_features,categorical_features,time_features= _feature_classification(df_temp)
    if len(group_labels)==2:
        df_result, str_result=_two_groups_smart_analysis(df_input=df_input,group=group,categorical_features=categorical_features,continuous_features=continuous_features,group_labels=group_labels,show_method=show_method,relate=relate,decimal_num=decimal_num)
    elif len(group_labels)>2:
        df_result, str_result=_multi_groups_smart_analysis(df_input=df_input,group=group,categorical_features=categorical_features,continuous_features=continuous_features,group_labels=group_labels,show_method=show_method,relate=relate,decimal_num=decimal_num)
    else:
        return {'error':'·Ö×é±äÁ¿ÖÐ·ÖÀàÏîÉÙÓÚ2'}
    if df_result.empty:
        return str_result
    str_result_="ÀûÓÃ×ÛºÏÖÇÄÜ»ùÏß·ÖÎöÑÐ¾¿²»Í¬"+str(group)+"·Ö×éÖÐ¸÷¸öÖ¸±êµÄ²îÒìÊÇ·ñ¾ßÓÐÍ³¼ÆÑ§ÒâÒå£¬×ÜµÄÓÐÐ§Ñù±¾Îª"+str(df_input.shape[0])+'Àý£¬ÆäÖÐ'
    for la in group_labels:
        str_result_ += str(group)+'='+str(la)+'£º²¡ÀýÊýÎª' + str(list(df_input[group]).count(la)) + '£»'
    str_result_+='\n£¨×ÛºÏÖÇÄÜ»ùÏß·ÖÎö½«¸ù¾ÝÑù±¾µÄ·Ö²¼Çé¿ö¡¢·½²îÆëÐÔ¡¢Ñù±¾Á¿ÖÇÄÜÑ¡Ôñ·ÖÎö·½·¨£©£º\n'
    str_result=str_result_+str_result

    df_result['×ÜÊý']=df_result['×ÜÊý'].apply(lambda x:miss_count(x,df_input.shape[0]))
    df_result.rename(columns={'×ÜÀÀ': '×ÜÀÀ' + '\n' + ' (n=' + str(df_input.shape[0]) + ')','×ÜÊý':'È±Ê§'}, inplace=True)
    result_dict = {'str_result': {'·ÖÎö½á¹ûÃèÊö': str_result},
                   'tables': {'·ÖÎö½á¹ûÃèÊö±í': df_result},
                   'pics': None}
    return result_dict
    


#########################################

# -----------µ¥ÒòËØ\¶àÒòËØ·ÖÎö------------------------------------


def _categorical_multivariate_analysis(df_input, categorical_exposure_variable, dependent_variable, model_name,
                                       adjust_variables, categorical_exposure_variable_ref=None, time_variable=None,
                                       decimal_num=3):
    if adjust_variables is None:
        adjust_variables = []
    if time_variable is not None:
        df_input = df_input[
            [categorical_exposure_variable] + [dependent_variable] + adjust_variables + [time_variable]].dropna()
    else:
        df_input = df_input[[categorical_exposure_variable] + [dependent_variable] + adjust_variables].dropna()
    try:
        df_input[categorical_exposure_variable] = df_input[categorical_exposure_variable].astype(int)
    except Exception:
        print(Exception)
    exposure_feature_label = df_input[categorical_exposure_variable].unique().tolist()
    exposure_feature_label = list(filter(is_filter, list(exposure_feature_label)))
    try:
        exposure_feature_label.sort()
    except Exception:
        print(Exception)
    exposure_feature_temp_label = exposure_feature_label.copy()
    if (categorical_exposure_variable_ref is None) or (categorical_exposure_variable_ref is np.nan):
        categorical_exposure_variable_ref = exposure_feature_label[0]
    exposure_feature_temp_label.remove(categorical_exposure_variable_ref)  # Éú³ÉÑÆ±äÁ¿±êÇ©
    exposure_feature_model_label = [categorical_exposure_variable + '_' + str(x) for x in exposure_feature_temp_label]
    exposure_feature_all_label = [categorical_exposure_variable + '_' + str(x) for x in exposure_feature_label]
    if adjust_variables is not None:
        features = exposure_feature_model_label + adjust_variables
    else:
        features = exposure_feature_model_label
    df_input_temp = pd.concat([df_input, pd.get_dummies(df_input[categorical_exposure_variable],
                                                        prefix=categorical_exposure_variable).iloc[:, :]], axis=1)

    if model_name == 'cox':
        formula = time_variable + '~' + '+ '.join(features)
        result_model = smf.phreg(formula=formula, data=df_input_temp, status=dependent_variable, ties='breslow').fit()
        df_result = pd.DataFrame()
        list_temp_name = []
        list_temp_N = []
        list_temp_value = []
        list_temp_CI = []
        list_temp_p = []
        list_temp_name.append(categorical_exposure_variable)
        list_temp_N.append(np.nan)
        list_temp_value.append(np.nan)
        list_temp_CI.append(np.nan)
        list_temp_p.append(np.nan)
        ref_label_i = 0  # ÓÃÓÚ±êÖ¾ÊÇ·ñÑ­»·µ½²Î¿¼±êÇ©
        for i, label in enumerate(exposure_feature_all_label):
            list_temp_name.append(re.sub(categorical_exposure_variable + '_', '', label))
            if i == 0:
                list_temp_N.append(result_model.model.nobs - sum(
                    sum(result_model.model.exog[:, 0:len(exposure_feature_all_label) - 1])))
            else:
                list_temp_N.append(sum(result_model.model.exog[:, i - 1]))
            # list_temp_N.append(result_model.model.surv.n_obs)
            if label in exposure_feature_model_label:
                list_temp_value.append(
                    '%s' % (_round_dec(coef_conversion(model_name, result_model.params[i - ref_label_i]), decimal_num)))
                list_temp_CI.append('[%s,%s]' % (
                    _round_dec(
                        coef_conversion(model_name, result_model.conf_int(alpha=0.05, cols=None)[i - ref_label_i][0]),
                        decimal_num),
                    _round_dec(
                        coef_conversion(model_name, result_model.conf_int(alpha=0.05, cols=None)[i - ref_label_i][1]),
                        decimal_num)))
                list_temp_p.append(str(_round_dec(result_model.pvalues[i - ref_label_i], decimal_num)))
            else:
                list_temp_value.append(np.nan)
                list_temp_CI.append(np.nan)
                list_temp_p.append(np.nan)
                ref_label_i = 1

    else:
        if model_name == 'logit':
            model_family = sma.families.Binomial()
        elif model_name == 'ols':
            model_family = sma.families.Gaussian()
        elif model_name == 'poisson':
            model_family = sma.families.Poisson()
        else:
            model_family = sma.families.Gaussian()
        formula = dependent_variable + '~' + '+ '.join(features)
        result_model = smf.glm(formula=formula, family=model_family, data=df_input_temp).fit()
        df_result = pd.DataFrame()
        list_temp_name = []
        list_temp_N = []
        list_temp_value = []
        list_temp_CI = []
        list_temp_p = []
        list_temp_name.append(categorical_exposure_variable)
        list_temp_N.append(np.nan)
        list_temp_value.append(np.nan)
        list_temp_CI.append(np.nan)
        list_temp_p.append(np.nan)
        for label in exposure_feature_all_label:
            list_temp_name.append(re.sub(categorical_exposure_variable + '_', '', label))
            list_temp_N.append(sum(df_input_temp[label]))
            if label in exposure_feature_model_label:
                list_temp_value.append(
                    '%s' % (_round_dec(coef_conversion(model_name, result_model.params[label]), decimal_num)))
                list_temp_CI.append('[%s,%s]' % (
                    _round_dec(coef_conversion(model_name, result_model.conf_int(alpha=0.05, cols=None).loc[label, 0]),
                               decimal_num),
                    _round_dec(coef_conversion(model_name, result_model.conf_int(alpha=0.05, cols=None).loc[label, 1]),
                               decimal_num)))
                list_temp_p.append(str(_round_dec(result_model.pvalues[label], decimal_num)))
            else:
                list_temp_value.append(np.nan)
                list_temp_CI.append(np.nan)
                list_temp_p.append(np.nan)
    df_result['name'] = list_temp_name
    df_result['N'] = list_temp_N
    df_result['¦Â'] = list_temp_value
    df_result['95%CI'] = list_temp_CI
    df_result['P-value'] = list_temp_p
    return df_result


def _continue_multivariate_analysis(df_input, continue_exposure_variables, dependent_variable, model_name='logit',
                                    adjust_variables=None, time_variable=None, decimal_num=3):
    df_result = pd.DataFrame()
    list_temp_name = []
    list_temp_N = []
    list_temp_value = []
    list_temp_CI = []
    list_temp_p = []
    list_temp_N_adjuested = []
    list_temp_value_adjuested = []
    list_temp_CI_adjuested = []
    list_temp_p_adjuested = []
    list_error = []
    if model_name == 'cox':
        for exposure_variable in continue_exposure_variables:
            # ---¼ÆËãµ¥±äÁ¿½á¹û
            try:
                formula = time_variable + '~' + exposure_variable
                model_result = smf.phreg(formula=formula, data=df_input, status=dependent_variable,
                                         ties='breslow').fit()
                list_temp_name.append(exposure_variable)
                list_temp_N.append(model_result.model.nobs)
                list_temp_value.append(
                    '%s' % (_round_dec(coef_conversion(model_name, model_result.params[0]), decimal_num)))
                list_temp_CI.append('[%s,%s]' % (_round_dec(
                    coef_conversion(model_name, model_result.conf_int(alpha=0.05, cols=None)[0][0]),
                    decimal_num)
                , _round_dec(
                    coef_conversion(model_name, model_result.conf_int(alpha=0.05, cols=None)[0][1]),
                    decimal_num)))
                list_temp_p.append(str(_round_dec(model_result.pvalues[0], decimal_num)))
                if adjust_variables:
                    formula = time_variable + '~' + exposure_variable + '+' + '+'.join(adjust_variables)
                    model_result = smf.phreg(formula=formula, data=df_input, status=dependent_variable,
                                             ties='breslow').fit()
                    list_temp_N_adjuested.append(model_result.model.surv.n_obs)
                    list_temp_value_adjuested.append('%s' % (
                        _round_dec(coef_conversion(model_name, model_result.params[0]), decimal_num)))
                    list_temp_CI_adjuested.append('[%s,%s]' % (
                        _round_dec(coef_conversion(model_name, model_result.conf_int(alpha=0.05, cols=None)[0][0]),
                                   decimal_num)
                        , _round_dec(coef_conversion(model_name, model_result.conf_int(alpha=0.05, cols=None)[0][1]),
                                     decimal_num)))
                    list_temp_p_adjuested.append(str(_round_dec(model_result.pvalues[0], decimal_num)))
            except Exception as e:
                list_error.append(exposure_variable)

    else:
        if model_name == 'logit':
            model_family = sma.families.Binomial()
        elif model_name == 'ols':
            model_family = sma.families.Gaussian()
        elif model_name == 'poisson':
            model_family = sma.families.Poisson()
        else:
            model_family = sma.families.Gaussian()

        for exposure_variable in continue_exposure_variables:
            try:
                # ---¼ÆËãµ¥±äÁ¿½á¹û
                formula = dependent_variable + '~' + exposure_variable
                model_result = smf.glm(formula=formula, family=model_family, data=df_input).fit()
                list_temp_name.append(exposure_variable)
                list_temp_N.append(model_result.nobs)
                list_temp_value.append('%s' % (
                    _round_dec(coef_conversion(model_name, model_result.params[exposure_variable]), decimal_num)))
                list_temp_CI.append('[%s,%s]' % (round(
                    coef_conversion(model_name, model_result.conf_int(alpha=0.05, cols=None).loc[exposure_variable, 0]),
                    decimal_num)
                                                 , round(
                    coef_conversion(model_name, model_result.conf_int(alpha=0.05, cols=None).loc[exposure_variable, 1]),
                    decimal_num)))
                list_temp_p.append(str(_round_dec(model_result.pvalues[exposure_variable], decimal_num)))
                if adjust_variables:
                    formula = dependent_variable + '~' + exposure_variable + '+' + '+'.join(adjust_variables)
                    model_result = smf.glm(formula=formula, family=model_family, data=df_input).fit()
                    list_temp_N_adjuested.append(model_result.nobs)
                    list_temp_value_adjuested.append('%s' % (
                        _round_dec(coef_conversion(model_name, model_result.params[exposure_variable]), decimal_num)))
                    list_temp_CI_adjuested.append('[%s,%s]' % (
                        _round_dec(coef_conversion(model_name, model_result.conf_int(alpha=0.05, cols=None).loc[
                            exposure_variable, 0]), decimal_num)
                        , _round_dec(coef_conversion(model_name, model_result.conf_int(alpha=0.05, cols=None).loc[
                            exposure_variable, 1]), decimal_num)))
                    list_temp_p_adjuested.append(str(_round_dec(model_result.pvalues[exposure_variable], decimal_num)))
            except Exception as e:
                list_error.append(exposure_variable)
    df_result[0] = list_temp_name
    df_result[1] = list_temp_N
    df_result[2] = list_temp_value
    df_result[3] = list_temp_CI
    df_result[4] = list_temp_p
    columns = ['name', 'N', '¦Â', '95%CI', 'P-value']
    if adjust_variables:
        df_result[5] = list_temp_N_adjuested
        df_result[6] = list_temp_value_adjuested
        df_result[7] = list_temp_CI_adjuested
        df_result[8] = list_temp_p_adjuested
        columns = ['name', 'N', '¦Â', '95%CI', 'P-value', 'N_adjusted', '¦Â_adjusted', '95%CI_adjusted',
                   'P-value_adjusted']
    df_result.columns = columns
    return df_result, list_error


def multivariate_analysis(df_input, continue_exposure_variables, categorical_exposure_variables, dependent_variable,
                          model_name='logit',
                          adjust_variables=None, categorical_exposure_variable_ref=None, time_variable=None,
                          decimal_num=3, savePath=None, style=1, dpi=600, picFormat='jpeg'):
    """
    df_input:Dataframe
    continue_exposure_variables: list ×Ô±äÁ¿(¶¨Á¿)
    categorical_exposure_variables: list ×Ô±äÁ¿(¶¨Àà)
    dependent_variable£º str Òò±äÁ¿
    model_name: str »Ø¹éÄ£ÐÍÃû³Æ    {'logit':'Âß¼­»Ø¹é','ols'£º'ÏßÐÔ»Ø¹é','poisson':'²´ËÉ»Ø¹é','cox'£º¡®cox»Ø¹é¡¯}
    adjust_variables£º list µ÷Õû±äÁ¿
    categorical_exposure_variable_ref: list ×Ô±äÁ¿(¶¨Àà)²Î¿¼±êÇ©
    time_variable: str Ê±¼ä±äÁ¿
    decimal_num£ºint
    savePath£º str Í¼Æ¬Â·¾¶
    style:int Í¼Æ¬·ç¸ñ
    """
    plot_name_list = []
    plot_name_dict = {}
    plot_name_dict_save = {}
    list_error = []
    df_input = df_input.dropna(subset=[dependent_variable])
    if model_name == 'logit':
        dv_unique = pd.unique(df_input[dependent_variable])
        if set(dv_unique) != set([0, 1]):
            return {'error': 'Òò±äÁ¿Ö»ÔÊÐíÈ¡ÖµÎª0¡¢1µÄ¶þ·ÖÀàÊý¾Ý¡£' + str(dependent_variable) + ':' + str(dv_unique)}

    # -------Á¬Ðø±äÁ¿-----------
    df_result, list_error_temp = _continue_multivariate_analysis(df_input=df_input,
                                                                 continue_exposure_variables=continue_exposure_variables,
                                                                 dependent_variable=dependent_variable,
                                                                 model_name=model_name,
                                                                 adjust_variables=adjust_variables,
                                                                 time_variable=time_variable,
                                                                 decimal_num=decimal_num)
    if len(list_error_temp) > 0:
        list_error = list_error + list_error_temp
    # -------·ÖÀà±äÁ¿-----------
    # ¿ØÖÆ·ÖÀà±äÁ¿µÄ·ÖÀàÊý
    str_variables_control = variables_control(df_input, categorical_exposure_variables, model_name)
    if str_variables_control:
        return {'error': str_variables_control}

    if categorical_exposure_variable_ref is None:
        categorical_exposure_variable_ref = [np.nan] * len(categorical_exposure_variables)
    for i, categorical_exposure_variable in enumerate(categorical_exposure_variables):
        try:
            df_temp = _categorical_multivariate_analysis(df_input=df_input,
                                                         categorical_exposure_variable=categorical_exposure_variable,
                                                         dependent_variable=dependent_variable, model_name=model_name,
                                                         adjust_variables=None,
                                                         categorical_exposure_variable_ref=
                                                         categorical_exposure_variable_ref[i],
                                                         time_variable=time_variable, decimal_num=decimal_num)
            if adjust_variables:
                df_temp = pd.concat([df_temp, _categorical_multivariate_analysis(df_input=df_input,
                                                                                 categorical_exposure_variable=categorical_exposure_variable,
                                                                                 dependent_variable=dependent_variable,
                                                                                 model_name=model_name,
                                                                                 adjust_variables=adjust_variables,
                                                                                 categorical_exposure_variable_ref=
                                                                                 categorical_exposure_variable_ref[i],
                                                                                 time_variable=time_variable,
                                                                                 decimal_num=decimal_num).drop(['name'],
                                                                                                               axis=1)],
                                    axis=1)
                columns = ['name', 'N', '¦Â', '95%CI', 'P-value', 'N_adjusted', '¦Â_adjusted', '95%CI_adjusted',
                           'P-value_adjusted']
                df_temp.columns = columns
            if df_result.empty:
                df_result = df_temp
            else:
                df_result = df_result.append(df_temp, ignore_index=True)
        except Exception as e:
            list_error.append(categorical_exposure_variable)

    df_temp_forest = pd.DataFrame()
    df_temp_forest['name'] = df_result['name']
    df_temp_forest['¦Â'] = df_result['¦Â']
    df_temp_forest[['95%CI_l', '95%CI_h']] = pd.DataFrame(_data_format_ci(df_result['95%CI']))
    try:
        if model_name in ['logit']:
            title_name = 'OR(95%CI)'
            zero = 1
        elif model_name in ['cox']:
            title_name = ' HR(95%CI)'
            zero = 1
        else:
            title_name = ' ¦Â(95%CI)'
            zero = 0
        logger.info("00000000000000000000000000000")
        froest_plot_path = x5r.R_froest_plot_docker(df_input=df_temp_forest, title=title_name, name='name',
                                             mean='¦Â', lowerb="95%CI_l", upperb="95%CI_h",
                                             savePath=savePath, grawid=3, tickfont=1, xlabfont=1, style=style,
                                             zero=zero, dpi=dpi, picFormat=picFormat)
        plot_name_dict.update({'µ¥ÒòËØÉ­ÁÖÍ¼': froest_plot_path[0]})
        plot_name_dict_save.update({'µ¥ÒòËØÉ­ÁÖÍ¼': froest_plot_path[1]})
    except Exception as e:
        print(e)
    #     froest_plot_path = ''
    # plot_name_list.append(froest_plot_path)

    if adjust_variables:
        df_temp_forest = pd.DataFrame()
        df_temp_forest['name'] = df_result['name']
        df_temp_forest['¦Â'] = df_result['¦Â_adjusted']
        df_temp_forest[['95%CI_l', '95%CI_h']] = pd.DataFrame(_data_format_ci(df_result['95%CI_adjusted']))
        try:
            if model_name in ['logit']:
                title_name = 'OR_adjusted(95%CI)'
                zero = 1
            elif model_name in ['cox']:
                title_name = ' HR_adjusted(95%CI)'
                zero = 1
            else:
                title_name = ' ¦Â_adjusted(95%CI)'
                zero = 0
            froest_plot_path = x5r.R_froest_plot_docker(df_input=df_temp_forest, title=title_name, name='name',
                                                 mean='¦Â', lowerb="95%CI_l", upperb="95%CI_h",
                                                 savePath=savePath, grawid=3, tickfont=1, xlabfont=1, style=style,
                                                 zero=zero, dpi=dpi, picFormat=picFormat)
            plot_name_dict.update({'¶àÒòËØÉ­ÁÖÍ¼': froest_plot_path[0]})
            plot_name_dict_save.update({'¶àÒòËØÉ­ÁÖÍ¼': froest_plot_path[1]})
        except Exception as e:
            print(e)
        #     froest_plot_path = ''
        # plot_name_list.append(froest_plot_path)

    # Ôö¼ÓÃèÊö
    str_result = '¹¹½¨' + dict_models[model_name] + 'Ä£ÐÍ,½øÐÐµ¥ÒòËØ·ÖÎö¡£\n'
    str_result += '¹Û²ì' + ','.join(continue_exposure_variables + categorical_exposure_variables) + 'ÓëÒò±äÁ¿' + str(
        dependent_variable) + 'Ö®¼äµÄ¹ØÏµ£¬\n'
    if adjust_variables:
        str_result += 'Í¬Ê±½øÐÐ¶àÒòËØ·ÖÎö£¬Æä¶àÒòËØÄ£ÐÍµÄÐ­±äÁ¿Îª' + ','.join(adjust_variables) + '\n'
    if len(list_error) > 0:
        str_result += ','.join(list_error) + 'ÎÞ·¨½øÐÐµ¥ÒòËØ·ÖÎö¡£'
    # Ìæ»»±íÍ·
    if model_name in ['logit']:
        df_result.columns = [x.replace('¦Â', 'OR') for x in df_result.columns]
    elif model_name in ['cox']:
        df_result.columns = [x.replace('¦Â', 'HR') for x in df_result.columns]
    # if len(plot_name_list)>1:
    #     plot_name_dict = {'µ¥ÒòËØÉ­ÁÖÍ¼': plot_name_list[0], '¶àÒòËØ±È½ÏÉ­ÁÖÍ¼': plot_name_list[1]}
    # else:
    #     plot_name_dict = {'É­ÁÖÍ¼': plot_name_list[0]}
    result_dict = {'str_result': {'·ÖÎö½á¹ûÃèÊö': str_result},
                   'tables': {'·ÖÎö½á¹ûÃèÊö±í': df_result},
                   'pics': plot_name_dict, 'save_pics': plot_name_dict_save}
    return result_dict

##########################
###lasso
def R_lasso(df_input, dependent_variable, feature, tim="", savePath=None, method='binomial', decimal_num=3, dpi=600,
            picFormat='jpeg'):
    """
    LASSO»Ø¹é
    df_input£ºDataFrame ÊäÈëµÄ´ý´¦ÀíÊý¾Ý
    dependent_variable£ºstr Ó¦±äÁ¿
    feature: strvector ×Ô±äÁ¿¼¯ºÏ
    adjust: str µ÷Õû±äÁ¿
    method:str ·ÖÀà»¹ÊÇÁ¬ÐøÒò±äÁ¿?binomial(·ÖÀà),gaussian(Á¬Ðø)
    savePath:str Í¼Æ¬Â·¾¶
    decimal_num: int  Ð¡ÊýµãÎ»Êý
    """
    LASSO = ro.r(
        '''
#V1.0.0
#Author YUANKE
#date 2021Äê8ÔÂ18ÈÕ11:40:35
LASSO <- function(mydata,target,feature,tim=NULL,fml="binomial",savePath,P=0.05,round= 3,dpi=600,picFormat='jpeg'){
  # input:
  # mydata:dataframe Ðè´¦ÀíµÄÊý¾Ý£ºÒªÇóÊý¾Ý¿òÖ»ÄÜÊÇÊýÖµÐÍ£¬²»ÄÜÓÐ×ÖÄ¸ºº×Ö
  # target:str Ó¦±äÁ¿
  # feature: strvector ×Ô±äÁ¿¼¯ºÏ
  # fml: str ·ÖÀà»¹ÊÇÁ¬ÐøÒò±äÁ¿?binomial(·ÖÀà),gaussian(Á¬Ðø)
  # savePath:str Í¼Æ¬±£´æÂ·¾¶
  # round:int Ð¡ÊýµãÎ»Êý
  # return:
  # results$p1: str Í¼1
  # results$p2: str Í¼2
  # results$descrip: str ÃèÊö½á¹û
  library(glmnet)
  library(survival)
  set.seed(1234)
  result<-data.frame()
  results <- list() #½á¹û
  descrip<-NULL
  mytime <- format(Sys.time(), "%b_%d_%H_%M_%S_%Y")  #Ê±¼ä
  rand <- sample(1:100,1)
  mydata <- na.omit(mydata)
  mydata<-as.data.frame(lapply(mydata,as.numeric))#ÏÈÒªÈ«²¿¸Ä³ÉÊýÖµÐÍ
  if (fml=='cox'){
    for(i in 1:length(feature)){
      formula <- paste0("Surv","(",tim,",",target,")",'~',feature[i])
      fit_cox<-coxph(as.formula(formula), data = mydata,ties = "breslow")
      result[i,c(1:5)]<-summary(fit_cox)$coefficients[,c(1,3,4,5,2)]
    }

    #predictor <- rownames(result)
    orlow <- exp(result[,1]-1.96*result[,2])
    orup <- exp(result[,1]+1.96*result[,2])
    dtable <- cbind(orlow,orup)
    coefs <- cbind(result,dtable)
    coefs <- round(coefs,round)
    rownames(coefs)  <- NULL
    coefs <- data.frame(name = feature, coefs,row.names = feature)
    colnames(coefs) <- c("Predictor","Estimate","SE","Z","p","Hazard Ratio","Lower","Upper")
    results$cox_coefs <- coefs
    fea<-rownames(coefs[c(which(coefs$p<P)),])##Ñ¡È¡ÏÔÖøÒò×Ó
    if (length(fea)<2){
        x<-data.matrix(mydata[,feature])
        descrip<-paste0(descrip,"ÔÚ½øÐÐLasso-Cox ÌØÕ÷É¸Ñ¡Ê±½«ÓÃÈ«²¿ÌØÕ÷½øÐÐlassoÌØÕ÷É¸Ñ¡£¡@")
    }
    else{
        x<-data.matrix(mydata[,fea])
    }

    y<-data.matrix(Surv(as.double(mydata[,tim]),as.double(mydata[,target])))
  }else{
    y<-data.matrix(mydata[,target])#±¾À´ÊÇas.matrix
    x<-data.matrix(mydata[,feature])#ÐèÒªÏÈ¸Ä³ÉÊýÖµÐÍÔÙ¸Ä³Ématrix·ñÔò»á½«factor±ä³É×Ö·ûÐÍ
  }
  f1 = glmnet(x, y, family=fml, nlambda=100, alpha=1)
  cvfit=cv.glmnet(x,y, family=fml)#ÎªÁË±ÜÃâ³ö´í¸Ä³Édata.matrix
  tab<-data.frame(round(data.matrix(coef(cvfit)),round))
  colnames(tab)<-'coef'
  results$tab<-tab
  #Í¼1
  p1name <- paste0("p1pic",mytime,"_",rand,".png")
  p1name1 <- paste0("p1pic",mytime,"_",rand,".",picFormat)
  png(file=paste0(savePath,p1name),width=7,height=8,units="in",res=dpi)
  plot(f1, xvar="lambda", label=T)#³öÍ¼1
  abline(v = log(cvfit$lambda.min), lty = 3)
  abline(v = log(cvfit$lambda.1se), lty = 3)
  dev.off()
  if ((picFormat=='svg')|(picFormat=='pdf')|(picFormat=='eps'))
  {
    if (picFormat=='eps'){picFormat='cairo_ps'}
    do.call(picFormat,list(file=paste0(savePath,p1name1),width=7,height=8))
    if (picFormat=='cairo_ps'){picFormat='eps'}
  }
  else
  {
    do.call(picFormat,list(file=paste0(savePath,p1name1),width=7,height=8,units="in",res=dpi))
  }
  plot(f1, xvar="lambda", label=T)#³öÍ¼1
  abline(v = log(cvfit$lambda.min), lty = 3)
  abline(v = log(cvfit$lambda.1se), lty = 3)
  dev.off()

  results$p1 <- c(p1name,p1name1)
  #Í¼2
  p2name <- paste0("p2pic",mytime,"_",rand,".png")
  p2name1 <- paste0("p2pic",mytime,"_",rand,".",picFormat)
  png(file=paste0(savePath,p2name),width=7,height=8,units="in",res=dpi)
  p2<-plot(cvfit)#³öÍ¼2
  dev.off()
  if ((picFormat=='svg')|(picFormat=='pdf')|(picFormat=='eps'))
  {
    if (picFormat=='eps'){picFormat='cairo_ps'}
    do.call(picFormat,list(file=paste0(savePath,p2name1),width=7,height=8))
    if (picFormat=='cairo_ps'){picFormat='eps'}
  }
  else
  {
    do.call(picFormat,list(file=paste0(savePath,p2name1),width=7,height=8,units="in",res=dpi))
  }
  p2<-plot(cvfit)#³öÍ¼2
  dev.off()
  results$p2 <- c(p2name,p2name1)
  #ÃèÊö
  s1=cvfit$lambda.min#Çó³ö×îÐ¡Öµ
  s2=cvfit$lambda.1se#Çó³ö×îÐ¡ÖµÒ»¸ö±ê×¼ÎóµÄ¦ËÖµ
  mod1<-coef(cvfit$glmnet.fit,s=s1,exact = F)#ÕâÁ½¸öÄ£ÐÍ¾ÍÊÇ×îÖÕÉ¸Ñ¡³öµÄÄ£ÐÍ
  mod2<-coef(cvfit$glmnet.fit,s=s2,exact = F)#

  m1<-rownames(data.frame(which(mod1[-1,]!=0)))
  m2<-rownames(data.frame(which(mod2[-1,]!=0)))
  descrip<-paste0(descrip,'×îÐ¡¾ù·½Îó²îµÄ¦ËÎª',round(s1,round),',¶ÔÓ¦Ä£ÐÍµÄ±äÁ¿Ñ¡ÔñÎª:',paste(m1,collapse = '+'),'@',
                  '×îÐ¡¾àÀëµÄ±ê×¼Îó²îµÄ¦ËÎª',round(s2,round),',¶ÔÓ¦Ä£ÐÍµÄ±äÁ¿Ñ¡ÔñÎª:',paste(m2,collapse = '+'))
  results$descrip<-enc2utf8(descrip)
  return(results)
}
           ''')

    if len(feature) < 2:
        return {'error': 'LASSO»Ø¹éÖÐÌØÕ÷×éºÏ×îÉÙÐèÒªÁ½¸ö£¬Çë¼ÌÐøÌí¼Ó£¡'}
    dv_unique = pd.unique(df_input[dependent_variable])
    if method == 'binomial' and len(dv_unique) > 2:
        return {'error': 'LASSO»Ø¹éÖÐbinomial·½·¨Òò±äÁ¿Ö»ÄÜÊÇ¶þ·ÖÀà£¬ÇëÖØÐÂ²Ù×÷£¡'}
    if method == 'cox':
        r_df_input = df_input[[dependent_variable] + [tim] + feature].dropna()
        r_df_input = r_df_input[r_df_input[tim] > 0]  ##cox ÖÐÉ¾³ýÊ±¼äÐ¡ÓÚµÈÓÚ0µÄÊý¾Ý
    else:
        r_df_input = df_input[[dependent_variable] + feature].dropna()

    _, cc, _ = _feature_classification(r_df_input[feature])
    if len(cc) > 0:
        return {'error': 'LASSO»Ø¹é´æÔÚ·ÇÊýÖµÐÍµÄ·ÖÀàÊý¾Ý£¬Çë½«Æä×ª»¯ÎªÊýÖµÐÍµÄÊý¾ÝÖ®ºóÔÙ½øÐÐ·ÖÎö£¡'}

    with localconverter(ro.default_converter + ro.pandas2ri.converter):
        r_df = ro.conversion.py2rpy(r_df_input)
    target = dependent_variable
    feature = ro.StrVector(feature)

    result = LASSO(mydata=r_df, target=target, feature=feature, tim=tim,
                   fml=method, savePath=savePath, P=0.1, round=decimal_num, dpi=dpi, picFormat=picFormat)

    list_plot_path = []
    list_plot_dict = {}
    table_dic = {}
    list_plot_dict_save = {}
    with localconverter(ro.default_converter + ro.pandas2ri.converter):
        list_plot_path = list(result.rx2('p1'))
        list_plot_dict.update({'Í¼1': list_plot_path[0]})
        list_plot_dict_save.update({'Í¼1': list_plot_path[1]})
        list_plot_path = list(result.rx2('p2'))
        list_plot_dict.update({'Í¼2': list_plot_path[0]})
        list_plot_dict_save.update({'Í¼2': list_plot_path[1]})
        if method == 'cox':
            df_result1 = ro.conversion.rpy2py(result.rx2('cox_coefs'))  # ±í¸ñ
            table_dic.update({'cox»Ø¹éÏµÊý±í': df_result1})
        df_result = ro.conversion.rpy2py(result.rx2('tab'))  # ±í¸ñ
        table_dic.update({'ÏµÊý±í': df_result})
        str_result = tuple(result.rx2('descrip'))[0]  # ÃèÊö
        str_result = str_result.replace('@', '\n')

    result_dict = {'str_result': {'·ÖÎö½á¹ûÃèÊö': str_result}, 'tables': table_dic, 'pics': list_plot_dict,
                   'save_pics': list_plot_dict_save}
    return result_dict


######################
# ---------¶þ×é¶ÀÁ¢Ñù±¾ROC·ÖÎö----------------
def two_groups_roc(df_input, features, group, title=None, decimal_num=3, savePath=None, palette_style='nejm',
                   delong=False, dpi=600, picFormat='jpeg'):
    """
    df_input:Dataframe
    features:×Ô±äÁ¿list
    group£ºÒò±äÁ¿str
    title: ±êÌâ str
    decimal_num:Ð¡ÊýµãÎ»Êý
    savePath:´æ´¢Â·¾¶
    """
    if len(features) > 10:
        return {'error': '·ÖÎö±äÁ¿Êý²»ÄÜ³¬¹ý10¸ö'}
    palette_dict = {
        'lancet': ["#00468BFF", "#ED0000FF", "#42B540FF", "#0099B4FF", "#925E9FFF", "#FDAF91FF", "#AD002AFF",
                   "#ADB6B6FF", "#1B1919FF", "#2B3939FF"],
        'nejm': ["#BC3C29FF", "#0072B5FF", "#E18727FF", "#20854EFF", "#7876B1FF", "#6F99ADFF", "#FFDC91FF", "#EE4C97FF",
                 "#BC3C29FF","#ED5C59FF"],
        'jama': ["#374E55FF", "#DF8F44FF", "#00A1D5FF", "#B24745FF", "#79AF97FF", "#6A6599FF", "#80796BFF", "#374E55FF",
                 "#DF8F44FF","#CE7F33FF"],
        'npg': ["#E64B35FF", "#4DBBD5FF", "#00A087FF", "#3C5488FF", "#F39B7FFF", "#8491B4FF", "#91D1C2FF", "#DC0000FF",
                "#7E6148FF", "#B09C85FF"]}
    color_camp = palette_dict[palette_style]  # palette_dict['jama']
    df_result = pd.DataFrame(columns=['ÌØÕ÷', 'N', 'AUCÖµ', 'ÁéÃô¶È', 'ÌØÒì¶È', 'Ô¼µÇÖ¸Êý', '×î¼ÑãÐÖµ'])
    plot_name_list = []
    df_tab_dict = {}
    plt.clf()
    df_input = df_input[features + [group]].dropna()
    df_input.reset_index(drop=True, inplace=True)
    plt.figure(figsize=[7, 6], dpi=600)
    data_class = len(pd.value_counts(df_input[group]))  # ÀàµÄÊýÁ¿
    if data_class > 9:
        return {'error': '×´Ì¬±äÁ¿µÄÀà±ðÊýÄ¿²»ÄÜ³¬¹ý9¸ö'}
    data_feature_class = len(features)
    if data_class > 2 and data_feature_class == 1:  # ´¦Àí±äÁ¿ÊýµÈÓÚ1µÄ£¬·ÖÀàÊý´óÓÚ2µÄ
        fpr = dict()
        tpr = dict()
        roc_auc = dict()
        thresholds = dict()
        feature = features[0]

        # y_result = label_binarize(df_input[group], classes=[i for i in range(data_class)])# ½«±êÇ©¶þÖµ»¯
        u = np.unique(np.array(df_input[group]))
        y_result = label_binarize(df_input[group], classes=[ii for ii in u])  # ½«±êÇ©¶þÖµ»¯
        for i in range(data_class):
            df_feature_result = pd.concat([df_input[features], pd.DataFrame(y_result,
                                                                            columns=[ii for ii in range(data_class)])],
                                          axis=1).dropna()

            y = df_feature_result[i]
            x = df_feature_result[feature]
            fpr[i], tpr[i], thresholds[i] = roc_curve(y, x)
            roc_auc[i] = _round_dec(auc(fpr[i], tpr[i]), decimal_num)
            yuden = (tpr[i] - fpr[i])
            yuden_max = _round_dec(max(yuden), decimal_num)
            yuden_index = np.argmax(yuden)
            yuden_Sensitivity = _round_dec(tpr[i][yuden_index], decimal_num)  # ÁéÃôÐÔ
            yuden_Specificity = _round_dec((1 - fpr[i][yuden_index]), decimal_num)  # ÌØÒìÐÔ
            cut_off = _round_dec(thresholds[i][yuden_index], 3)
            new = pd.DataFrame({'ÌØÕ÷': feature + str(u[i]), 'N': len(x), 'AUCÖµ': roc_auc[i], 'ÁéÃô¶È': yuden_Sensitivity,
                                'ÌØÒì¶È': yuden_Specificity, 'Ô¼µÇÖ¸Êý': yuden_max,
                                '×î¼ÑãÐÖµ': cut_off}, index=["0"])
            df_result = df_result.append(new, ignore_index=True)
            # »­Í¼£¬Ö»ÐèÒªplt.plot(fpr,tpr),±äÁ¿roc_aucÖ»ÊÇ¼ÇÂ¼aucµÄÖµ£¬Í¨¹ýauc()º¯ÊýÄÜ¼ÆËã³öÀ´
            plt.plot(fpr[i], tpr[i], lw=1.5, color=color_camp[i],
                     label=feature + '-' + str(int(u[i])) + '(AUC = '+str(roc_auc[i])+')')

        # X_input = pd.Series(np.zeros(shape=df_input[feature].shape))
        X_input = np.stack([df_input[feature] for _ in range(data_class)], axis=1)
        # for i in range(data_class):
        #    X_input = pd.concat([X_input, df_input[feature]], axis=1)
        fpr["micro"], tpr["micro"], thresholds['micro'] = roc_curve(np.array(y_result).ravel(),
                                                                    np.array(X_input).ravel())

        roc_auc["micro"] = _round_dec(auc(fpr["micro"], tpr["micro"]), decimal_num)
        yuden = (tpr["micro"] - fpr["micro"])
        yuden_max = _round_dec(max(yuden), decimal_num)
        yuden_index = np.argmax(yuden)
        yuden_Sensitivity = _round_dec(tpr["micro"][yuden_index], decimal_num)  # ÁéÃôÐÔ
        yuden_Specificity = _round_dec((1 - fpr["micro"][yuden_index]), decimal_num)  # ÌØÒìÐÔ
        cut_off = _round_dec(thresholds["micro"][yuden_index], 3)
        new = pd.DataFrame(
            {'ÌØÕ÷': feature + "-micro", 'N': len(df_input[feature]), 'AUCÖµ': roc_auc["micro"], 'ÁéÃô¶È': yuden_Sensitivity,
             'ÌØÒì¶È': yuden_Specificity, 'Ô¼µÇÖ¸Êý': yuden_max,
             '×î¼ÑãÐÖµ': cut_off}, index=["0"])
        df_result = df_result.append(new, ignore_index=True)
        # »­Í¼£¬Ö»ÐèÒªplt.plot(fpr,tpr),±äÁ¿roc_aucÖ»ÊÇ¼ÇÂ¼aucµÄÖµ£¬Í¨¹ýauc()º¯ÊýÄÜ¼ÆËã³öÀ´
        plt.plot(fpr["micro"], tpr["micro"], lw=1.5, color=color_camp[data_class + 1],
                 label="micro-average-" + feature + '(AUC = ' +str(roc_auc["micro"])+')')

        all_fpr, all_fpr_index = np.unique(np.concatenate([fpr[ii] for ii in range(data_class)]), return_index=True)
        a_thresholds = np.concatenate([thresholds[ii] for ii in range(data_class)])
        all_thresholds = a_thresholds[all_fpr_index]
        mean_tpr = np.zeros_like(all_fpr)
        for i in range(data_class):
            mean_tpr += interp(all_fpr, fpr[i], tpr[i])
        mean_tpr /= data_class
        fpr["macro"] = all_fpr
        tpr["macro"] = mean_tpr
        thresholds["macro"] = all_thresholds
        roc_auc["macro"] = _round_dec(auc(fpr["macro"], tpr["macro"]), decimal_num)
        yuden = (tpr["macro"] - fpr["macro"])
        yuden_max = _round_dec(max(yuden), decimal_num)
        yuden_index = np.argmax(yuden)
        yuden_Sensitivity = _round_dec(tpr["macro"][yuden_index], decimal_num)  # ÁéÃôÐÔ
        yuden_Specificity = _round_dec((1 - fpr["macro"][yuden_index]), decimal_num)  # ÌØÒìÐÔ
        cut_off = _round_dec(thresholds["macro"][yuden_index], 3)
        new = pd.DataFrame(
            {'ÌØÕ÷': feature + "-macro", 'N': len(df_input[feature]), 'AUCÖµ': roc_auc["macro"], 'ÁéÃô¶È': yuden_Sensitivity,
             'ÌØÒì¶È': yuden_Specificity, 'Ô¼µÇÖ¸Êý': yuden_max,
             '×î¼ÑãÐÖµ': cut_off}, index=["0"])
        df_result = df_result.append(new, ignore_index=True)
        # »­Í¼£¬Ö»ÐèÒªplt.plot(fpr,tpr),±äÁ¿roc_aucÖ»ÊÇ¼ÇÂ¼aucµÄÖµ£¬Í¨¹ýauc()º¯ÊýÄÜ¼ÆËã³öÀ´
        plt.plot(fpr["macro"], tpr["macro"], lw=1.5, color=color_camp[data_class + 2],
                 label="macro-average-" + feature + '(AUC = '+str(roc_auc["macro"])+')')

    elif data_class > 2 and data_feature_class > 1:  # ´¦Àí±äÁ¿Êý´óÓÚ1µÄ£¬·ÖÀàÊý´óÓÚ2µÄ
        fpr = dict()
        tpr = dict()
        roc_auc = dict()
        thresholds = dict()

        u = np.unique(np.array(df_input[group]))
        y_result = label_binarize(df_input[group], classes=[ii for ii in u])  # ½«±êÇ©¶þÖµ»¯
        for i, feature in enumerate(features):
            df_feature_result = pd.concat([df_input[feature], pd.DataFrame(y_result,
                                                                           columns=[ii for ii in range(data_class)])],
                                          axis=1).dropna()
            for j in range(data_class):
                y = df_feature_result[j]
                x = df_feature_result[feature]
                fpr[j], tpr[j], thresholds[j] = roc_curve(y, x)

            X_input = np.stack([df_input[feature] for _ in range(data_class)], axis=1)
            fpr["micro"], tpr["micro"], thresholds["micro"] = roc_curve(np.array(y_result).ravel(),
                                                                        np.array(X_input).ravel())
            roc_auc["micro"] = _round_dec(auc(fpr["micro"], tpr["micro"]), decimal_num)
            yuden = (tpr["micro"] - fpr["micro"])
            yuden_max = _round_dec(max(yuden), decimal_num)
            yuden_index = np.argmax(yuden)
            yuden_Sensitivity = _round_dec(tpr["micro"][yuden_index], decimal_num)  # ÁéÃôÐÔ
            yuden_Specificity = _round_dec((1 - fpr["micro"][yuden_index]), decimal_num)  # ÌØÒìÐÔ
            cut_off = _round_dec(thresholds["micro"][yuden_index], 3)
            new = pd.DataFrame(
                {'ÌØÕ÷': feature + "-micro", 'N': len(df_input[feature]), 'AUCÖµ': roc_auc["micro"],
                 'ÁéÃô¶È': yuden_Sensitivity,
                 'ÌØÒì¶È': yuden_Specificity, 'Ô¼µÇÖ¸Êý': yuden_max,
                 '×î¼ÑãÐÖµ': cut_off}, index=["0"])
            df_result = df_result.append(new, ignore_index=True)
            # »­Í¼£¬Ö»ÐèÒªplt.plot(fpr,tpr),±äÁ¿roc_aucÖ»ÊÇ¼ÇÂ¼aucµÄÖµ£¬Í¨¹ýauc()º¯ÊýÄÜ¼ÆËã³öÀ´
            plt.plot(fpr["micro"], tpr["micro"], lw=1.5, color=color_camp[i],
                     label="micro-average-" + feature + '(AUC = ' + str(roc_auc["micro"])+')')

            all_fpr, all_fpr_index = np.unique(np.concatenate([fpr[ii] for ii in range(data_class)]), return_index=True)
            a_thresholds = np.concatenate([thresholds[ii] for ii in range(data_class)])
            all_thresholds = a_thresholds[all_fpr_index]
            mean_tpr = np.zeros_like(all_fpr)
            for j in range(data_class):
                mean_tpr += interp(all_fpr, fpr[j], tpr[j])
            mean_tpr /= data_class
            fpr["macro"] = all_fpr
            tpr["macro"] = mean_tpr
            thresholds["macro"] = all_thresholds

            roc_auc["macro"] = _round_dec(auc(fpr["macro"], tpr["macro"]), decimal_num)
            yuden = (tpr["macro"] - fpr["macro"])
            yuden_max = _round_dec(max(yuden), decimal_num)
            yuden_index = np.argmax(yuden)
            yuden_Sensitivity = _round_dec(tpr["macro"][yuden_index], decimal_num)  # ÁéÃôÐÔ
            yuden_Specificity = _round_dec((1 - fpr["macro"][yuden_index]), decimal_num)  # ÌØÒìÐÔ
            cut_off = _round_dec(thresholds["macro"][yuden_index], 3)
            new = pd.DataFrame(
                {'ÌØÕ÷': feature + "-macro", 'N': len(df_input[feature]), 'AUCÖµ': roc_auc["macro"],
                 'ÁéÃô¶È': yuden_Sensitivity,
                 'ÌØÒì¶È': yuden_Specificity, 'Ô¼µÇÖ¸Êý': yuden_max,
                 '×î¼ÑãÐÖµ': cut_off}, index=["0"])
            df_result = df_result.append(new, ignore_index=True)
            # »­Í¼£¬Ö»ÐèÒªplt.plot(fpr,tpr),±äÁ¿roc_aucÖ»ÊÇ¼ÇÂ¼aucµÄÖµ£¬Í¨¹ýauc()º¯ÊýÄÜ¼ÆËã³öÀ´
            plt.plot(fpr["macro"], tpr["macro"], lw=1.5, color=palette_dict['jama'][i],
                     label="macro-average-" + feature + '(AUC = ' + str(roc_auc["macro"])+')')

    elif data_class == 2:
        ######delong¼ìÑé########
        from AnalysisFunction.utils_ml.auc_delong import delong_roc_test
        fpr, tpr = [], []
        df_input_temp = df_input
        u = np.unique(np.array(df_input_temp[group]))
        y = label_binarize(df_input_temp[group], classes=[ii for ii in u])  # ½«±êÇ©¶þÖµ»¯
        df_input_temp = pd.concat([pd.DataFrame(y, columns=[group]), df_input_temp[features]], axis=1)
        if delong:
            zzz, ppp = [], []
            for fea1 in features:
                zz, pp = [], []
                for fea2 in features:
                    z, p = delong_roc_test(df_input_temp[group], np.array(df_input_temp[fea1]),
                                           np.array(df_input_temp[fea2]))
                    zz.append(z[0][0])
                    pp.append(p[0][0])
                zzz.append(zz)
                ppp.append(pp)
            delong_z = pd.DataFrame(zzz, index=features, columns=features)
            delong_p = pd.DataFrame(ppp, index=features, columns=features)
            delong_zz = delong_z.applymap(lambda x: _round_dec(x, d=decimal_num))
            delong_pp = delong_p.applymap(lambda x: _round_dec(x, d=decimal_num))
            
            delong_zz_name=pd.DataFrame(list(delong_zz.index),columns=['name'],index=list(delong_zz.index))
            delong_zz=pd.concat([delong_zz_name,delong_zz], axis=1,ignore_index=False)
            delong_pp_name=pd.DataFrame(list(delong_pp.index),columns=['name'],index=list(delong_pp.index))
            delong_pp=pd.concat([delong_pp_name,delong_pp], axis=1,ignore_index=False)
            df_tab_dict.update({'delong¼ìÑéZÖµ±í': delong_zz})
            df_tab_dict.update({'delong¼ìÑéPÖµ±í': delong_pp})
        ######delong¼ìÑé########
        for i, feature in enumerate(features):
            # df_input_temp = df_input[[feature, group]].dropna()
            # u = np.unique(np.array(df_input_temp[group]))
            # y = label_binarize(df_input_temp[group], classes=[ii for ii in u])  # ½«±êÇ©¶þÖµ»¯
            y = df_input_temp[group]
            x = df_input_temp[feature]
            fpr, tpr, thresholds = roc_curve(y, x)

            if auc(fpr, tpr) < 0.5:
                # y1 = pd.Series(y[:,0]).replace([0, 1], [1, 0])
                y1 = y.replace([0, 1], [1, 0])
                fpr, tpr, thresholds = roc_curve(y1, x)

            roc_auc = _round_dec(auc(fpr, tpr), decimal_num)
            yuden = (tpr - fpr)
            yuden_max = _round_dec(max(yuden), decimal_num)
            yuden_index = np.argmax(yuden)
            yuden_Sensitivity = _round_dec(tpr[yuden_index], decimal_num)  # ÁéÃôÐÔ
            yuden_Specificity = _round_dec((1 - fpr[yuden_index]), decimal_num)  # ÌØÒìÐÔ
            cut_off = _round_dec(thresholds[yuden_index], 3)
            new = pd.DataFrame({'ÌØÕ÷': feature, 'N': len(x), 'AUCÖµ': roc_auc, 'ÁéÃô¶È': yuden_Sensitivity,
                                'ÌØÒì¶È': yuden_Specificity, 'Ô¼µÇÖ¸Êý': yuden_max,
                                '×î¼ÑãÐÖµ': cut_off}, index=["0"])
            df_result = df_result.append(new, ignore_index=True)
            # »­Í¼£¬Ö»ÐèÒªplt.plot(fpr,tpr),±äÁ¿roc_aucÖ»ÊÇ¼ÇÂ¼aucµÄÖµ£¬Í¨¹ýauc()º¯ÊýÄÜ¼ÆËã³öÀ´
            plt.plot(fpr, tpr, lw=1.5, color=color_camp[i],
                     label=feature + '(AUC = '+str(roc_auc)+')')

    # »­¶Ô½ÇÏß
    plt.plot([0, 1], [0, 1], '--', color=(0.6, 0.6, 0.6), label='baseline')
    plt.xlim([-0.05, 1.05])
    plt.ylim([-0.05, 1.05])
    plt.xlabel('1-Specificity')
    plt.ylabel('Sensitivity')
    # plt.style.use('seaborn')
    if title is None:
        title = str(group) + 'ROCÇúÏß'
    plt.title(title)
    plt.legend(loc="lower right")
    ax_ = plt.gca()
    ax_.spines['top'].set_visible(False)  # È¥µôÉÏ±ß¿ò
    ax_.spines['right'].set_visible(False)  # È¥µôÓÒ±ß¿ò
    plot_name = "roc.png"
    plot_name1 = "roc." + picFormat
    plt.savefig(savePath + plot_name, bbox_inches="tight", format='png')
    plt.savefig(savePath + plot_name1, bbox_inches="tight", format=picFormat)
    plot_name_list.append(plot_name)
    plot_name_list.append(plot_name1)
    plt.close()
    str_result = 'Éú³É½ÓÊÜÕß²Ù×÷ÌØÐÔÇúÏß£¨receiver operating characteristic curve£¬ROCÇúÏß£©£¬Í¬Ê±×Ô¶¯¼ÆËã¸÷¸ö±äÁ¿µÄÔ¼µÇÖ¸ÊýºÍ×î¼ÑãÐÖµ¡£'
    plot_name_dict = {'ROCÇúÏß': plot_name_list[0]}
    df_tab_dict.update({'·ÖÎö½á¹ûÃèÊö±í': df_result})
    result_dict = {'str_result': {'·ÖÎö½á¹ûÃèÊö': str_result},
                   'tables': df_tab_dict,
                   'pics': plot_name_dict, 'save_pics': {'ROCÇúÏß': plot_name_list[1]}}
    return result_dict


"""
Ïà¹ØÐÔ·ÖÎö
df_input:Ðè´¦ÀíµÄDataframe
features:list
cor_method:str (pearson, kendall, spearman)
plot_method£ºstr £¨heatmap£¬clustermap£¬pairplot£©
hue_£ºstr ·Ö²ã±äÁ¿  (¶¨ÀàÊý¾Ý)
cmap_style:str É«´ø Ä¬ÈÏNone£¬['coolwarm','YlGnBu','RdBu_r','greys']
"""


def get_var_correlation(df_input, features=None, cor_method='pearson', plot_method='heatmap', hue_=None, decimal_num=3,
                        savepath=None, cmap_style=None, annot=False, dpi=600, picFormat='jpeg'):
    if features is not None:
        df_temp = df_input[features]
    else:
        df_temp = df_input
    _, cc, _ = _feature_classification(df_temp[features])
    if len(cc) > 0:
        return {'error': '·ÖÎöÖÐ´æÔÚ·ÇÊýÖµÐÍµÄ·ÖÀàÊý¾Ý' + cc + '£¬ÇëÏÈ½«Æä×ª»¯ÎªÊýÖµÐÍµÄÊý¾ÝÖ®ºóÔÙ½øÐÐ·ÖÎö£¡'}

    if len(features) < 10:
        annot_kws = {'size': 8}
    elif len(features) > 10 and len(features) < 15:
        annot_kws = {'size': 6}
    else:
        annot_kws = {'size': 4}

    # if sum(df_temp.isnull().sum())>0:
    #    return {'error': 'Êý¾Ý´æÔÚÈ±Ê§Öµ£¬Çë¶ÔÊý¾Ý½øÐÐÌî²¹»òÕßÌÞ³ýÈ±Ê§Êý¾ÝÔÙ½øÐÐ´Ë²Ù×÷£¡'}
    df_temp = df_temp.dropna()
    df_result = df_temp.corr(method=cor_method)

    table_dict = {}
    rrr, ppp = [], []
    for feature1 in features:
        rr, pp = [], []
        for feature2 in features:
            if cor_method == 'pearson':
                r, p = stats.pearsonr(df_temp[feature1], df_temp[feature2])
            elif cor_method == 'kendall':
                r, p = stats.kendalltau(df_temp[feature1], df_temp[feature2])
            elif cor_method == 'spearman':
                r, p = stats.spearmanr(df_temp[feature1], df_temp[feature2])
            rr.append(r)
            pp.append(p)
        rrr.append(rr)
        ppp.append(pp)
    df_result_p = pd.DataFrame(ppp, columns=features, index=features)
    df_result_p = df_result_p.applymap(lambda x: _round_dec(x, decimal_num))
    df_result_p.reset_index(inplace=True)
    df_result_p.rename(columns={'index': '±äÁ¿'}, inplace=True)
    table_dict.update({cor_method + 'Ïà¹ØÐÔPÖµ±í': df_result_p})
    plt.clf()
    plt.figure(figsize=(6, 5), dpi=dpi)
    if plot_method == 'heatmap':
        sns.heatmap(df_result, linewidths=0.3, cmap=cmap_style, annot=annot, annot_kws=annot_kws)
    elif plot_method == 'clustermap':
        sns.clustermap(df_result, linewidths=0.3, cmap=cmap_style, annot=annot, annot_kws=annot_kws)
    elif plot_method == 'pairplot':
        features.append(hue_)
        sns.pairplot(df_input[features], hue=hue_)
    df_result = df_result.applymap(lambda x: _round_dec(x, decimal_num))
    df_result.reset_index(inplace=True)
    df_result.rename(columns={'index': '±äÁ¿'}, inplace=True)
    temp_name = 'corr' + str(random.randint(1, 100)) + '.png'
    temp_name1 = temp_name.replace('png', picFormat)
    plt.savefig(savepath + temp_name, bbox_inches="tight", format='png')
    plt.savefig(savepath + temp_name1, bbox_inches="tight", format=picFormat)
    plt.close()
    plot_name_list = []
    plot_name_list.append(temp_name)
    plot_name_list.append(temp_name1)
    table_dicts = {'·ÖÎö½á¹ûÃèÊö±í': df_result}
    table_dicts.update(table_dict)

    result_dict = {'str_result': None,
                   'tables': table_dicts,
                   'pics': {'Ïà¹ØÐÔ·ÖÎö±í': plot_name_list[0]}, 'save_pics': {'Ïà¹ØÐÔ·ÖÎö±í': plot_name_list[1]}}
    return result_dict
