# Supplementary material for: Development and performance assessment of novel machine learning models for predicting postoperative pneumonia in aneurysmal subarachnoid hemorrhage patients: external validation in MIMIC-IV
Source: Front Neurol. 2024 Apr 15;15:1341252. doi: 10.3389/fneur.2024.1341252 (PMC11056519; doi:10.3389/fneur.2024.1341252)
Supplement: Supplementary file 2 [file Data_Sheet_1.ZIP › Source data and statistical program/statistical programs/ROC.txt]

import os
import random
import datetime
import pickle
import math
import pandas as pd
import numpy as np
import matplotlib
import joblib

matplotlib.use("AGG")
import matplotlib.pyplot as plt

from sklearn.base import clone
from sklearn.preprocessing import StandardScaler
from sklearn.inspection import permutation_importance

from sklearn.model_selection import cross_val_predict
from sklearn.model_selection import cross_validate
from sklearn.model_selection import train_test_split as TTS
from sklearn.model_selection import KFold
from sklearn.model_selection import StratifiedKFold
from sklearn.model_selection import ShuffleSplit
from sklearn.model_selection import RandomizedSearchCV

from xgboost import XGBRegressor
from sklearn.linear_model import LassoCV, RidgeCV
from sklearn.linear_model import LogisticRegression, LogisticRegressionCV
from sklearn.linear_model import LinearRegression
from sklearn.ensemble import RandomForestRegressor
from sklearn.ensemble import AdaBoostRegressor
from sklearn.svm import LinearSVR
from sklearn.neighbors import KNeighborsRegressor

from sklearn.mixture import GaussianMixture
from sklearn.cluster import Birch
from sklearn.cluster import KMeans
from sklearn.cluster import AffinityPropagation
from sklearn.cluster import SpectralClustering
from sklearn.cluster import AgglomerativeClustering
#
from lightgbm import LGBMClassifier
from xgboost import XGBClassifier
from sklearn.tree import DecisionTreeClassifier
from sklearn.ensemble import RandomForestClassifier
from sklearn.ensemble import AdaBoostClassifier
from sklearn.ensemble import BaggingClassifier
from sklearn.ensemble import ExtraTreesClassifier
from sklearn.neighbors import KNeighborsClassifier
from sklearn.neural_network import MLPClassifier
from sklearn.naive_bayes import GaussianNB
from sklearn.naive_bayes import ComplementNB
from sklearn.svm import SVC

from sklearn.feature_selection import RFECV
from sklearn.decomposition import PCA
from AnalysisFunction.utils_ml.FeatrueSelect import mrmr_classif
from AnalysisFunction.utils_ml.FeatrueSelect import ReliefF

from sklearn.metrics import auc
from sklearn.metrics import (
    silhouette_score,
    calinski_harabasz_score,
    mutual_info_score,
    v_measure_score,
    normalized_mutual_info_score,
)

from sklearn.metrics import brier_score_loss
from sklearn.calibration import CalibratedClassifierCV, calibration_curve

from sklearn.preprocessing import label_binarize

from xgboost import plot_importance
import AnalysisFunction.X_5_SmartPlot as x5
from AnalysisFunction.X_5_SmartPlot import plot_calibration_curve
from AnalysisFunction.X_5_SmartPlot import calculate_net_benefit
from AnalysisFunction.X_5_SmartPlot import plot_decision_curves
from AnalysisFunction.X_1_DataGovernance import data_standardization
from AnalysisFunction.X_1_DataGovernance import _analysis_dict
from AnalysisFunction.X_2_DataSmartStatistics import comprehensive_smart_analysis

from AnalysisFunction.utils_ml import filtering, dic2str, round_dec, save_fig
from AnalysisFunction.utils_ml import (
    classification_metric_evaluate,
    regression_metric_evaluate,
)
from AnalysisFunction.utils_ml import (
    make_class_metrics_dict,
    make_regr_metrics_dict,
    multiclass_metric_evaluate,
)
from AnalysisFunction.utils_ml import ci

from AnalysisFunction.utils_ml import (
    GridSearcherCV,
    RandSearcherCV,
    GridSearcherSelf,
    RandSearcherSelf,
)
from AnalysisFunction.utils_ml.params import RandDefaultRange
from AnalysisFunction.utils_ml.auc_delong import delong_roc_test

from functools import reduce

plt.rcParams["font.sans-serif"] = ["SimHei"]  # ÓÃÀ´Õý³£ÏÔÊ¾ÖÐÎÄ±êÇ©
plt.rcParams["axes.unicode_minus"] = False  # ÓÃÀ´Õý³£ÏÔÊ¾¸ººÅ)


from matplotlib import rc
import matplotlib.pyplot as plt

plt.rcParams["ps.useafm"] = True
plt.rcParams['font.family'] = 'Times New Roman'
plt.rcParams["pdf.fonttype"] = 42

# -------------------------------------------------------------
# ----------------------·ÖÀà¶àÄ£ÐÍ×ÛºÏ·ÖÎö------------------------
# -------------------------------------------------------------
def two_groups_classfication_multimodels(
    df_input,
    group,
    features,
    methods=[],
    decimal_num=3,
    testsize=0.2,
    boostrap=5,
    randomState=42,
    smooth=False,
    searching="default",
    label='LABEL',
    trainSet=False,
    trainLabel=0,
    PR=False,
    style='lancet',
    dpi=600,
    picFormat="jpeg",
    isKFold="cross",
    savePath=None,
    resultType=0,
    delong=False,
    DCA_cut=0,
    **kwargs,
):
    """
    df_input:Dataframe
    features:×Ô±äÁ¿list
    group£ºÒò±äÁ¿str
    testsize: ²âÊÔ¼¯±ÈÀý
    boostrap£ºÖØ²ÉÑù´ÎÊý
    searching:bool ÊÇ·ñ½øÐÐ×Ô¶¯Ñ°²Î£¬Ä¬ÈÏÎª·ñ
    savePath:str Í¼Æ¬´æ´¢Â·¾¶
    ##½»²æÑéÖ¤ cross ,ÖØ²ÉÑù resample,Ç¶Ì×½»²æÑéÖ¤nest
    """
    palette_dict = {
        'lancet': ["#00468BFF", "#ED0000FF", "#42B540FF", "#0099B4FF", "#925E9FFF", "#FDAF91FF", "#AD002AFF",
                   "#ADB6B6FF",
                   "#1B1919FF"],
        'nejm': ["#BC3C29FF", "#0072B5FF", "#E18727FF", "#20854EFF", "#7876B1FF", "#6F99ADFF", "#FFDC91FF", "#EE4C97FF",
                 "#BC3C29FF"],
        'jama': ["#374E55FF", "#DF8F44FF", "#00A1D5FF", "#B24745FF", "#79AF97FF", "#6A6599FF", "#80796BFF", "#374E55FF",
                 "#DF8F44FF"],
        'npg': ["#E64B35FF", "#4DBBD5FF", "#00A087FF", "#3C5488FF", "#F39B7FFF", "#8491B4FF", "#91D1C2FF", "#DC0000FF",
                "#7E6148FF", "#B09C85FF"]}
    str_time = (
        str(datetime.datetime.now().hour)
        + str(datetime.datetime.now().minute)
        + str(datetime.datetime.now().second)
    )
    random_number = random.randint(1, 100)
    str_time = str_time + str(random_number)

    features_flag = False
    if boostrap == 1 and trainSet:
        if label in features or label == group:
            return {"error": "±êÇ©ÁÐ²»ÄÜÔÚËùÔÚÄ£ÐÍÖÐ£¬ÇëÖØÐÂÑ¡ÔñÊý¾Ý»®·Ö±êÇ©ÁÐ£¡"}
        dftemp = df_input[features + [group]+[label]].dropna()
    else:
        dftemp = df_input[features + [group]].dropna()
    x = dftemp[features]
    y = dftemp[[group]]


    u = np.sort(np.unique(np.array(dftemp[group])))
    if len(u) == 2 and set(u) != set([0, 1]):
        y_result = label_binarize(dftemp[group], classes=[ii for ii in u])  # ½«±êÇ©¶þÖµ»¯
        y_result_pd = pd.DataFrame(y_result, columns=[group])
        df = pd.concat([dftemp.drop(group, axis=1), y_result_pd], axis=1)
        x = df[features]
        y = df[[group]]
    elif len(u) > 2:
        return {"error": "ÔÝÊ±Ö»Ö§³Ö¶þ·ÖÀà¡£Çë¼ì²éÒò±äÁ¿È¡ÖµÇé¿ö¡£"}

    name_dict = {
        "LogisticRegression": "logistic",
        "XGBClassifier": "XGBoost",
        "RandomForestClassifier": "RandomForest",
        "LGBMClassifier": "LightGBM",
        "SVC": "SVM",
        "MLPClassifier": "MLP",
        "GaussianNB": "GNB",
        "ComplementNB": "CNB",
        "AdaBoostClassifier": "AdaBoost",
        "KNeighborsClassifier": "KNN",
        "DecisionTreeClassifier": "DecisionTree",
        "BaggingClassifier": "Bagging",
    }
    if len(methods) == 0:
        methods = [
            "LogisticRegression",
            "XGBClassifier",
            "RandomForestClassifier",
            # 'SVC',
            # 'MLPClassifier',
            # 'AdaBoostClassifier',
            # 'KNeighborsClassifier',
            # 'DecisionTreeClassifier',
            # 'BaggingClassifier',
        ]
    str_result = "ÒÑ²ÉÓÃ¶àÖÖ»úÆ÷Ñ§Ï°Ä£ÐÍ³¢ÊÔÍê³ÉÊý¾ÝÑù±¾·ÖÀàÈÎÎñ£¬°üÀ¨£º{}¡£¸÷Ä£ÐÍµÄ²ÎÊýÖµÑ¡È¡Çé¿öÈçÏÂËùÊ¾£º\n\n".format(methods)

    plot_name_list = []
    plot_name_dict = {}
    plot_name_dict_save = {}

    fig, ax = plt.subplots(figsize=(4, 4), dpi=dpi)

    # »­¶Ô½ÇÏß
    ax.plot(
        [0, 1],
        [0, 1],
        linestyle="--",
        lw=1,
        color="r",
        alpha=1.0,
    )
    ax.grid(which="major", axis="both", linestyle="-.", alpha=0.3, color="grey")
    ax.set_xlim([-0.02, 1.02])
    ax.set_ylim([-0.02, 1.02])

    ax.tick_params(top=False, right=False)
    # ax.legend(bbox_to_anchor=(1.05, 1), loc=2, borderaxespad=0)
    ax.set_xlabel("1-Specificity")
    ax.set_ylabel("Sensitivity")
    ax.set_title("Validation ROC Curve")

    mean_fpr = np.linspace(0, 1, 100)
    colors = x5.CB91_Grad_BP

    df_0 = pd.DataFrame(columns=list(make_class_metrics_dict().keys()), index=[0])
    df_0_test = df_0.copy()

    df_plot = pd.DataFrame(columns=["method", "mean", "std"])

    fpr_train_alls, tpr_train_alls, train_method_alls, mean_auc_train_alls = (
        [],
        [],
        [],
        [],
    )
    fraction_of_positives_alls, mean_predicted_value_alls, clf_score_alls = [], [], []
    AUC_95CI_test, AUC_95CI_SD_test, AUC_95CI_train, AUC_95CI_SD_train = [], [], [], []
    brier_scores_all = []

    DCA_dict = {}
    model_test_data_all = {}

    X_train_ps, Y_train_ps, model_train_s = [], [], []  ###PRÇúÏß
    X_test_ps, Y_test_ps = [], []
    name = []

    for i, method in enumerate(methods):
        tprs_train, tprs_test = [], []

        name.append(name_dict[method])
        if searching == "auto":
            if method == "LGBMClassifier":
                searcher = GridSearcherCV("Classification", globals()[method]())
                selected_model = searcher(x, y)
            else:
                searcher = RandSearcherCV("Classification", globals()[method]())
                selected_model = searcher(x, y)  # ; searcher.report()
        elif searching == "default":
            # selected_model = globals()[method]() if (method != 'SVC') else globals()[method](probability=True)
            if method == "SVC":
                selected_model = globals()[method](probability=True)
            elif method == "MLPClassifier":
                selected_model = globals()[method](
                    hidden_layer_sizes=(20, 10), max_iter=20
                )
            elif method == "RandomForestClassifier":
                selected_model = globals()[method](n_estimators=20)
            else:
                selected_model = globals()[method]()
        elif searching == "handle":
            method_dicts = kwargs
            if i == 0:
                me_count = True
                for me_list in methods:
                    if me_list in method_dicts.keys():
                        me_count = False
                        continue
                if me_count:
                    return {"error": "ÇëÉèÖÃÒªµ÷²ÎµÄÄ£ÐÍ£¡"}
            if method in method_dicts.keys():
                method_dict = {}
                if method == "SVC":
                    method_dict.update({"probability": True})
                method_dict.update(method_dicts[method])
                if (
                    method == "RandomForestClassifier"
                    and method_dict["max_depth"] == "None"
                ):
                    method_dict["max_depth"] = None
                if method == "MLPClassifier":
                    hls_vals = str(method_dict["hidden_layer_sizes"]).split(",")
                    hls_value = ()
                    for hls_val in hls_vals:
                        try:
                            if int(hls_val) >= 5 and int(hls_val) <= 200:
                                hls_value = hls_value + (int(hls_val),)
                            else:
                                return {"error": "Çë°´ÕÕÒªÇóÖØÐÂÉèÖÃÒþ²Ø²ã¿í¶È£¡"}
                        except:
                            return {"error": "ÇëÖØÐÂÉèÉñ¾­ÍøÂçÄ£ÐÍÖÐµÄÒþ²Ø²ã¿í¶È£¡"}
                    method_dict["hidden_layer_sizes"] = hls_value
                if method == "GaussianNB" and method_dict["priors"] == "None":
                    method_dict["priors"] = None
                elif method == "GaussianNB":
                    pri_vals = str(method_dict["priors"]).split(",")
                    pri_value = ()
                    pri_sum = 0.0
                    for pri_val in pri_vals:
                        try:
                            pri_sum = float(pri_val) + pri_sum
                            pri_value = pri_value + (float(pri_val),)
                        except:
                            return {"error": "ÇëÖØÐÂÉèÆÓËØ±´Ò¶Ë¹Ä£ÐÍÖÐµÄÏÈÑé¸ÅÂÊ£¡"}
                    if len(pri_vals) == len(y.unique()) and pri_sum == 1.0:
                        method_dict["priors"] = pri_value
                    else:
                        return {"error": "ÇëÖØÐÂÉèÆÓËØ±´Ò¶Ë¹Ä£ÐÍÖÐµÄÏÈÑé¸ÅÂÊ£¡"}
                selected_model = globals()[method](**method_dict)
            else:
                if method == "LGBMClassifier":
                    searcher = GridSearcherCV("Classification", globals()[method]())
                    selected_model = searcher(x, y)
                else:
                    searcher = RandSearcherCV("Classification", globals()[method]())
                    selected_model = searcher(x, y)  # ; searcher.report()

        list_evaluate_dic_train = make_class_metrics_dict()
        list_evaluate_dic_test = make_class_metrics_dict()

        clf_score = 1
        fraction_of_positives = np.array([1])
        mean_predicted_value = np.array([1])

        p_serie_s_te, net_benefit_serie_s_te, net_benefit_serie_All_s_te = [], [], []

        data_all = {}
        test_data_delong = {}
        conf_dic_train, conf_dic_test = {}, {}
        if isKFold == "cross":
            # KF = KFold(n_splits=boostrap, random_state=42,shuffle=True)
            KF = StratifiedKFold(
                n_splits=boostrap, random_state=randomState, shuffle=True
            )
            for i_k, (train_index, valid_index) in enumerate(KF.split(x, y)):
                # »®·ÖÑµÁ·¼¯ºÍÑéÖ¤¼¯
                Xtrain, Xtest = x.iloc[train_index], x.iloc[valid_index]
                Ytrain, Ytest = y.iloc[train_index], y.iloc[valid_index]
                data_all.update(
                    {
                        i_k: {
                            "Xtrain": Xtrain,
                            "Ytrain": Ytrain,
                            "Xtest": Xtest,
                            "Ytest": Ytest,
                        }
                    }
                )
                test_data_delong.update({i_k: np.array(Ytest).T[0]})
        elif isKFold == "nest":
            KF = StratifiedKFold(
                n_splits=boostrap, random_state=randomState, shuffle=True
            )
            inner_cv = StratifiedKFold(
                n_splits=boostrap, random_state=randomState, shuffle=True
            )
            for i_k, (train_index, valid_index) in enumerate(KF.split(x, y)):
                # »®·ÖÑµÁ·¼¯ºÍÑéÖ¤¼¯
                Xtrain, Xtest = x.iloc[train_index], x.iloc[valid_index]
                Ytrain, Ytest = y.iloc[train_index], y.iloc[valid_index]
                data_all.update(
                    {
                        i_k: {
                            "Xtrain": Xtrain,
                            "Ytrain": Ytrain,
                            "Xtest": Xtest,
                            "Ytest": Ytest,
                        }
                    }
                )
                test_data_delong.update({i_k: np.array(Ytest).T[0]})
        else:
            for index in range(0, boostrap):
                if boostrap == 1 :
                    if trainSet:
                        if isinstance(dftemp[label][0], str):
                            trainLabel = str(trainLabel)
                        train_a = dftemp[dftemp[label] == trainLabel]
                        test_a = dftemp[dftemp[label] != trainLabel]
                        train_all = train_a.drop(label, axis=1)
                        test_all = test_a.drop(label, axis=1)
                        # dftemp = dftemp.drop(label, axis=1)
                        Xtrain = train_all.drop(group, axis=1)
                        Ytrain = train_all.loc[:, [group]].squeeze(axis=1)
                        Xtest = test_all.drop(group, axis=1)
                        Ytest = test_all.loc[:, [group]].squeeze(axis=1)
                    else:
                        X = dftemp.drop(group, axis=1)
                        Y = dftemp.loc[:, [group]].squeeze(axis=1)
                        Xtrain, Xtest, Ytrain, Ytest = TTS(X, Y, test_size=testsize, random_state=randomState, )
                else:
                    if searching == "handle":
                        Xtrain, Xtest, Ytrain, Ytest = TTS(
                            x, y, test_size=testsize, random_state=index
                        )
                    else:
                        Xtrain, Xtest, Ytrain, Ytest = TTS(x, y, test_size=testsize)

                data_all.update(
                    {
                        index: {
                            "Xtrain": Xtrain,
                            "Ytrain": Ytrain,
                            "Xtest": Xtest,
                            "Ytest": Ytest,
                        }
                    }
                )
                test_data_delong.update({index: np.array(Ytest).T[0]})
        if method == methods[0]:
            model_test_data_all.update({"original": test_data_delong})
        # for index in range(0, boostrap):
        test_all_data_delong = {}
        X_train_p, Y_train_p, model_train = [], [], []  ##PRÇúÏß
        X_test_p, Y_test_p = [], []
        brier_scores=[]
        for data_key, data_value in data_all.items():
            if isKFold == "nest":
                best_auc = 0.0
                resThreshold = 0
                Xtrain, Ytrain, Xtest, Ytest = (
                    data_value["Xtrain"],
                    data_value["Ytrain"],
                    data_value["Xtest"],
                    data_value["Ytest"],
                )
                for j, (train_index_inner, test_index_inner) in enumerate(
                    inner_cv.split(Xtrain, Ytrain)
                ):
                    X_train_inner, X_test_inner = (
                        Xtrain.iloc[train_index_inner],
                        Xtrain.iloc[test_index_inner],
                    )
                    y_train_inner, y_test_inner = (
                        Ytrain.iloc[train_index_inner],
                        Ytrain.iloc[test_index_inner],
                    )

                    model_i = clone(selected_model).fit(X_train_inner, y_train_inner)
                    # ÀûÓÃclassification_metric_evaluateº¯Êý»ñÈ¡ÔÚÑéÖ¤¼¯µÄÔ¤²âÖµ
                    _, _, metric_dic_train_i, _ = classification_metric_evaluate(
                        model_i, X_train_inner, y_train_inner, True
                    )
                    _, _, metric_dic_valid_i, _ = classification_metric_evaluate(
                        model_i,
                        X_test_inner,
                        y_test_inner,
                        True,
                        Threshold=metric_dic_train_i["cutoff"],
                    )
                    # metric_dic_valid.update({'cutoff': metric_dic_train_i['cutoff']})
                    if metric_dic_valid_i["AUC"] > best_auc:
                        model = model_i
                        resThreshold = metric_dic_train_i["cutoff"]
            else:
                Xtrain, Ytrain, Xtest, Ytest = (
                    data_value["Xtrain"],
                    data_value["Ytrain"],
                    data_value["Xtest"],
                    data_value["Ytest"],
                )

                model = clone(selected_model).fit(Xtrain, Ytrain)
            ####################################
            X_train_p.append(Xtrain)
            Y_train_p.append(Ytrain)
            model_train.append(model)
            X_test_p.append(Xtest)
            Y_test_p.append(Ytest)
            ##########################################
            Yprob = model.predict_proba(Xtest)[:, 1]
            test_all_data_delong.update({data_key: Yprob})
            (
                prob_pos,
                p_serie,
                net_benefit_serie,
                net_benefit_serie_All,
            ) = calculate_net_benefit(model, Xtest, Ytest)
            p_serie_s_te.append(p_serie)
            net_benefit_serie_s_te.append(net_benefit_serie)
            net_benefit_serie_All_s_te.append(net_benefit_serie_All)
            """
            if hasattr(model, "predict_proba"):
                prob_pos = model.predict_proba(Xtest)[:, 1]
            else:  # use decision function
                prob_pos = model.decision_function(Xtest)
                prob_pos = (prob_pos - prob_pos.min()) / (prob_pos.max() - prob_pos.min())
            """
            clf_score1 = brier_score_loss(
                Ytest, prob_pos, pos_label=y[group].max()
            )  ##strategy='quantile',
            brier_scores.append(clf_score1)
            if clf_score > clf_score1:
                clf_score = clf_score1
                fraction_of_positives, mean_predicted_value = calibration_curve(
                    Ytest, prob_pos, n_bins=10
                )

            # ÀûÓÃclassification_metric_evaluateº¯Êý»ñÈ¡ÔÚ²âÊÔ¼¯µÄÔ¤²âÖµ
            try:
                if isKFold == "nest":
                    (
                        fpr_train,
                        tpr_train,
                        metric_dic_train,
                        _,
                    ) = classification_metric_evaluate(
                        model, Xtrain, Ytrain, Threshold=resThreshold
                    )
                else:
                    (
                        fpr_train,
                        tpr_train,
                        metric_dic_train,
                        _,
                    ) = classification_metric_evaluate(model, Xtrain, Ytrain)

                fpr_test, tpr_test, metric_dic_test, _ = classification_metric_evaluate(
                    model, Xtest, Ytest, Threshold=metric_dic_train["cutoff"]
                )
                metric_dic_test.update({"cutoff": metric_dic_train["cutoff"]})
            except Exception as e:
                return {
                    "error": "Êý¾Ý²»¾ùºâ£¬ÖÁÉÙÓÐÒ»×éÑéÖ¤¼¯ÖÐ´æÔÚ½á¾ÖÈ«²¿Îª0»òÕß1µÄÊý¾Ý£¡ÇëÑ¡ÔñÁíÍâÒ»ÖÖ·½·¨ÖØ²ÉÑù£¨½»²æÑéÖ¤£©µÄ·½·¨´¦Àí£¡"
                }

            # interp:²åÖµ °Ñ½á¹ûÌí¼Óµ½tprsÁÐ±íÖÐ
            tprs_train.append(np.interp(mean_fpr, fpr_train, tpr_train))
            tprs_test.append(np.interp(mean_fpr, fpr_test, tpr_test))
            tprs_train[-1][0] = 0.0
            tprs_test[-1][0] = 0.0

            # ¼ÆËãËùÓÐÆÀ¼ÛÖ¸±ê
            for key in list_evaluate_dic_train.keys():
                list_evaluate_dic_train[key].append(metric_dic_train[key])
                list_evaluate_dic_test[key].append(metric_dic_test[key])

        model_test_data_all.update({method: test_all_data_delong})
        DCA_dict[name_dict[method]] = {
            "p_serie": p_serie_s_te,
            "net_b_s": net_benefit_serie_s_te,
            "net_b_s_A": net_benefit_serie_All_s_te,
        }

        X_train_ps.append(X_train_p)
        Y_train_ps.append(Y_train_p)
        model_train_s.append(model_train)

        X_test_ps.append(X_test_p)
        Y_test_ps.append(Y_test_p)
        ###»­Ð£×¼ÇúÏß
        # X_train, X_test, Y_train, Y_test = TTS(x, y, test_size=testsize, random_state=0)
        # model_CC = clone(selected_model).fit(X_train, Y_train)
        # y_pred = model.predict(Xtest)
        # if hasattr(model_CC, "predict_proba"):
        #    prob_pos = model_CC.predict_proba(X_test)[:, 1]
        # else:  # use decision function
        #    prob_pos = model_CC.decision_function(X_test)
        #    prob_pos = (prob_pos - prob_pos.min()) / (prob_pos.max() - prob_pos.min())

        # clf_score = brier_score_loss(Y_test, prob_pos, pos_label=y.max())##strategy='quantile',
        # fraction_of_positives, mean_predicted_value = calibration_curve(Y_test, prob_pos,
        #                                                                        n_bins=10)
        clf_score_alls.append(clf_score)
        brier_scores_all.append(brier_scores)
        fraction_of_positives_alls.append(fraction_of_positives)
        mean_predicted_value_alls.append(mean_predicted_value)

        for key in list_evaluate_dic_train.keys():
            metric_dic_train[key] = np.mean(list_evaluate_dic_train[key])
            metric_dic_test[key] = np.mean(list_evaluate_dic_test[key])

            if resultType == 0:  ##SD
                list_evaluate_dic_train[key] = np.std(
                    list_evaluate_dic_train[key], axis=0
                )
                list_evaluate_dic_test[key] = np.std(
                    list_evaluate_dic_test[key], axis=0
                )
            elif resultType == 1:  ##CI
                conf_dic_train[key] = list(ci(list_evaluate_dic_train[key]))
                conf_dic_test[key] = list(ci(list_evaluate_dic_test[key]))
        result_dic_train = metric_dic_train
        result_dic_test = metric_dic_test
        if resultType == 0:  ##SD
            for tem in ["AUC_L", "AUC_U"]:
                del list_evaluate_dic_train[tem]
                del list_evaluate_dic_test[tem]
            for key in list_evaluate_dic_train.keys():
                if key == "AUC":
                    result_dic_train["AUC(95%CI)"] = (
                        str(round_dec(float(metric_dic_train[key]), d=decimal_num))
                        + "("
                        + str(
                            round_dec(
                                float(list_evaluate_dic_train[key]), d=decimal_num
                            )
                        )
                        + ")"
                    )

                    result_dic_test["AUC(95%CI)"] = (
                        str(round_dec(float(metric_dic_test[key]), d=decimal_num))
                        + "("
                        + str(
                            round_dec(float(list_evaluate_dic_test[key]), d=decimal_num)
                        )
                        + ")"
                    )
                else:
                    result_dic_train[key] = (
                        str(round_dec(float(metric_dic_train[key]), d=decimal_num))
                        + "("
                        + str(
                            round_dec(
                                float(list_evaluate_dic_train[key]), d=decimal_num
                            )
                        )
                        + ")"
                    )
                    result_dic_test[key] = (
                        str(round_dec(float(metric_dic_test[key]), d=decimal_num))
                        + "("
                        + str(
                            round_dec(float(list_evaluate_dic_test[key]), d=decimal_num)
                        )
                        + ")"
                    )
        elif resultType == 1:
            for tem in ["AUC_L", "AUC_U"]:
                del conf_dic_train[tem]
                del conf_dic_test[tem]
            for key in conf_dic_train.keys():
                if key == "AUC":
                    result_dic_train["AUC(95%CI)"] = (
                        str(round_dec(float(metric_dic_train[key]), decimal_num))
                        + " ("
                        + str(round_dec(float(metric_dic_train["AUC_L"]), decimal_num))
                        + "-"
                        + str(round_dec(float(metric_dic_train["AUC_U"]), decimal_num))
                        + "£©"
                    )

                    result_dic_test["AUC(95%CI)"] = (
                        str(round_dec(float(metric_dic_test[key]), decimal_num))
                        + " ("
                        + str(round_dec(float(metric_dic_test["AUC_L"]), decimal_num))
                        + "-"
                        + str(round_dec(float(metric_dic_test["AUC_U"]), decimal_num))
                        + "£©"
                    )
                else:
                    result_dic_train[key] = (
                        str(round_dec(float(metric_dic_train[key]), d=decimal_num))
                        + "("
                        + str(round_dec(float(conf_dic_train[key][0]), d=decimal_num))
                        + "-"
                        + str(round_dec(float(conf_dic_train[key][1]), d=decimal_num))
                        + ")"
                    )
                    result_dic_test[key] = (
                        str(round_dec(float(metric_dic_test[key]), d=decimal_num))
                        + "("
                        + str(round_dec(float(conf_dic_test[key][0]), d=decimal_num))
                        + "-"
                        + str(round_dec(float(conf_dic_test[key][1]), d=decimal_num))
                        + ")"
                    )
        df_train_result = pd.DataFrame([result_dic_train], index=["Mean"])
        df_test_result = pd.DataFrame([result_dic_test], index=["Mean"])
        df_train_result["·ÖÀàÄ£ÐÍ"] = name_dict[method]
        df_test_result["·ÖÀàÄ£ÐÍ"] = name_dict[method]

        AUC_95CI_test.append(list(df_test_result.iloc[0, -4:-2]))
        AUC_95CI_train.append(list(df_train_result.iloc[0, -4:-2]))

        df_0 = pd.concat([df_0, df_train_result])
        df_0_test = pd.concat([df_0_test, df_test_result])

        mean_tpr_train = np.mean(tprs_train, axis=0)
        mean_tpr_test = np.mean(tprs_test, axis=0)
        mean_tpr_train[-1] = 1.0
        mean_tpr_test[-1] = 1.0
        mean_auc_train = auc(mean_fpr, mean_tpr_train)  # ¼ÆËãÑµÁ·¼¯Æ½¾ùAUCÖµ
        mean_auc_test = auc(mean_fpr, mean_tpr_test)

        ###»­ÑµÁ·¼¯ROC
        fpr_train_alls.append(mean_fpr)
        tpr_train_alls.append(mean_tpr_train)
        train_method_alls.append(method)
        mean_auc_train_alls.append(mean_auc_train)

        std_value = 0
        if resultType == 0:
            std_value = list_evaluate_dic_test["AUC"]
        elif resultType == 1:
            std_value = (conf_dic_train["AUC"][1] - conf_dic_train["AUC"][0]) / 2
        df_plot = df_plot.append(
            {
                "method": name_dict[method],
                "mean": mean_auc_test,
                "std": std_value,
            },
            ignore_index=True,
        )
        ax.plot(
            mean_fpr,
            mean_tpr_test,
            c=palette_dict[style][i],
            label=name_dict[method]
            + "(AUC = %0.3f 95%%CI (%0.3f-%0.3f))"
            % (
                df_test_result.iloc[0, 0],
                df_test_result.iloc[0, -4],
                df_test_result.iloc[0, -3],
            ),
            lw=1.5,
            alpha=1,
        )
        str_result += (
            method
            + ": AUC="
            + str(round_dec(mean_auc_train, decimal_num))
            + ";  Ä£ÐÍ²ÎÊý:\n"
            + dic2str(selected_model.get_params(), method)
            + "\n"
        )
    ###Ä£ÐÍµÂÁú¼ì²â
    if delong:
        delong_z, delong_p = [], []
        for i in range(boostrap):
            zzz, ppp = [], []
            for method1 in methods:
                zz, pp = [], []
                for method2 in methods:
                    z, p = delong_roc_test(
                        model_test_data_all["original"][i],
                        model_test_data_all[method1][i],
                        model_test_data_all[method2][i],
                    )
                    zz.append(z[0][0])
                    pp.append(p[0][0])
                zzz.append(zz)
                ppp.append(pp)
            delong_z.append(zzz)
            delong_p.append(ppp)
        if boostrap == 1:
            delong_zz1 = pd.DataFrame(
                reduce(lambda x, y: np.array(x) + np.array(y), delong_z),
                index=methods,
                columns=methods,
            )
            delong_pp1 = pd.DataFrame(
                reduce(lambda x, y: np.array(x) + np.array(y), delong_p),
                index=methods,
                columns=methods,
            )
        else:
            delong_zz1 = pd.DataFrame(
                reduce(lambda x, y: np.array(x) + np.array(y), delong_z)
                / len(delong_z),
                index=methods,
                columns=methods,
            )
            delong_pp1 = pd.DataFrame(
                reduce(lambda x, y: np.array(x) + np.array(y), delong_p)
                / len(delong_p),
                index=methods,
                columns=methods,
            )

        delong_zz = delong_zz1.applymap(lambda x: round_dec(x, d=decimal_num))
        delong_pp = delong_pp1.applymap(lambda x: round_dec(x, d=decimal_num))
        delong_zz_name = pd.DataFrame(
            list(delong_zz.index), columns=["name"], index=list(delong_zz.index)
        )
        delong_zz = pd.concat([delong_zz_name, delong_zz], axis=1, ignore_index=False)
        delong_pp_name = pd.DataFrame(
            list(delong_pp.index), columns=["name"], index=list(delong_pp.index)
        )
        delong_pp = pd.concat([delong_pp_name, delong_pp], axis=1, ignore_index=False)

    # ymin = min([y - dy for y, dy in zip(df_plot['mean'], df_plot['std'])])
    # ymax = max([y + dy for y, dy in zip(df_plot['mean'], df_plot['std'])])
    # ymin, ymax = ymin - (ymax - ymin) / 4.0, ymax + (ymax - ymin) / 10.0

    if boostrap != 1:
        ymax = (
            np.max(df_plot["mean"])
            + np.max(df_plot["std"])
            + (np.max(df_plot["mean"]) - np.min(df_plot["mean"])) / 4
        )
        ymin = (
            np.min(df_plot["mean"])
            - np.max(df_plot["std"])
            - (np.max(df_plot["mean"]) - np.min(df_plot["mean"])) / 4
        )

        ymax = math.ceil(ymax * 100) / 100
        ymin = int(ymin * 100) / 100

    ax.legend(loc="lower right", fontsize=5)
    ax.legend(loc="lower right", fontsize=5)

    df_test_auc = []
    if savePath is not None:
        plot_name_list.append(
            save_fig(savePath, "valid_ROC_curve", "png", fig, str_time=str_time)
        )
        plot_name_dict_save["ÑéÖ¤¼¯ROCÇúÏß"] = save_fig(
            savePath, "valid_ROC_curve", picFormat, fig, str_time=str_time
        )
        plt.close(fig)

        # »­ÑµÁ·¼¯ROC
        fig1 = plt.figure(figsize=(4, 4), dpi=dpi)
        # »­¶Ô½ÇÏß
        plt.plot(
            [0, 1],
            [0, 1],
            linestyle="--",
            lw=1,
            color="r",
            alpha=0.8,
        )
        plt.grid(which="major", axis="both", linestyle="-.", alpha=0.3, color="grey")

        for i in range(len(fpr_train_alls)):
            df_test_auc.append(df_0.iloc[i + 1]["AUC"])
            plt.plot(
                fpr_train_alls[i],
                tpr_train_alls[i],
                lw=1.5,
                alpha=0.9,
                c=palette_dict[style][i],
                label=name_dict[train_method_alls[i]]
                + "(AUC = %0.3f 95%%CI (%0.3f-%0.3f))"
                % (df_0.iloc[i + 1]["AUC"], AUC_95CI_train[i][0], AUC_95CI_train[i][1]),
            )

        plt.xlim([-0.02, 1.02])
        plt.ylim([-0.02, 1.02])
        plt.xlabel("1-Specificity")
        plt.ylabel("Sensitivity")
        plt.title("Train ROC Curve")
        plt.legend(loc="lower right", fontsize=5)

        plot_name_list.append(
            save_fig(savePath, "ROC_Train_curve", "png", fig1, str_time=str_time)
        )
        plot_name_dict_save["ÑµÁ·¼¯ROCÇúÏßÍ¼"] = save_fig(
            savePath, "ROC_Train_curve", picFormat, fig1, str_time=str_time
        )
        plt.close(fig1)
        plot_name_list.reverse()  ###ËùÓÐÍ¼Æ¬µ¹ÖÃ

        if boostrap != 1:
            # df_plot.drop('mean', axis=1)
            # df_plot.loc[:,'mean']=pd.Series(df_test_auc,name='mean')
            plot_name_list += x5.forest_plot(
                df_input=df_plot,
                name="method",
                value="mean",
                err="std",
                direct="horizontal",
                fig_size=[len(methods) + 3, 9],
                ylim=[ymin, ymax],
                title="Forest Plot of Each Model AUC Score ",
                path=savePath,
                dpi=dpi,
                picFormat=picFormat,
            )
            plot_name_dict_save["ÑéÖ¤¼¯¶àÄ£ÐÍÉ­ÁÖÍ¼"] = plot_name_list[len(plot_name_list) - 1]
            plot_name_list.pop(len(plot_name_list) - 1)
    plt.close()
    ###»­Ð£×¼ÇúÏß
    if savePath is not None:
        from scipy.optimize import curve_fit
        from scipy.interpolate import make_interp_spline

        def fit_f(x, a, b):
            return a * np.arcsin(x) + b

        def fit_show(x, y_fit):
            a, b = y_fit.tolist()
            return a * np.arcsin(x) + b

        fig, ax1 = plt.subplots(figsize=(6, 6), dpi=dpi)
        ax1.plot([0, 1], [0, 1], "k:", label="Perfectly Calibrated")
        for i in range(len(mean_predicted_value_alls)):
            brier_down, brier_up = ci(brier_scores_all[i])
            if smooth and len(fraction_of_positives_alls[i]) >= 3:
                x_new = np.linspace(
                    min(mean_predicted_value_alls[i]),
                    max(mean_predicted_value_alls[i]),
                    len(fraction_of_positives_alls[i]) * 10,
                )
                try:
                    p_fit, _ = curve_fit(
                        fit_f,
                        mean_predicted_value_alls[i],
                        fraction_of_positives_alls[i],
                        maxfev=10000,
                    )
                    y_smooth = fit_show(x_new, p_fit)
                    # y_fit = np.polyfit(mean_predicted_value_alls[i], fraction_of_positives_alls[i], 3)
                    # y_smooth = f_fit(x_new, y_fit)
                    # y_smooth = spline(mean_predicted_value_alls[i], fraction_of_positives_alls[i], x_new)

                    ax1.plot(
                        x_new,
                        y_smooth,
                        c=palette_dict[style][i],
                        label="%s (%1.3f 95%%CI (%1.3f-%1.3f))" % (name_dict[methods[i]],  np.mean(brier_scores_all[i]),brier_down,brier_up),
                    )
                except Exception as e:
                    ax1.plot(
                        mean_predicted_value_alls[i],
                        fraction_of_positives_alls[i],
                        "s-",
                        c=palette_dict[style][i],
                        label="%s (%1.3f 95%%CI (%1.3f-%1.3f))" % (name_dict[methods[i]],  np.mean(brier_scores_all[i]),brier_down,brier_up),
                    )
            else:
                ax1.plot(
                    mean_predicted_value_alls[i],
                    fraction_of_positives_alls[i],
                    "s-",
                    c=palette_dict[style][i],
                    label="%s (%1.3f 95%%CI (%1.3f-%1.3f))" % (name_dict[methods[i]], np.mean(brier_scores_all[i]),brier_down,brier_up),
                )

        ax1.set_xlabel("Mean predicted value")
        ax1.set_ylabel("Fraction of positives")
        ax1.set_ylim([-0.05, 1.05])
        ax1.legend(loc="lower right")
        ax1.set_title("Calibration plots  (reliability curve)")
        plt.gca()
        plt.close()
        plot_name = "Calibration_curve_" + str_time
        plot_name_list.append(
            save_fig(savePath, plot_name, "png", fig, str_time=str_time)
        )
        plot_name_dict_save["ÑéÖ¤¼¯¶àÄ£ÐÍÐ£×¼ÇúÏß"] = save_fig(
            savePath, plot_name, picFormat, fig, str_time=str_time
        )

    ###»­DCAÇúÏß
    if savePath is not None:
        decision_curve_p = plot_decision_curves(
            DCA_dict,
            colors=palette_dict[style],
            name="Valid",
            savePath=savePath,
            dpi=dpi,
            picFormat=picFormat,
            DCA_cut=DCA_cut
        )
        plot_name_list.append(decision_curve_p[0])
        plot_name_dict_save["ÑéÖ¤¼¯DCAÇúÏßÍ¼"] = decision_curve_p[1]

    df_train_result1 = df_0.drop([0])
    df_test_result1 = df_0_test.drop([0])

    classfier = df_train_result1.pop("·ÖÀàÄ£ÐÍ")

    df_train_result = df_train_result1.applymap(lambda x: round_dec(x, d=decimal_num))
    df_train_result.insert(0, "·ÖÀàÄ£ÐÍ", classfier)

    df_test_result1.pop("·ÖÀàÄ£ÐÍ")
    df_test_result = df_test_result1.applymap(lambda x: round_dec(x, d=decimal_num))
    df_test_result.insert(0, "·ÖÀàÄ£ÐÍ", classfier)

    AUC_95CI_tr = df_train_result.pop("AUC(95%CI)")
    df_train_result.insert(1, "AUC(95%CI)", AUC_95CI_tr)
    AUC_95CI_te = df_test_result.pop("AUC(95%CI)")
    df_test_result.insert(1, "AUC(95%CI)", AUC_95CI_te)

    df_train_result = df_train_result.drop(["AUC_L", "AUC_U"], axis=1)
    df_test_result = df_test_result.drop(["AUC_L", "AUC_U"], axis=1)

    if features_flag:
        df_count_r = round_dec(Xtest.shape[0] / x.shape[0], decimal_num)
    else:
        df_count_r = round_dec(testsize, decimal_num)
    if isKFold:
        str_result += (
            "\nÏÂÊ¾É­ÁÖÍ¼Õ¹Ê¾ÁË¸÷Ä£ÐÍ½øÐÐ"
            + group
            + "Ô¤²âµÄROC½á¹û,Í¼ÖÐµÄÎó²îÏßÎªROC¾ùÖµ¼°SD¡£\n"
            + "Ä£ÐÍµÄROC¾ùÖµ¼°SDµÄÊÇÍ¨¹ý"
            + str(boostrap)
            + "ÕÛ½»²æÑéÖ¤,"
            + "Ä£ÐÍÖÐµÄ±äÁ¿°üÀ¨"
            + ",".join(features)
            + "¡£\n"
        )
    else:
        str_result += (
            "\nÏÂÊ¾É­ÁÖÍ¼Õ¹Ê¾ÁË¸÷Ä£ÐÍ½øÐÐ"
            + group
            + "Ô¤²âµÄROC½á¹û,Í¼ÖÐµÄÎó²îÏßÎªROC¾ùÖµ¼°SD¡£\n"
            + "Ä£ÐÍµÄROC¾ùÖµ¼°SDµÄÊÇÍ¨¹ý¶à´ÎÖØ¸´²ÉÑù¼ÆËã£¬ÖØ¸´²ÉÑù´ÎÊýÎª"
            + str(boostrap)
            + "´Î,"
            + "Ã¿Ò»´ÎÖØ²ÉÑùÑµÁ·µÄÑéÖ¤¼¯Õ¼×ÜÌåÑù±¾µÄ"
            + str(df_count_r * 100)
            + "%,ÑµÁ·¼¯Õ¼"
            + str((1 - df_count_r) * 100)
            + "%,"
            + "Ä£ÐÍÖÐµÄ±äÁ¿°üÀ¨"
            + ",".join(features)
            + "¡£\n"
        )

    best_ = (
        df_train_result.loc[df_train_result.index == "Mean"]
        .sort_values(by="AUC", ascending=False)
        .head(1)
    )
    name_train = best_.iloc[0]["·ÖÀàÄ£ÐÍ"]
    str_result += "ÔÚÄ¿Ç°ËùÓÐÄ£ÐÍÖÐ£¬ÑµÁ·¼¯±íÏÖ×î¼ÑÕßÎª{}£¨ÒÀ¾ÝAUCÅÅÐò£©£¬ÔÚ¸÷ÆÀ¼Û±ê×¼ÖÐÆäÔÚÑµÁ·¼¯¶ÔÓ¦·ÖÊý·Ö±ðÎª£º\n".format(
        name_train
    )
    for col in best_.columns[1:]:
        str_result += "\t{}£º{}\n".format(col, best_.iloc[0][col])

    best_ = (
        df_test_result.loc[df_test_result.index == "Mean"]
        .sort_values(by="AUC", ascending=False)
        .head(1)
    )
    name_test = best_.iloc[0]["·ÖÀàÄ£ÐÍ"]
    str_result += "ÑéÖ¤¼¯±íÏÖ×î¼ÑÕßÎª{}£¨ÒÀ¾ÝAUCÅÅÐò£©£¬ÔÚ¸÷ÆÀ¼Û±ê×¼ÖÐÆäÔÚÑéÖ¤¼¯¶ÔÓ¦·ÖÊý·Ö±ðÎª£º\n".format(name_test)
    for col in best_.columns[1:]:
        str_result += "\t{}£º{}\n".format(col, best_.iloc[0][col])

    if name_test == name_train:
        str_result += "¶þÕßÎÇºÏ£¬¿ÉÒÔÈÏÎª{}ÊÇÕë¶Ô´ËÊý¾Ý¼¯µÄ×î¼ÑÄ£ÐÍÑ¡Ôñ¡£".format(name_train)
    else:
        str_result += "¶þÕß²»ÎÇºÏ£¬{}¼«¿ÉÄÜ´æÔÚ¹ýÄâºÏÏÖÏó£¬{}¿ÉÄÜÎÈ¶¨ÐÔÏà¶Ô½ÏºÃ¡£¾ßÌåÄ£ÐÍÑ¡Ôñ¿É¸ù¾ÝÏÂ±íÏêÏ¸ÆÀ·ÖÐÅÏ¢½øÐÐÈ¡Éá¡£".format(
            name_train, name_test
        )

    if resultType == 0:
        df_train_result.rename(
            columns={
                "AUC(95%CI)": "AUC(SD)",
                "cutoff": "cutoff(SD)",
                "×¼È·¶È": "×¼È·¶È(SD)",
                "ÁéÃô¶È": "ÁéÃô¶È(SD)",
                "ÌØÒì¶È": "ÌØÒì¶È(SD)",
                "ÑôÐÔÔ¤²âÖµ": "ÑôÐÔÔ¤²âÖµ(SD)",
                "ÒõÐÔÔ¤²âÖµ": "ÒõÐÔÔ¤²âÖµ(SD)",
                "F1·ÖÊý": "F1·ÖÊý(SD)",
                "Kappa": "Kappa(SD)",
            },
            inplace=True,
        )
        df_test_result.rename(
            columns={
                "AUC(95%CI)": "AUC(SD)",
                "cutoff": "cutoff(SD)",
                "×¼È·¶È": "×¼È·¶È(SD)",
                "ÁéÃô¶È": "ÁéÃô¶È(SD)",
                "ÌØÒì¶È": "ÌØÒì¶È(SD)",
                "ÑôÐÔÔ¤²âÖµ": "ÑôÐÔÔ¤²âÖµ(SD)",
                "ÒõÐÔÔ¤²âÖµ": "ÒõÐÔÔ¤²âÖµ(SD)",
                "F1·ÖÊý": "F1·ÖÊý(SD)",
                "Kappa": "Kappa(SD)",
            },
            inplace=True,
        )
    elif resultType == 1:
        df_train_result.rename(
            columns={
                "cutoff": "cutoff(95%CI)",
                "×¼È·¶È": "×¼È·¶È(95%CI)",
                "ÁéÃô¶È": "ÁéÃô¶È(95%CI)",
                "ÌØÒì¶È": "ÌØÒì¶È(95%CI)",
                "ÑôÐÔÔ¤²âÖµ": "ÑôÐÔÔ¤²âÖµ(95%CI)",
                "ÒõÐÔÔ¤²âÖµ": "ÒõÐÔÔ¤²âÖµ(95%CI)",
                "F1·ÖÊý": "F1·ÖÊý(95%CI)",
                "Kappa": "Kappa(95%CI)",
            },
            inplace=True,
        )
        df_test_result.rename(
            columns={
                "cutoff": "cutoff(95%CI)",
                "×¼È·¶È": "×¼È·¶È(95%CI)",
                "ÁéÃô¶È": "ÁéÃô¶È(95%CI)",
                "ÌØÒì¶È": "ÌØÒì¶È(95%CI)",
                "ÑôÐÔÔ¤²âÖµ": "ÑôÐÔÔ¤²âÖµ(95%CI)",
                "ÒõÐÔÔ¤²âÖµ": "ÒõÐÔÔ¤²âÖµ(95%CI)",
                "F1·ÖÊý": "F1·ÖÊý(95%CI)",
                "Kappa": "Kappa(95%CI)",
            },
            inplace=True,
        )
    df_dict = {
        "¶àÄ£ÐÍ·ÖÀà-ÑµÁ·¼¯½á¹û»ã×Ü": df_train_result.drop(["AUC"], axis=1),
        "¶àÄ£ÐÍ·ÖÀà-ÑéÖ¤¼¯½á¹û»ã×Ü": df_test_result.drop(["AUC"], axis=1),
    }
    if delong:
        for ii in range(delong_zz.shape[0]):
            delong_zz.iloc[ii, ii + 1] = "NA"
        for ii in range(delong_pp.shape[0]):
            delong_pp.iloc[ii, ii + 1] = "NA"
        df_dict.update({"delong¼ì²âZÖµ¾ùÖµ±í": delong_zz})
        df_dict.update({"delong¼ì²âPÖµ¾ùÖµ±í": delong_pp})

    if boostrap != 1:
        plot_name_dict = {
            "ÑµÁ·¼¯ROCÇúÏßÍ¼": plot_name_list[0],
            "ÑéÖ¤¼¯ROCÇúÏßÍ¼": plot_name_list[1],
            "ÑéÖ¤¼¯¶àÄ£ÐÍÉ­ÁÖÍ¼": plot_name_list[2],
            "ÑéÖ¤¼¯¶àÄ£ÐÍÐ£×¼ÇúÏß": plot_name_list[3],
            "ÑéÖ¤¼¯DCAÇúÏßÍ¼": plot_name_list[4],
        }
    else:
        plot_name_dict = {
            "ÑµÁ·¼¯ROCÇúÏßÍ¼": plot_name_list[0],
            "ÑéÖ¤¼¯ROCÇúÏßÍ¼": plot_name_list[1],
            "ÑéÖ¤¼¯¶àÄ£ÐÍÐ£×¼ÇúÏß": plot_name_list[2],
            "ÑéÖ¤¼¯DCAÇúÏßÍ¼": plot_name_list[3],
        }

    ###»­PRÇúÏß
    if PR:
        # from sklearn.metrics import plot_precision_recall_curve
        from AnalysisFunction.X_5_SmartPlot import plot_precision_recall_curve

        fig = plot_precision_recall_curve(
            model_train_s,
            X_train_ps,
            Y_train_ps,
            name=name,
            picname="Train PR Curve",
            resultType=resultType,
        )
        plot_name_dict["ÑµÁ·¼¯¶àÄ£ÐÍPRÇúÏß"] = save_fig(
            savePath, "PR_train", "png", fig, str_time=str_time
        )
        plot_name_dict_save["ÑµÁ·¼¯¶àÄ£ÐÍPRÇúÏß"] = save_fig(
            savePath, "PR_train", picFormat, fig, str_time=str_time
        )
        plt.close(fig)
        fig = plot_precision_recall_curve(
            model_train_s,
            X_test_ps,
            Y_test_ps,
            name=name,
            picname="Validation PR Curve",
            resultType=resultType,
        )
        plot_name_dict["ÑéÖ¤¼¯¶àÄ£ÐÍPRÇúÏß"] = save_fig(
            savePath, "PR_valid", "png", fig, str_time=str_time
        )
        plot_name_dict_save["ÑéÖ¤¼¯¶àÄ£ÐÍPRÇúÏß"] = save_fig(
            savePath, "PR_valid", picFormat, fig, str_time=str_time
        )
        plt.close(fig)
    result_dict = {
        "str_result": {"·ÖÎö½á¹ûÃèÊö": str_result},
        "tables": df_dict,
        "pics": plot_name_dict,
        "save_pics": plot_name_dict_save,
    }
    return result_dict
